# Supplementary material for: An RNAi-Based Control of Fusarium graminearum Infections Through Spraying of Long dsRNAs Involves a Plant Passage and Is Controlled by the Fungal Silencing Machinery
Source: PLoS Pathog. 2016 Oct 13;12(10):e1005901. doi: 10.1371/journal.ppat.1005901 (PMC5063301; doi:10.1371/journal.ppat.1005901)
Supplement: S2 Table — (XLSX) [file ppat.1005901.s010.xlsx]

## Sheet: 3-ara-L-8 Mapped Rreads Sma...
Small RNA	Expression values	Length	Count
ATTAACTGGACGTGTGACTCG	11919	21	11919
ACTGGACGTGTGACTCGAGTG	8545	21	8545
TAACTGGACGTGTGACTCGAG	7744	21	7744
TGGACGTGTGACTCGAGTGCT	7152	21	7152
TCGATTAACTGGACGTGTGAC	3668	21	3668
CTCGATTAACTGGACGTGTGA	3384	21	3384
ACGTGTGACTCGAGTGCTTTT	2754	21	2754
TCGCTCGATTAACTGGACGTG	2526	21	2526
ATGGACCGAATCGAATTCCCG	1971	21	1971
GCTCGATTAACTGGACGTGTG	1554	21	1554
ATGGATCAGTTTCGACGTAGT	1495	21	1495
CGCTCGATTAACTGGACGTGT	1329	21	1329
TTAACTGGACGTGTGACTCGA	1322	21	1322
TGTGACTCGAGTGCTTTTTGC	1252	21	1252
ATGTAGATCTTGGCAACAGTG	1065	21	1065
AGTTCGGAGAAAACTCACTGC	1056	21	1056
AAGTTCGGAGAAAACTCACTG	996	21	996
TCATGGAACAAAAGAAGTTTG	980	21	980
TCTCGCTCGATTAACTGGACG	874	21	874
CTCGCTCGATTAACTGGACGT	785	21	785
GATTAACTGGACGTGTGACTC	756	21	756
TTTCGACGTAGTCAAGAACCT	731	21	731
TCGATTAACTGGACGTGTGACT	663	22	663
AATGGACCGAATCGAATTCCCG	658	22	658
TAACTGGACGTGTGACTCG	637	19	637
ATAGTGTCCATGTAGATCTTG	626	21	626
TCGCTCGATTAACTGGACGTGT	616	22	616
CTCGATTAACTGGACGTGTGAC	552	22	552
TTGACTACGTCGAAACTGATC	545	21	545
AATGGCTGAGATAACAATCTT	537	21	537
TGTGACTCGAGTGCTTTTTGCG	534	22	534
TTTTCTGGCAGAACTAGCACC	502	21	502
TGAAGCACCTTATGAACTCTC	485	21	485
AGGATGGATCAGTTTCGACGT	484	21	484
TGGACGTGTGACTCGAGTGCTT	480	22	480
CAAGATCTACATGGACACTAT	452	21	452
ACGTAGTCAAGAACCTCTCGC	409	21	409
TACGTCGAAACTGATCCATCC	390	21	390
AAGTTCGGAGAAAACTCACTGC	372	22	372
GTGACTCGAGTGCTTTTTGCG	355	21	355
CGACGTAGTCAAGAACCTCTC	350	21	350
TAACTGGACGTGTGACTCGAGT	324	22	324
ATCAGTTTCGACGTAGTCAAG	317	21	317
AGTGATTGCAGCAAACTCGGC	316	21	316
TTACTGCCTCACGTTCTTTGC	293	21	293
TTAACTGGACGTGTGACTCGAG	290	22	290
TCGATTAACTGGACGTGTGA	281	20	281
AATGGACCGAATCGAATTCCC	280	21	280
CTGGACGTGTGACTCGAGTGC	276	21	276
TCATGCTCGGATTCGTTGTTG	268	21	268
ATCGATGGTGCTAGTTCTGCC	267	21	267
TTAACTGGACGTGTGACTCGAGTG	248	24	248
TCGACTGCAGAGATAAATACG	239	21	239
TTAACTGGACGTGTGACTCG	236	20	236
ATGTCATGCTCGGATTCGTTG	236	21	236
ATTAACTGGACGTGTGACTCGAGT	236	24	236
TTCGACTGCAGAGATAAATACG	229	22	229
ACGGGGATTGTCAATGGACCG	221	21	221
CTCGATTAACTGGACGTGTG	220	20	220
TCGACGTAGTCAAGAACCTCT	220	21	220
TCGAAGCTCATGGAACAAAAG	218	21	218
ATTAACTGGACGTGTGACTCGA	215	22	215
TTCGACGTAGTCAAGAACCTC	205	21	205
TGACTCGAGTGCTTTTTGCGTA	204	22	204
TAGTGTCCATGTAGATCTTGG	201	21	201
TTACGCAAAAAGCACTCGAGT	197	21	197
TTTCTGGCAGAACTAGCACCA	197	21	197
TCTCGCTCGATTAACTGGACGT	196	22	196
TCGGCGTTGAGATCGGCGTGT	186	21	186
AATTCGATTCGGTCCATTGAC	185	21	185
CATCGATGGTGCTAGTTCTGC	184	21	184
GGATGGATCAGTTTCGACGTA	184	21	184
AAAGGATGGATCAGTTTCGAC	181	21	181
TCCTTTTCTGGCAGAACTAGC	173	21	173
ATCCTTTTCTGGCAGAACTAG	166	21	166
TTGTCCCAACTCGAAGCTCATG	166	22	166
TTGATAGTGTCCATGTAGATC	164	21	164
ACCTTATGAACTCTCCATGGC	161	21	161
ACTGGACGTGTGACTCGAGT	157	20	157
ACTGGACGTGTGACTCGAG	154	19	154
TACGGCGACTGCTTTACCTTT	154	21	154
TCGATTAACTGGACGTGTG	153	19	153
ATTGTCCCAACTCGAAGCTCA	151	21	151
TAGCGATGTCGTATACGATTGT	149	22	149
TTGTCAATGGACCGAATCGAA	148	21	148
TTCGGAGAAAACTCACTGCCG	148	21	148
TCAGTTTCGACGTAGTCAAGA	147	21	147
TAGTCAAGAACCTCTCGCTCG	146	21	146
TAGTGATTGCAGCAAACTCGG	141	21	141
CGACTGCAGAGATAAATACGG	140	21	140
TTCGACTGCAGAGATAAATACGGC	140	24	140
TTTACTGCCTCACGTTCTTTG	139	21	139
TACGCAAAAAGCACTCGAGTC	139	21	139
TTGTACGGTGCTTCCAATACT	136	21	136
GACGTAGTCAAGAACCTCTCG	136	21	136
TCGGATTCGTTGTTGCCCTTG	136	21	136
ATACTAGTGATTGCAGCAAACT	136	22	136
TAACTGGACGTGTGACTCGAGTGC	135	24	135
AAGATTGTTATCTCAGCCATT	134	21	134
ATTAACTGGACGTGTGACTC	133	20	133
TGACTCGAGTGCTTTTTGCGT	133	21	133
ACTACGTCGAAACTGATCCAT	130	21	130
CTTTTCTGGCAGAACTAGCAC	129	21	129
ACAATCCCCGTCTTTGGTAGC	127	21	127
ATGCTCGGATTCGTTGTTGCC	126	21	126
CGACTGCAGAGATAAATACGGC	122	22	122
ATGGAACAAAAGAAGTTTGTC	121	21	121
TTCTTGACTACGTCGAAACTGA	121	22	121
TTGGGACCAAGAAAGACAGTC	120	21	120
AAAGACGGGGATTGTCAATGG	120	21	120
CACCTTATGAACTCTCCATGG	119	21	119
TGATTGCAGCAAACTCGGCAG	119	21	119
AAAAGGATGGATCAGTTTCGA	118	21	118
CTTATGAACTCTCCATGGCGG	118	21	118
TACGGGTCGATGCCATATTGT	117	21	117
ATCAACGACTGTCTTTCTTGG	116	21	116
TTGTTCCATGAGCTTCGAGTT	116	21	116
TTTTCTTCGACTGCAGAGATA	114	21	114
AAAAAGCGTACGGGTCGATGC	114	21	114
TTTCTGGCAGAACTAGCACC	113	20	113
CGATTGTCCCAACTCGAAGCT	111	21	111
TTCTTGACTACGTCGAAACTG	110	21	110
GTGATTGCAGCAAACTCGGCA	109	21	109
CTTCGAGTTGGGACAATCGTA	107	21	107
CTCGATTAACTGGACGTGT	106	19	106
TGGACGTGTGACTCGAGTGC	106	20	106
CCAAACTTGACAAACTTCTTT	106	21	106
ATGGCTGAGATAACAATCTTT	105	21	105
TTTTGTTCCATGAGCTTCGAG	105	21	105
TAGCGATGTCGTATACGATTG	103	21	103
TCCTCACCCTGCAAAGAACGT	103	21	103
CTCGGCAGTGAGTTTTCTCCG	98	21	98
TCAATGGACCGAATCGAATTC	98	21	98
AATCAACGACTGTCTTTCTTG	96	21	96
GATGGATCAGTTTCGACGTAGT	96	22	96
TCTCGCTCGATTAACTGGACGTGT	96	24	96
AACTCGAAGCTCATGGAACAA	93	21	93
TTATGAACTCTCCATGGCGGC	93	21	93
CGCCGTATTTATCTCTGCAGT	93	21	93
GTAAAGATTGTTATCTCAGCC	92	21	92
TGGACCGAATCGAATTCCCGC	92	21	92
AGTTGGGACAATCGTATACGA	92	21	92
CAAACACGCCGATCTCAACGC	91	21	91
ATTGTCAATGGACCGAATCGA	91	21	91
TCAACGACTGTCTTTCTTGGT	91	21	91
TTACGCAAAAAGCACTCGAGTC	91	22	91
CCAAGATCTACATGGACACTA	90	21	90
TATTTATCTCTGCAGTCGAAG	90	21	90
GATTAACTGGACGTGTGACTCG	89	22	89
TGACTACGTCGAAACTGATCC	88	21	88
TCGATTCGGTCCATTGACAAT	87	21	87
CTTTTCTGGCAGAACTAGCACC	87	22	87
CTACGTCGAAACTGATCCATC	86	21	86
TGGATCAGTTTCGACGTAGTC	86	21	86
GTTCGGAGAAAACTCACTGCC	86	21	86
AAGCACCTTATGAACTCTCCA	85	21	85
AGAGATAAATACGGCGACTGC	84	21	84
TCAAGAACCTCTCGCTCGATT	83	21	83
TGTTCCATGAGCTTCGAGTTG	83	21	83
TTCGACTGCAGAGATAAATAC	82	21	82
ACGAATCCGAGCATGACATGA	82	21	82
AACTGATCCATCCTTTTCTGG	82	21	82
TCGATTAACTGGACGTGTGACTCG	82	24	82
AAAGAACGTGAGGCAGTAAAG	81	21	81
TCTGGCAGAACTAGCACCATC	81	21	81
ACCTCTCGCTCGATTAACTGG	80	21	80
GAGGAAGTTCGGAGAAAACTC	80	21	80
CAACGACTGTCTTTCTTGGTC	79	21	79
ATGGATCAGTTTCGACGTAGTC	79	22	79
TAAAGATTGTTATCTCAGCCA	78	21	78
TGGACCGAATCGAATTCCCGCG	78	22	78
GCTTCGAGTTGGGACAATCGT	77	21	77
TATCGAGGTCGTGGTAGAGAG	77	21	77
GCTCGATTAACTGGACGTGT	76	20	76
TCCCAACTCGAAGCTCATGGA	76	21	76
TGTAGATCTTGGCAACAGTGC	76	21	76
TGCAAAGAACGTGAGGCAGTA	74	21	74
TCCATGTAGATCTTGGCAACA	73	21	73
TTCGATTCGGTCCATTGAC	72	19	72
AGTGTCCATGTAGATCTTGGC	72	21	72
TCGAGGTCGTGGTAGAGAGCG	72	21	72
TCGACTGCAGAGATAAATACGG	72	22	72
CTTGGGACCAAGAAAGACAGT	71	21	71
ATACGGCGACTGCTTTACCTT	69	21	69
TTGGCGCGGCGCTCCTTGATA	69	21	69
TTGCGTAAGGCCAAACTTGAC	69	21	69
TGTCAATGGACCGAATCGAAT	68	21	68
TGGGACCAAGAAAGACAGTCG	68	21	68
TCAATGGACCGAATCGAATTCC	68	22	68
ACTACGTCGAAACTGATCCATC	68	22	68
ACAATCTTTACTGCCTCACGT	67	21	67
TTTTTCTTCGACTGCAGAGAT	67	21	67
ACGTGAGGCAGTAAAGATTGT	67	21	67
TGGCGGCCGCGGGAATTCGAT	66	21	66
CATCCTTTTCTGGCAGAACTAG	66	22	66
GGCAGTAAAGATTGTTATCTC	65	21	65
ACCCTGCAAAGAACGTGAGGC	65	21	65
TGATGAAGCACCTTATGAACT	64	21	64
CCTTGGGACCAAGAAAGACAG	64	21	64
TTCTGGCAGAACTAGCACCAT	63	21	63
CTAGTGATTGCAGCAAACTCG	63	21	63
TACGATTGTCCCAACTCGAAG	63	21	63
TCATGCTCGGATTCGTTGTTGC	63	22	63
AGGAAGTTCGGAGAAAACTCA	62	21	62
TACTGCCTCACGTTCTTTGCA	61	21	61
TTTCGACGTAGTCAAGAACCTC	61	22	61
ACTGGACGTGTGACTCGAGTGC	60	22	60
ATCAGTTTCGACGTAGTCAAGA	60	22	60
CCAAGATCTACATGGACACT	59	20	59
ATTCGATTCGGTCCATTGACA	59	21	59
TCGACTGCAGAGATAAATACGGC	59	23	59
AATCCGAGCATGACATGATGA	58	21	58
ATGGACACTATCAAGGAGCGC	58	21	58
AAGCTCATGGAACAAAAGAAG	57	21	57
CCAGGGACTCGTCAAACTTGC	57	21	57
AAGATCTACATGGACACTATC	57	21	57
CCAAGGGCAACAACGAATCCG	56	21	56
AGCACCTTATGAACTCTCCATG	56	22	56
TTGGGACAATCGTATACGACA	55	21	55
AACGTGAGGCAGTAAAGATTG	55	21	55
CTGGACGTGTGACTCGAGTGCT	55	22	55
ATTAACTGGACGTGTGACTCGAG	55	23	55
ACGTGTGACTCGAGTGCTTTTTGC	55	24	55
CAAGATCTACATGGACACT	54	19	54
ATGGACCGAATCGAATTCC	54	19	54
AACCTCTCGCTCGATTAACTG	54	21	54
CATCCTTTTCTGGCAGAACTA	54	21	54
ACATCGATGGTGCTAGTTCTG	54	21	54
CTTTTTTCTTCGACTGCAGAG	54	21	54
CAGTAAAGATTGTTATCTCAG	54	21	54
CAATGGACCGAATCGAATTCC	54	21	54
GACTGCAGAGATAAATACGGC	54	21	54
AGCGATGTCGTATACGATTGT	54	21	54
GATTAACTGGACGTGTGAC	53	19	53
ATCTTGGCAACAGTGCGCTGG	53	21	53
TTCGAGTTGGGACAATCGTAT	53	21	53
TGCTCGGATTCGTTGTTGCCC	53	21	53
TCCTTGGCAAATCAACGACTG	53	21	53
TTGCCTTGGGGACATCGATGG	53	21	53
TCTCCGAACTTCCTCACCCTG	52	21	52
TACCAAAGACGGGGATTGTCA	52	21	52
ATCGAGCGAGAGGTTCTTGAC	52	21	52
CGATTAACTGGACGTGTGACT	52	21	52
ATCCTTTTCTGGCAGAACTAGC	52	22	52
TACTAGTGATTGCAGCAAACT	51	21	51
ATGTCCCCAAGGCAATGGCTG	51	21	51
TCACACGTCCAGTTAATCGAGC	51	22	51
TTTACTGCCTCACGTTCTTTGC	51	22	51
ACGTGTGACTCGAGTGCTTTTT	51	22	51
CTTGATAGTGTCCATGTAGAT	50	21	50
AGAGGTTCTTGACTACGTCGA	50	21	50
TGATAGTGTCCATGTAGATCT	49	21	49
AAACTGATCCATCCTTTTCTG	49	21	49
GATAGTGTCCATGTAGATCTT	49	21	49
CGATTAACTGGACGTGTGACTC	49	22	49
TCGAAGCTCATGGAACAAAAGAAG	49	24	49
TAACTGGACGTGTGACTCGA	48	20	48
GATTAACTGGACGTGTGACT	48	20	48
CATGCTCGGATTCGTTGTTGC	48	21	48
GAGGACGTTTATGGGAAACTT	48	21	48
ACTCGAAGCTCATGGAACAAA	48	21	48
GATGGATCAGTTTCGACGT	47	19	47
ATTAACTGGACGTGTGACT	47	19	47
TGGCAGAACTAGCACCATCGA	47	21	47
CACACGTCCAGTTAATCGAGC	46	21	46
AAAGATTGTTATCTCAGCCAT	46	21	46
TTCCTCACCCTGCAAAGAACG	46	21	46
GCTCGATTAACTGGACGTG	45	19	45
TGGACCGAATCGAATTCCCG	45	20	45
GTAGTCAAGAACCTCTCGCTC	45	21	45
ATTGTTATCTCAGCCATTGCC	45	21	45
AGCACCTTATGAACTCTCCAT	45	21	45
CGTATTTATCTCTGCAGTCGA	45	21	45
GCCAAGATCTACATGGACACT	45	21	45
TTCGACGTAGTCAAGAACCTCT	45	22	45
TCGATTAACTGGACGTGT	44	18	44
TTGGGGACATCGATGGTGCTA	44	21	44
CTTGGCAAATCAACGACTGTC	44	21	44
ACGTCGAAACTGATCCATCCT	44	21	44
CGCTCGATTAACTGGACGTGTG	44	22	44
AGGACGTTTATGGGAAACTTA	43	21	43
ATATCGAGGTCGTGGTAGAGA	43	21	43
TTTTGCGTAAGGCCAAACTTG	43	21	43
ATTCGGTCCATTGACAATCCC	42	21	42
GATGGATCAGTTTCGACGTAG	42	21	42
TAATCGAGCGAGAGGTTCTTG	42	21	42
ATACTAGTGATTGCAGCAAAC	42	21	42
AACACGCCGATCTCAACGCCG	42	21	42
AAGACGGGGATTGTCAATGGA	42	21	42
TGAGGAGGTTGTTTATGACTG	42	21	42
ACATGGACACTATCAAGGAGC	42	21	42
TACATGGACACTATCAAGGAGC	42	22	42
TTTTGTTCCATGAGCTTCGAGT	42	22	42
CTTGACTACGTCGAAACTGAT	41	21	41
TTTGTTCCATGAGCTTCGAGT	41	21	41
CTCGGATTCGTTGTTGCCCTT	41	21	41
TACGGCGACTGCTTTACCTTTA	41	22	41
AAAGAACGTGAGGCAGTAAAGA	41	22	41
GATTAACTGGACGTGTGACTCGAG	41	24	41
GGATGGATCAGTTTCGACGT	40	20	40
AATGACTTTATCCTCAACGGC	40	21	40
CGACATCGCTACCAAAGACGG	40	21	40
AGTAAAGATTGTTATCTCAGC	40	21	40
TTGGTCCCAAGGGCAATGACT	40	21	40
CCTTTTCTGGCAGAACTAGCA	40	21	40
AAACACGGGCGTGGTAAGTTT	40	21	40
TGGGACAATCGTATACGACAT	39	21	39
GAAGCACCTTATGAACTCTCC	39	21	39
AAACACGCCGATCTCAACGCC	39	21	39
GTGTCCATGTAGATCTTGGCA	39	21	39
TGTCATGCTCGGATTCGTTGT	39	21	39
AAGGATGGATCAGTTTCGACGT	39	22	39
CACCTTATGAACTCTCCATGGC	39	22	39
AAGTTCGGAGAAAACTCACT	38	20	38
ACTAGTGATTGCAGCAAACTC	38	21	38
CGTAGTCAAGAACCTCTCGCT	38	21	38
CCCTGCAAAGAACGTGAGGCA	38	21	38
TCTTGACTACGTCGAAACTGA	38	21	38
TCGTATACGATTGTCCCAACT	38	21	38
GCTCGATTAACTGGACGTGTGA	38	22	38
TACGTCGAAACTGATCCATCCT	38	22	38
AAGGGCAACAACGAATCCGAG	37	21	37
AAAAGCGTACGGGTCGATGCC	37	21	37
TAACAATCTTTACTGCCTCAC	37	21	37
ATATTGTACGGTGCTTCCAAT	37	21	37
CAGAACTAGCACCATCGATGT	37	21	37
TGGGACAATCGTATACGACATC	37	22	37
ACGTGTGACTCGAGTGCTTT	36	20	36
TTATCCTCAACGGCAAACACG	36	21	36
TTTGCTGCAATCACTAGTATT	36	21	36
TACGCTTTTTTCTTCGACTGC	36	21	36
TCAACGACTGTCTTTCTTGGTC	36	22	36
TTTTCTGGCAGAACTAGCACCA	36	22	36
AGGATGGATCAGTTTCGACGTAGT	36	24	36
TAAAGATTGTTATCTCAGCC	35	20	35
TATACGATTGTCCCAACTCGA	35	21	35
TCTTTTGTTCCATGAGCTTCG	35	21	35
AACTGATCCATCCTTTTCTGGC	35	22	35
TAGTGATTGCAGCAAACTCGGC	35	22	35
TGACTCGAGTGCTTTTTGCG	34	20	34
TACATGGACACTATCAAGGAG	34	21	34
CAATCTTTACTGCCTCACGTT	34	21	34
AGTCGCCGTATTTATCTCTGC	34	21	34
CATGTCATGCTCGGATTCGTT	34	21	34
AAGGATGGATCAGTTTCGACG	34	21	34
TATACGATTGTCCCAACTCGAAGC	34	24	34
AAAGATTGTTATCTCAGCCATTGC	34	24	34
CAGAGATAAATACGGCGACTG	33	21	33
TTTTTTCTTCGACTGCAGAGA	33	21	33
TTCCCATAAACGTCCTCGGCG	33	21	33
AACAACGAATCCGAGCATGAC	33	21	33
ACTAGTGATTGCAGCAAACTCGGC	33	24	33
AAAAGGATGGATCAGTTTCGACGT	33	24	33
ATTAACTGGACGTGTGAC	32	18	32
CTCGATTAACTGGACGTG	32	18	32
TAGTGTCCATGTAGATCTT	32	19	32
TGGCATCGACCCGTACGCTTT	32	21	32
ATCGACCCGTACGCTTTTTTC	32	21	32
TAAGGCCAAACTTGACAAACT	32	21	32
AGTTAATCGAGCGAGAGGTTC	32	21	32
CGTGAGGCAGTAAAGATTGTT	32	21	32
ATTAACTGGACGTGTGACTCGAGTG	32	25	32
ACGTGTGACTCGAGTGCT	31	18	31
AATGGCTGAGATAACAAT	31	18	31
ACGATTGTCCCAACTCGAAGC	31	21	31
TCGCCGTATTTATCTCTGCAG	31	21	31
GTTGAGATCGGCGTGTTTGCC	31	21	31
AGTTTCGACGTAGTCAAGAACC	31	22	31
CTCGCTCGATTAACTGGACGTG	31	22	31
TTAACTGGACGTGTGACTCGAGT	31	23	31
GTGATTGCAGCAAACTCGGC	30	20	30
TTTATCTCTGCAGTCGAAGAA	30	21	30
GTAGATCTTGGCAACAGTGCG	30	21	30
TGTAGATCTTGGCAACAGTGCG	30	22	30
ACGTGTGACTCGAGTGCTT	29	19	29
CATCCTTTTCTGGCAGAACT	29	20	29
AATGGACCGAATCGAATTCC	29	20	29
AAAAGCACTCGAGTCACACGT	29	21	29
CCAACTCGAAGCTCATGGAAC	28	21	28
AATACGGCGACTGCTTTACCT	28	21	28
TTCGGTCCATTGACAATCCCC	28	21	28
TTGGCAAATCAACGACTGTCT	28	21	28
TCCCCGTCTTTGGTAGCGATG	28	21	28
CGGGGATTGTCAATGGACCGA	28	21	28
ATTGCAGCAAACTCGGCAGTG	28	21	28
CCAGAAAAGGATGGATCAGTT	28	21	28
AAAAAAGCGTACGGGTCGATG	28	21	28
CTCTCGCTCGATTAACTGGACG	28	22	28
CTCATGGAACAAAAGAAGTTTG	28	22	28
TCATGGAACAAAAGAAGTTTGT	28	22	28
TTCTGGCAGAACTAGCACCATC	28	22	28
ATCAGTTTCGACGTAGTCA	27	19	27
ATTGCCTTGGGGACATCGATG	27	21	27
TCTTTACTGCCTCACGTTCTT	27	21	27
CCGAGTTTGCTGCAATCACTA	27	21	27
TTGTTTATGACTGCTCCAATG	27	21	27
GCCGTATTTATCTCTGCAGTC	27	21	27
TCGAGTTGGGACAATCGTATA	27	21	27
AACTGGACGTGTGACTCGAGTGCT	27	24	27
TTCGACGTAGTCAAGAACCTCTCG	27	24	27
TTAACTGGACGTGTGACTC	26	19	26
ACTCACTGCCGAGTTTGCTGC	26	21	26
TAGAGAGCGGCCAGGGACTCG	26	21	26
CGTATACGATTGTCCCAACTC	26	21	26
TCATCATGTCATGCTCGGATT	26	21	26
AATCCCCGTCTTTGGTAGCGA	26	21	26
TGTCCCAACTCGAAGCTCATG	26	21	26
GAAGCTCATGGAACAAAAGAAG	26	22	26
AAGATTGTTATCTCAGCCATTG	26	22	26
TTCTTGACTACGTCGAAACTGATC	26	24	26
CGATTAACTGGACGTGTGAC	25	20	25
GATGGATCAGTTTCGACGTA	25	20	25
CTTCGAGTTGGGACAATCGT	25	20	25
AGAAAAAAGCGTACGGGTCGA	25	21	25
TTATCTCAGCCATTGCCTTGG	25	21	25
CATGGACACTATCAAGGAGCG	25	21	25
TCCTTGATAGTGTCCATGTAG	25	21	25
ACTGATCCATCCTTTTCTGGC	25	21	25
TGCAGTCGAAGAAAAAAGCGT	25	21	25
TCGACGTAGTCAAGAACCTCTC	25	22	25
TTGTCAATGGACCGAATCGAAT	25	22	25
ACTGGACGTGTGACTCGAGTGCT	25	23	25
TGGCTGAGATAACAATCTTTA	24	21	24
TTTACCTTTATTCTCCTTGGC	24	21	24
CCAGTTAATCGAGCGAGAGGT	24	21	24
ACGGCGACTGCTTTACCTTTA	24	21	24
TTGGCAACAGTGCGCTGGGCG	24	21	24
CGTGTGACTCGAGTGCTTTTT	24	21	24
AGAACGTGAGGCAGTAAAGAT	24	21	24
TGCCAAGATCTACATGGACACT	24	22	24
TTCCTCACCCTGCAAAGAACGT	24	22	24
ACATCGATGGTGCTAGTTCTGC	24	22	24
ACCTCTCGCTCGATTAACTGGACG	24	24	24
GTGACTCGAGTGCTTTTTGC	23	20	23
TGTGACTCGAGTGCTTTTTG	23	20	23
TACGACATCGCTACCAAAGAC	23	21	23
ACGGTGCTTCCAATACTAGTG	23	21	23
AGTGAGTTTTCTCCGAACTTC	23	21	23
CTACCAAAGACGGGGATTGTC	23	21	23
TCCTCGGCGTTGAGATCGGCG	23	21	23
TAGTTCTGCCAGAAAAGGATG	23	21	23
TGGGGACATCGATGGTGCTAG	23	21	23
TCGACCCGTACGCTTTTTTCT	23	21	23
GACGTAGTCAAGAACCTCTCGC	23	22	23
TTCTCCGAACTTCCTCACCCTG	23	22	23
AAAGGATGGATCAGTTTCGACGT	23	23	23
TTAACTGGACGTGTGACT	22	18	22
TCGAAGCTCATGGAACAAA	22	19	22
TTGAGATCGGCGTGTTTGC	22	19	22
CGCTCGATTAACTGGACGTG	22	20	22
ATCTTTACTGCCTCACGTTCT	22	21	22
GATAAATACGGCGACTGCTTT	22	21	22
AGCAAGTTTGACGAGTCCCTG	22	21	22
ACTCGGCAGTGAGTTTTCTCC	22	21	22
ACGGGTCGATGCCATATTGTA	22	21	22
CCAAAGACGGGGATTGTCAAT	22	21	22
CCGTATTTATCTCTGCAGTCG	22	21	22
AACAGTGCGCTGGGCGTGGTC	22	21	22
CTACGTCGAAACTGATCCATCC	22	22	22
TCCATCCTTTTCTGGCAGAACT	22	22	22
CTTTTTTCTTCGACTGCAGAGA	22	22	22
CTCGATTAACTGGACGTGTGACT	22	23	22
TGTGACTCGAGTGCTTTTTGCGTA	22	24	22
TAACTGGACGTGTGACTCGAGTGCT	22	25	22
ATGGATCAGTTTCGACGT	21	18	21
ATCCTTTTCTGGCAGAACT	21	19	21
TACGTCGAAACTGATCCATC	21	20	21
TCAGTTTCGACGTAGTCAAG	21	20	21
TCAACTTCATGCTTCACTGGG	21	21	21
CTTTTGTTCCATGAGCTTCGA	21	21	21
AACTTCTTTTGTTCCATGAGC	21	21	21
AGCAGTCGCCGTATTTATCTC	21	21	21
TTCTTTTGTTCCATGAGCTTC	21	21	21
ATGACATGATGAAGCACCTTA	21	21	21
TAAATACGGCGACTGCTTTAC	21	21	21
CATGTAGATCTTGGCAACAGTG	21	22	21
TCGATTAACTGGACGTGTGACTC	21	23	21
TTTCGACGTAGTCAAGAACCTCTC	21	24	21
TTCGGAGAAAACTCACTGC	20	19	20
GGAAGTTCGGAGAAAACTCAC	20	21	20
CAGTTTCGACGTAGTCAAGAA	20	21	20
ATAACAATCTTTACTGCCTCA	20	21	20
CGAGTTTGCTGCAATCACTAG	20	21	20
GTATACGATTGTCCCAACTCG	20	21	20
CTTGGGGACATCGATGGTGCT	20	21	20
TGCTTCATCATGTCATGCTCG	20	21	20
TTTTCTCCGAACTTCCTCACC	20	21	20
TTGATAGTGTCCATGTAGATCT	20	22	20
TGATGAAGCACCTTATGAACTC	20	22	20
AAAGATTGTTATCTCAGCCATT	20	22	20
TACGACATCGCTACCAAAGACG	20	22	20
TTTTTCTTCGACTGCAGAGATA	20	22	20
CTCGCTCGATTAACTGGACGTGT	20	23	20
TTCGACTGCAGAGATAAATACGG	20	23	20
GAAGCTCATGGAACAAAAGA	19	20	19
ATTCGATTCGGTCCATTGAC	19	20	19
TCATGTCATGCTCGGATTCGT	19	21	19
TCTTCGACTGCAGAGATAAAT	19	21	19
AACGACTGTCTTTCTTGGTCC	19	21	19
CAGGGACTCGTCAAACTTGCT	19	21	19
TGGAACAAAAGAAGTTTGTCA	19	21	19
CCGTACGCTTTTTTCTTCGAC	19	21	19
ATGAACTCTCCATGGCGGCCG	19	21	19
TTGACTACGTCGAAACTGATCC	19	22	19
TGAGGAAGTTCGGAGAAAACTC	19	22	19
ACTAGTGATTGCAGCAAACTCG	19	22	19
TGAAGCACCTTATGAACTCTCC	19	22	19
ACTGGACGTGTGACTCGAGTGCTT	19	24	19
TACTGCCTCACGTTCTTTGC	18	20	18
ATGGCGGCCGCGGGAATTCGA	18	21	18
GGACCGAATCGAATTCCCGCG	18	21	18
TGCCAAGATCTACATGGACAC	18	21	18
GACTACGTCGAAACTGATCCA	18	21	18
CGAAGAAAAAAGCGTACGGGT	18	21	18
TGACTTTATCCTCAACGGCAA	18	21	18
ATAAATACGGCGACTGCTTTA	18	21	18
AACGAATCCGAGCATGACATG	18	21	18
AAATCAACGACTGTCTTTCTT	18	21	18
CCATATTGTACGGTGCTTCCA	18	21	18
CATATTGTACGGTGCTTCCAA	18	21	18
ATTGTCCCAACTCGAAGCTCATGG	18	24	18
TTGGGACAATCGTATACGACATCG	18	24	18
ATGTAGATCTTGGCAACAG	17	19	17
ATTGTCCCAACTCGAAGCTC	17	20	17
CCTTTTCTGGCAGAACTAGC	17	20	17
TTGATAGTGTCCATGTAGAT	17	20	17
TTGTCAATGGACCGAATCGA	17	20	17
CTAGTTCTGCCAGAAAAGGAT	17	21	17
GTACGCTTTTTTCTTCGACTG	17	21	17
AGCTCATGGAACAAAAGAAGT	17	21	17
ACACGCCGATCTCAACGCCGA	17	21	17
TCGCTACCAAAGACGGGGATT	17	21	17
ATGTCGTATACGATTGTCCCA	17	21	17
AGGCAATGGCTGAGATAACAA	17	21	17
TTCTTCGACTGCAGAGATAAA	17	21	17
AAGGAGAATAAAGGTAAAGCA	17	21	17
AAACTTCTTTTGTTCCATGAG	17	21	17
TTGAGATCGGCGTGTTTGCCG	17	21	17
CAATGGCTGAGATAACAATCTT	17	22	17
TAAAGATTGTTATCTCAGCCAT	17	22	17
TGACTACGTCGAAACTGATCCATC	17	24	17
AACTCGAAGCTCATGGAACAAAAG	17	24	17
TCGACTGCAGAGATAAATACGGCG	17	24	17
ATGTCGTATACGATTGTCCCAACT	17	24	17
GGGGATTGTCAATGGACC	16	18	16
AAGTTCGGAGAAAACTCAC	16	19	16
AACTGGACGTGTGACTCGAG	16	20	16
ACACGTCCAGTTAATCGAGCG	16	21	16
ACGACTGTCTTTCTTGGTCCC	16	21	16
TGAGGCAGTAAAGATTGTTAT	16	21	16
GAAGCTCATGGAACAAAAGAA	16	21	16
AGGGACTCGTCAAACTTGCTG	16	21	16
TCGGTCCATTGACAATCCCCG	16	21	16
GAAAAAAGCGTACGGGTCGAT	16	21	16
TATGAACTCTCCATGGCGGCC	16	21	16
AATCGAATTCCCGCGGCCGCC	16	21	16
TTCGATTCGGTCCATTGACAA	16	21	16
GTGTGACTCGAGTGCTTTTTG	16	21	16
CCAACTCGAAGCTCATGGAACA	16	22	16
TCGAGGTCGTGGTAGAGAGCGG	16	22	16
TCAGTTTCGACGTAGTCAAGAA	16	22	16
AAAGGATGGATCAGTTTCGACG	16	22	16
TCCCAAGGGCAATGACTTTATC	16	22	16
TGCCAGAAAAGGATGGATCAGT	16	22	16
CTAGTGATTGCAGCAAACTCGG	16	22	16
TCCATCCTTTTCTGGCAGAACTAG	16	24	16
TGGACGTGTGACTCGAGTG	15	19	15
AAAGAACGTGAGGCAGTAA	15	19	15
AAGCACCTTATGAACTCTCC	15	20	15
AGAGGTTCTTGACTACGTCG	15	20	15
TTGGGACAATCGTATACGAC	15	20	15
TCGCTCGATTAACTGGACGT	15	20	15
AACAATCTTTACTGCCTCACG	15	21	15
TCACACGTCCAGTTAATCGAG	15	21	15
CGCTTTTTTCTTCGACTGCAG	15	21	15
TTAATCGAGCGAGAGGTTCTT	15	21	15
TATGGCATCGACCCGTACGCT	15	21	15
TCCGAGCATGACATGATGAAG	15	21	15
CCTCTCGCTCGATTAACTGGA	15	21	15
TGAGCTTCGAGTTGGGACAAT	15	21	15
AATCGAGCGAGAGGTTCTTGA	15	21	15
ATGAGCTTCGAGTTGGGACAA	15	21	15
CGGCAGTGAGTTTTCTCCGAA	15	21	15
TGGCGCGGCGCTCCTTGATAG	15	21	15
TCGAAGCTCATGGAACAAAAGA	15	22	15
TAGTCAAGAACCTCTCGCTCGA	15	22	15
TAAATACGGCGACTGCTTTACC	15	22	15
TTTTGCGTAAGGCCAAACTTGA	15	22	15
AATGGCTGAGATAACAATCTTT	15	22	15
TCGCCGTATTTATCTCTGCAGT	15	22	15
CTTACGCAAAAAGCACTCGAGT	15	22	15
ACGTAGTCAAGAACCTCTCGCT	15	22	15
AACTCGAAGCTCATGGAACAAA	15	22	15
TCTGGCAGAACTAGCACCATCG	15	22	15
AAAGAACGTGAGGCAGTAAAGATT	15	24	15
TTAACTGGACGTGTGACTCGAGTGC	15	25	15
CTTCGACTGCAGAGATAAATACGGC	15	25	15
AAGGAGAATAAAGGTAAAGC	14	20	14
AGAGATAAATACGGCGACTG	14	20	14
CCTTATGAACTCTCCATGGCG	14	21	14
CGTCGAAACTGATCCATCCTT	14	21	14
ATCATGTCATGCTCGGATTCG	14	21	14
TAGATCTTGGCAACAGTGCGC	14	21	14
AAAAGAAGTTTGTCAAGTTTG	14	21	14
AGATAAATACGGCGACTGCTT	14	21	14
TTTGCGTAAGGCCAAACTTGA	14	21	14
CATCAACTTCATGCTTCACTG	14	21	14
TTGCCCTTGGCGCGGCGCTCC	14	21	14
CATGGAGAGTTCATAAGGTGC	14	21	14
GCTCATGGAACAAAAGAAGTT	14	21	14
CGTTGAGATCGGCGTGTTTGC	14	21	14
CCGAGCATGACATGATGAAGC	14	21	14
CTTGACTACGTCGAAACTGATC	14	22	14
CTCGGATTCGTTGTTGCCCTTG	14	22	14
ATTGTCCCAACTCGAAGCTCATG	14	23	14
ATACGATTGTCCCAACTCGAAGCT	14	24	14
AATGGCTGAGATAACAATCTTTAC	14	24	14
CGTGTGACTCGAGTGCTTTTTGCG	14	24	14
TGATTGCAGCAAACTCGGC	13	19	13
TCATGGAACAAAAGAAGTT	13	19	13
CTGGACGTGTGACTCGAGTG	13	20	13
TTGGGGACATCGATGGTGCT	13	20	13
ATGGACCGAATCGAATTCCC	13	20	13
CATATTGTACGGTGCTTCCA	13	20	13
TGGCAGAACTAGCACCATCG	13	20	13
TAGTGTCCATGTAGATCTTG	13	20	13
TGTTATCTCAGCCATTGCCTT	13	21	13
CCAAGAAAGACAGTCGTTGAT	13	21	13
TTGTCCCAACTCGAAGCTCAT	13	21	13
TGCAGCAAACTCGGCAGTGAG	13	21	13
AGGTGCTTCATCATGTCATGC	13	21	13
TCTTTGGTAGCGATGTCGTAT	13	21	13
GAATTCGATTCGGTCCATTGA	13	21	13
CCTTACGCAAAAAGCACTCGA	13	21	13
GAGGAGGTTGTTTATGACTGC	13	21	13
CGGAGAAAACTCACTGCCGAG	13	21	13
TGTCCCCAAGGCAATGGCTGA	13	21	13
ACCGTACAATATGGCATCGAC	13	21	13
ATGACTTTATCCTCAACGGCA	13	21	13
TAACAATCTTTACTGCCTCACG	13	22	13
CCTTATGAACTCTCCATGGCGG	13	22	13
ATGGACCGAATCGAATTCCCGC	13	22	13
CGAGTTTGCTGCAATCACTAGT	13	22	13
AAACTGATCCATCCTTTTCTGG	13	22	13
ATTGCCTTGGGGACATCGATGG	13	22	13
TCGGCGTTGAGATCGGCGTGTT	13	22	13
TCTCCGAACTTCCTCACCCTGC	13	22	13
TTCTTGACTACGTCGAAACTGAT	13	23	13
TGGACGTGTGACTCGAGTGCTTT	13	23	13
GGAAGTTCGGAGAAAACTCACTGC	13	24	13
CGAAGCTCATGGAACAAAAGAAGT	13	24	13
TTCGAGTTGGGACAATCGTATACG	13	24	13
ATACTAGTGATTGCAGCAAACTCG	13	24	13
TTGTCAATGGACCGAATC	12	18	12
TAACTGGACGTGTGACTC	12	18	12
AACTGGACGTGTGACTCG	12	18	12
CGATTAACTGGACGTGTGA	12	19	12
CATATTGTACGGTGCTTCC	12	19	12
CCTGCAAAGAACGTGAGGC	12	19	12
TTTCGACGTAGTCAAGAAC	12	19	12
TCGAGTTGGGACAATCGTA	12	19	12
TTTCGACGTAGTCAAGAACC	12	20	12
TTCGAGTTGGGACAATCGTA	12	20	12
CAAAAAGCACTCGAGTCACAC	12	21	12
CCTCACCCTGCAAAGAACGTG	12	21	12
ATCTCAACGCCGAGGACGTTT	12	21	12
CAACTTCATGCTTCACTGGGC	12	21	12
TTTGTCAAGTTTGGCCTTACG	12	21	12
ATACGATTGTCCCAACTCGAA	12	21	12
CGGTGCTTCCAATACTAGTGA	12	21	12
AAAAAGCACTCGAGTCACACG	12	21	12
AATCTTTACTGCCTCACGTTC	12	21	12
ATCAACTTCATGCTTCACTGG	12	21	12
TACGATTGTCCCAACTCGAAGC	12	22	12
TGATTGCAGCAAACTCGGCAGT	12	22	12
TTCATCATGTCATGCTCGGATT	12	22	12
CATGGAACAAAAGAAGTTTGTC	12	22	12
AGTTCGGAGAAAACTCACTGCC	12	22	12
TTTTTGCGTAAGGCCAAACTTG	12	22	12
TGAACTCTCCATGGCGGCCGCG	12	22	12
CTTGATAGTGTCCATGTAGATC	12	22	12
AATACGGCGACTGCTTTACCTT	12	22	12
CAGTAAAGATTGTTATCTCAGC	12	22	12
AAGCTCATGGAACAAAAGAAGT	12	22	12
GGATGGATCAGTTTCGACGTAGT	12	23	12
CGTGTGACTCGAGTGCTTTTTGC	12	23	12
GCTCGATTAACTGGACGTGTGAC	12	23	12
TCTTTTGTTCCATGAGCTTCGAGT	12	24	12
CTTCGACTGCAGAGATAAATACGG	12	24	12
GATTAACTGGACGTGTGA	11	18	11
GGGATTGTCAATGGACCG	11	18	11
TGGACGTGTGACTCGAGT	11	18	11
GTAGTCAAGAACCTCTCGC	11	19	11
TGTCCCCAAGGCAATGGCTG	11	20	11
TCATGGAACAAAAGAAGTTT	11	20	11
ATGTAGATCTTGGCAACAGT	11	20	11
TTCGATTCGGTCCATTGACA	11	20	11
AACTCGAAGCTCATGGAACA	11	20	11
TTGCTGCAATCACTAGTATTG	11	21	11
TTTCCCATAAACGTCCTCGGC	11	21	11
ATGAAGCACCTTATGAACTCT	11	21	11
TGGACACTATCAAGGAGCGCC	11	21	11
CGCGGGAATTCGATTCGGTCC	11	21	11
CGCAAAAAGCACTCGAGTCAC	11	21	11
AAGAAAAAAGCGTACGGGTCG	11	21	11
TTCTCCGAACTTCCTCACCCT	11	21	11
AACTCGGCAGTGAGTTTTCTC	11	21	11
AATACTAGTGATTGCAGCAAA	11	21	11
TTGTTATCTCAGCCATTGCCT	11	21	11
AACACGGGCGTGGTAAGTTTC	11	21	11
AGTTTCGACGTAGTCAAGAAC	11	21	11
CATAAGGTGCTTCATCATGTC	11	21	11
TGGCAAATCAACGACTGTCTT	11	21	11
TCAACGCCGAGGACGTTTATG	11	21	11
TGCCAGAAAAGGATGGATCAG	11	21	11
GAAGAAAAAAGCGTACGGGTC	11	21	11
CGACTGCTTTACCTTTATTCT	11	21	11
GCAAATCAACGACTGTCTTTC	11	21	11
AAAGCACTCGAGTCACACGTC	11	21	11
ATCCGAGCATGACATGATGAA	11	21	11
TTCGAGTTGGGACAATCGTATA	11	22	11
TCCTCACCCTGCAAAGAACGTG	11	22	11
AAAGACGGGGATTGTCAATGGA	11	22	11
TGATCCATCCTTTTCTGGCAGA	11	22	11
ATTGTCAATGGACCGAATCGAA	11	22	11
AATTCGATTCGGTCCATTGACA	11	22	11
TTGGGACAATCGTATACGACATC	11	23	11
TGTGACTCGAGTGCTTTTTGCGT	11	23	11
AAAGGATGGATCAGTTTCGACGTA	11	24	11
GAAGCTCATGGAACAAAAGAAGTT	11	24	11
AATTCGATTCGGTCCATTGACAAT	11	24	11
TGGAACAAAAGAAGTTTGTCAAGT	11	24	11
TTTTTGCGTAAGGCCAAACTTGAC	11	24	11
AGCACCTTATGAACTCTCCATGGC	11	24	11
ATGTAGATCTTGGCAACA	10	18	10
CGATTAACTGGACGTGTG	10	18	10
TACGATTGTCCCAACTCGA	10	19	10
TAAAGATTGTTATCTCAGC	10	19	10
TTCGACGTAGTCAAGAACCT	10	20	10
GAGGACGTTTATGGGAAACT	10	20	10
GTGTCCATGTAGATCTTGGC	10	20	10
ATAGTGTCCATGTAGATCTT	10	20	10
TGCAAAGAACGTGAGGCAGT	10	20	10
ACTCGAAGCTCATGGAACAA	10	20	10
TCCCAACTCGAAGCTCATGG	10	20	10
AGGCCAAACTTGACAAACTTC	10	21	10
ACCGAATCGAATTCCCGCGGC	10	21	10
CAACAACGAATCCGAGCATGA	10	21	10
TTGTCAAGTTTGGCCTTACGC	10	21	10
GATTCGTTGTTGCCCTTGGCG	10	21	10
CTTTACTGCCTCACGTTCTTT	10	21	10
AATTCCCGCGGCCGCCATGGA	10	21	10
GACGTGTGACTCGAGTGCTTT	10	21	10
TGACAATCCCCGTCTTTGGTA	10	21	10
ACGTTCTTTGCAGGGTGAGGA	10	21	10
CATGTAGATCTTGGCAACAGT	10	21	10
AACTGGACGTGTGACTCGAGT	10	21	10
TGGAGAGTTCATAAGGTGCTT	10	21	10
GCAAGTTTGACGAGTCCCTGG	10	21	10
TCAGCCATTGCCTTGGGGACA	10	21	10
TCCCCTGGAACCGTAAGCGCG	10	21	10
GAGATAAATACGGCGACTGCT	10	21	10
TGCCTTGGGGACATCGATGGT	10	21	10
TTTGCCAAGGAGAATAAAGGT	10	21	10
TGACATGATGAAGCACCTTAT	10	21	10
GTCTTTGGTAGCGATGTCGTA	10	21	10
TTGGGGACATCGATGGTGCTAG	10	22	10
CGTTGAGATCGGCGTGTTTGCC	10	22	10
TTCGATTCGGTCCATTGACAAT	10	22	10
ACCTTATGAACTCTCCATGGCG	10	22	10
AATCAACGACTGTCTTTCTTGG	10	22	10
CTAGTGATTGCAGCAAACTCGGC	10	23	10
TCTCGCTCGATTAACTGGACGTG	10	23	10
CCGTATTTATCTCTGCAGTCGAAG	10	24	10
TTTTGTTCCATGAGCTTCG	9	19	9
TCATGCTCGGATTCGTTGT	9	19	9
TTGACTACGTCGAAACTGAT	9	20	9
AAGATCTACATGGACACTAT	9	20	9
TCAATGGACCGAATCGAATT	9	20	9
ATATCGAGGTCGTGGTAGAG	9	20	9
TCGAGTTGGGACAATCGTAT	9	20	9
AGGACGTTTATGGGAAACTT	9	20	9
CCCTGCAAAGAACGTGAGGC	9	20	9
CCATATTGTACGGTGCTTCC	9	20	9
CCTTGGGACCAAGAAAGACA	9	20	9
GCGACTGCTTTACCTTTATTC	9	21	9
TTTCTTCGACTGCAGAGATAA	9	21	9
TGAACTCTCCATGGCGGCCGC	9	21	9
TGCCATATTGTACGGTGCTTC	9	21	9
TTGAGGATAAAGTCATTGCCC	9	21	9
CGAATCCGAGCATGACATGAT	9	21	9
GGCAAATCAACGACTGTCTTT	9	21	9
GCAATGGCTGAGATAACAATC	9	21	9
ACATCGCTACCAAAGACGGGG	9	21	9
AAGCAGTCGCCGTATTTATCT	9	21	9
GTTGGGACAATCGTATACGAC	9	21	9
TCCGAACTTCCTCACCCTGCA	9	21	9
GATAACAATCTTTACTGCCTC	9	21	9
AGTTCTGCCAGAAAAGGATGG	9	21	9
AACTTCATGCTTCACTGGGCC	9	21	9
CTTCTTTTGTTCCATGAGCTT	9	21	9
CAGTCGTTGATTTGCCAAGGA	9	21	9
GGGATTGTCAATGGACCGAAT	9	21	9
TCTCCCCTGGAACCGTAAGCG	9	21	9
CGCACTGTTGCCAAGATCTAC	9	21	9
TTCATCATGTCATGCTCGGAT	9	21	9
ATTTATCTCTGCAGTCGAAGA	9	21	9
AGTTTTCTCCGAACTTCCTCA	9	21	9
TACCACGACCTCGATATGGGC	9	21	9
GACTGCTTTACCTTTATTCTC	9	21	9
AGGAGAATAAAGGTAAAGCAG	9	21	9
GGCAATGGCTGAGATAACAAT	9	21	9
CAGTCGCCGTATTTATCTCTGC	9	22	9
TAAGGTGCTTCATCATGTCATG	9	22	9
AAGAAAAAAGCGTACGGGTCGA	9	22	9
TCCATGTAGATCTTGGCAACAG	9	22	9
TCCTTGATAGTGTCCATGTAGA	9	22	9
GAAGTTCGGAGAAAACTCACTG	9	22	9
TGGCATCGACCCGTACGCTTTT	9	22	9
AAACACGGGCGTGGTAAGTTTC	9	22	9
TGGCAGAACTAGCACCATCGAT	9	22	9
TGGCGGCCGCGGGAATTCGATT	9	22	9
TGGCTGAGATAACAATCTTTAC	9	22	9
TAAGGCCAAACTTGACAAACTT	9	22	9
AACACGCCGATCTCAACGCCGA	9	22	9
TTCGACGTAGTCAAGAACCTCTC	9	23	9
CGATTAACTGGACGTGTGACTCG	9	23	9
GATGGATCAGTTTCGACGTAGTC	9	23	9
TAACTGGACGTGTGACTCGAGTG	9	23	9
CGTATTTATCTCTGCAGTCGAAG	9	23	9
ATACGATTGTCCCAACTCGAAGC	9	23	9
TCGCTCGATTAACTGGACGTGTG	9	23	9
ACTCGAAGCTCATGGAACAAAAGA	9	24	9
TCAGTTTCGACGTAGTCAAGAACC	9	24	9
ATACGACATCGCTACCAAAGACGG	9	24	9
AGTTTCGACGTAGTCAAGAACCTC	9	24	9
TCTACATGGACACTATCAAGGAGC	9	24	9
TTGACTACGTCGAAACTG	8	18	8
TACATGGACACTATCAAGG	8	19	8
CTTTTTTCTTCGACTGCAG	8	19	8
ATGGAACAAAAGAAGTTTG	8	19	8
TGACTCGAGTGCTTTTTGC	8	19	8
TTTTCTGGCAGAACTAGCA	8	19	8
TGGGACAATCGTATACGAC	8	19	8
TCGATTCGGTCCATTGACA	8	19	8
TATACGATTGTCCCAACTCG	8	20	8
TGGATCAGTTTCGACGTAGT	8	20	8
ATACGATTGTCCCAACTCGA	8	20	8
TTGGGACCAAGAAAGACAGT	8	20	8
ATTGTCAATGGACCGAATCG	8	20	8
TCGACGTAGTCAAGAACCTC	8	20	8
CCCGTCTTTGGTAGCGATGTC	8	21	8
GTCATGCTCGGATTCGTTGTT	8	21	8
GATTGTCCCAACTCGAAGCTC	8	21	8
GCAGTCGCCGTATTTATCTCT	8	21	8
CGAGAGGTTCTTGACTACGTC	8	21	8
AACGCCGAGGACGTTTATGGG	8	21	8
GCAGTAAAGATTGTTATCTCA	8	21	8
AAACTTGACAAACTTCTTTTG	8	21	8
CGTTGAGGATAAAGTCATTGC	8	21	8
CAAACTTGACAAACTTCTTTT	8	21	8
GGACGTGTGACTCGAGTGCTT	8	21	8
GCCAAACTTGACAAACTTCTT	8	21	8
TCTGCAGTCGAAGAAAAAAGC	8	21	8
TTTCTCCGAACTTCCTCACCC	8	21	8
AGAGCGGCCAGGGACTCGTCA	8	21	8
TTGCAGCAAACTCGGCAGTGA	8	21	8
ATGGAGAGTTCATAAGGTGCT	8	21	8
ATGATGAAGCACCTTATGAAC	8	21	8
TCGAAACTGATCCATCCTTTT	8	21	8
AGAACTAGCACCATCGATGTC	8	21	8
TGCCGTTGAGGATAAAGTCAT	8	21	8
GGTCGATGCCATATTGTACGG	8	21	8
CATGATGAAGCACCTTATGAA	8	21	8
AAGAACGTGAGGCAGTAAAGA	8	21	8
AGGATGGATCAGTTTCGACGTA	8	22	8
TCCCCGTCTTTGGTAGCGATGT	8	22	8
TTGGGACCAAGAAAGACAGTCG	8	22	8
AAAAGGATGGATCAGTTTCGAC	8	22	8
TCCTCGGCGTTGAGATCGGCGT	8	22	8
CGCTTTTTTCTTCGACTGCAGA	8	22	8
TGGATCAGTTTCGACGTAGTCA	8	22	8
TCCTTTTCTGGCAGAACTAGCA	8	22	8
TCAAGAACCTCTCGCTCGATTA	8	22	8
TGATAGTGTCCATGTAGATCTT	8	22	8
ATGGCTGAGATAACAATCTTTA	8	22	8
GTGACTCGAGTGCTTTTTGCGT	8	22	8
ACGTGTGACTCGAGTGCTTTTTG	8	23	8
CTCGATTAACTGGACGTGTGACTC	8	24	8
TTTTCTGGCAGAACTAGCACCATC	8	24	8
GCTCGATTAACTGGACGTGTGACT	8	24	8
ATTGTCAATGGACCGAATCGAATT	8	24	8
GGATGGATCAGTTTCGACGTAGTC	8	24	8
TCCATGTAGATCTTGGCAACAGTG	8	24	8
GTATACGATTGTCCCAACTCGAAG	8	24	8
AAGGATGGATCAGTTTCGACGTAGT	8	25	8
TCGGAGAAAACTCACTGC	7	18	7
ATTGTCCCAACTCGAAGC	7	18	7
TCATGGAACAAAAGAAGT	7	18	7
TCAGTTTCGACGTAGTCA	7	18	7
AACTCGAAGCTCATGGAA	7	18	7
ATACGATTGTCCCAACTCG	7	19	7
AAGCTCATGGAACAAAAGA	7	19	7
GCTCATGGAACAAAAGAAG	7	19	7
TGGCGCGGCGCTCCTTGAT	7	19	7
ATGTCATGCTCGGATTCGT	7	19	7
TTCTTCGACTGCAGAGATA	7	19	7
CTTTTCTGGCAGAACTAGC	7	19	7
GGACGTGTGACTCGAGTGC	7	19	7
ATATTGTACGGTGCTTCCA	7	19	7
ACCTTATGAACTCTCCATG	7	19	7
TATCGAGGTCGTGGTAGAG	7	19	7
AACTCGAAGCTCATGGAAC	7	19	7
AATGGCTGAGATAACAATC	7	19	7
TCGATGGTGCTAGTTCTGC	7	19	7
TCGACTGCAGAGATAAATAC	7	20	7
GACTACGTCGAAACTGATCC	7	20	7
TTCTTCGACTGCAGAGATAA	7	20	7
GACGTAGTCAAGAACCTCTC	7	20	7
TATCCTCAACGGCAAACACGC	7	21	7
AAAGCAGTCGCCGTATTTATC	7	21	7
GTCAAGAACCTCTCGCTCGAT	7	21	7
CTCATGGAACAAAAGAAGTTT	7	21	7
AAGAAGTTTGTCAAGTTTGGC	7	21	7
GTATTTATCTCTGCAGTCGAA	7	21	7
AAAGCGTACGGGTCGATGCCA	7	21	7
ACCAAAGACGGGGATTGTCAA	7	21	7
CATGGAACAAAAGAAGTTTGT	7	21	7
ACAGTGCGCTGGGCGTGGTCG	7	21	7
CAGCAAGTTTGACGAGTCCCT	7	21	7
ACACGGGCGTGGTAAGTTTCC	7	21	7
CTTGGCGCGGCGCTCCTTGAT	7	21	7
GTTTGCTGCAATCACTAGTAT	7	21	7
TGGTCCCAAGGGCAATGACTT	7	21	7
CCGAGGACGTTTATGGGAAAC	7	21	7
CCAGTGAAGCATGAAGTTGAT	7	21	7
CTACATGGACACTATCAAGGA	7	21	7
CCTTGGCAAATCAACGACTGT	7	21	7
CTCTCGCTCGATTAACTGGAC	7	21	7
GGGACAATCGTATACGACATC	7	21	7
TCGATGGTGCTAGTTCTGCCA	7	21	7
TTGCCAAGATCTACATGGACA	7	21	7
CCCGTACGCTTTTTTCTTCGA	7	21	7
AGTCAAGAACCTCTCGCTCGA	7	21	7
TTTTTGCGTAAGGCCAAACTT	7	21	7
ATGTAGATCTTGGCAACAGTGC	7	22	7
AACGTGAGGCAGTAAAGATTGT	7	22	7
TTTATCCTCAACGGCAAACACG	7	22	7
TTGCGTAAGGCCAAACTTGACA	7	22	7
CGTGTGACTCGAGTGCTTTTTG	7	22	7
TATCGAGGTCGTGGTAGAGAGC	7	22	7
CCAAGGAGAATAAAGGTAAAGC	7	22	7
CGACGTAGTCAAGAACCTCTCG	7	22	7
ATAGTGTCCATGTAGATCTTGG	7	22	7
CCTTGGGACCAAGAAAGACAGT	7	22	7
TTTGTCAAGTTTGGCCTTACGC	7	22	7
TCGGATTCGTTGTTGCCCTTGG	7	22	7
CAAAGACGGGGATTGTCAATGG	7	22	7
TGCTCGGATTCGTTGTTGCCCT	7	22	7
CAGAGATAAATACGGCGACTGC	7	22	7
TCATGGAACAAAAGAAGTTTGTC	7	23	7
GTGACTCGAGTGCTTTTTGCGTA	7	23	7
CTCTCGCTCGATTAACTGGACGT	7	23	7
CGCTCGATTAACTGGACGTGTGA	7	23	7
ATCATGTCATGCTCGGATTCGTT	7	23	7
CAATGGACCGAATCGAATTCCCG	7	23	7
CTTACGCAAAAAGCACTCGAGTC	7	23	7
CGCTCGATTAACTGGACGTGTGAC	7	24	7
CATCCTTTTCTGGCAGAACTAGCA	7	24	7
AGTGATTGCAGCAAACTCGGCAGT	7	24	7
TCAATGGACCGAATCGAATTCCCG	7	24	7
TACTAGTGATTGCAGCAAACTCGG	7	24	7
TTGGCCTTACGCAAAAAGCACTCG	7	24	7
TAGTCAAGAACCTCTCGCTCGATT	7	24	7
TCTTCGACTGCAGAGATAAATACG	7	24	7
TTGATAGTGTCCATGTAGATCTTG	7	24	7
TGGAACAAAAGAAGTTTG	6	18	6
CAGTAAAGATTGTTATCTC	6	19	6
AGTTCGGAGAAAACTCACT	6	19	6
AACTGATCCATCCTTTTCT	6	19	6
TTCTGGCAGAACTAGCACC	6	19	6
CACCTTATGAACTCTCCAT	6	19	6
TGTTCCATGAGCTTCGAGT	6	19	6
AAAGGATGGATCAGTTTCG	6	19	6
CGACTGCAGAGATAAATAC	6	19	6
TATTTATCTCTGCAGTCGA	6	19	6
TTCGACGTAGTCAAGAACC	6	19	6
CTACGTCGAAACTGATCCAT	6	20	6
TTTTCTGGCAGAACTAGCAC	6	20	6
CCATGTAGATCTTGGCAACA	6	20	6
TGGAACAAAAGAAGTTTGTC	6	20	6
ACGTCGAAACTGATCCATCC	6	20	6
AATGGCTGAGATAACAATCT	6	20	6
CAAGATCTACATGGACACTA	6	20	6
CGTATTTATCTCTGCAGTCG	6	20	6
AGTTCGGAGAAAACTCACTG	6	20	6
CTTTTCTGGCAGAACTAGCA	6	20	6
GTAAAGATTGTTATCTCAGC	6	20	6
TTGGCGCGGCGCTCCTTGAT	6	20	6
TTCGGAGAAAACTCACTGCC	6	20	6
TTGAGATCGGCGTGTTTGCC	6	20	6
TTTCTTCGACTGCAGAGATA	6	20	6
GGACGTGTGACTCGAGTGCT	6	20	6
CATGGAACAAAAGAAGTTTG	6	20	6
CGCGGCCGCCATGGAGAGTTC	6	21	6
TTATCTCTGCAGTCGAAGAAA	6	21	6
ATACGACATCGCTACCAAAGA	6	21	6
TATCTCAGCCATTGCCTTGGG	6	21	6
CAATCCCCGTCTTTGGTAGCG	6	21	6
CGAAGCTCATGGAACAAAAGA	6	21	6
CGGCCGCGGGAATTCGATTCG	6	21	6
TTGCAGGGTGAGGAAGTTCGG	6	21	6
ACCAAGAAAGACAGTCGTTGA	6	21	6
GCATGACATGATGAAGCACCT	6	21	6
ACAAACTTCTTTTGTTCCATG	6	21	6
GACAATCGTATACGACATCGC	6	21	6
CTCGAGTCACACGTCCAGTTA	6	21	6
AGGGTGAGGAAGTTCGGAGAA	6	21	6
CACGTCCAGTTAATCGAGCGA	6	21	6
CAGTTAATCGAGCGAGAGGTT	6	21	6
CGTCTTTGGTAGCGATGTCGT	6	21	6
CAAATCAACGACTGTCTTTCT	6	21	6
GTCCAGTTAATCGAGCGAGAG	6	21	6
CAGTCGCCGTATTTATCTCTG	6	21	6
TTCTCCTTGGCAAATCAACGA	6	21	6
TTCTTTGCAGGGTGAGGAAGT	6	21	6
CATATCGAGGTCGTGGTAGAG	6	21	6
AACTAGCACCATCGATGTCCC	6	21	6
AAAGAAGTTTGTCAAGTTTGG	6	21	6
ATCGAGGTCGTGGTAGAGAGC	6	21	6
ATTCGTTGTTGCCCTTGGCGC	6	21	6
ACGTCCTCGGCGTTGAGATCG	6	21	6
CAGAAAAGGATGGATCAGTTTC	6	22	6
TGAGCTTCGAGTTGGGACAATC	6	22	6
AACGACTGTCTTTCTTGGTCCC	6	22	6
TACTAGTGATTGCAGCAAACTC	6	22	6
AAGAACCTCTCGCTCGATTAAC	6	22	6
CGGCCGCGGGAATTCGATTCGG	6	22	6
TAAAGCAGTCGCCGTATTTATC	6	22	6
ATACGATTGTCCCAACTCGAAG	6	22	6
AGCAAGTTTGACGAGTCCCTGG	6	22	6
CGATTGTCCCAACTCGAAGCTC	6	22	6
TTAATCGAGCGAGAGGTTCTTG	6	22	6
TGCTAGTTCTGCCAGAAAAGGA	6	22	6
GCCGTATTTATCTCTGCAGTCG	6	22	6
CGGTGCTTCCAATACTAGTGAT	6	22	6
TTGGCAACAGTGCGCTGGGCGT	6	22	6
TCCCTGGCCGCTCTCTACCACG	6	22	6
CAAGATCTACATGGACACTATC	6	22	6
CACACGTCCAGTTAATCGAGCG	6	22	6
ATGAAGCACCTTATGAACTCTC	6	22	6
ATAACAATCTTTACTGCCTCAC	6	22	6
TCCGAGCATGACATGATGAAGC	6	22	6
TGTCATGCTCGGATTCGTTGTT	6	22	6
TGACTTTATCCTCAACGGCAAA	6	22	6
TCCTTGGCAAATCAACGACTGT	6	22	6
GTGTGACTCGAGTGCTTTTTGC	6	22	6
TTTGCTGCAATCACTAGTATTG	6	22	6
AGTTCTGCCAGAAAAGGATGGA	6	22	6
TGGGGACATCGATGGTGCTAGT	6	22	6
TGTTCCATGAGCTTCGAGTTGG	6	22	6
TTGGGACAATCGTATACGACAT	6	22	6
AGTGTCCATGTAGATCTTGGCA	6	22	6
TTGCCTTGGGGACATCGATGGT	6	22	6
TTGGGGACATCGATGGTGCTAGT	6	23	6
TAAAGATTGTTATCTCAGCCATT	6	23	6
CATCCTTTTCTGGCAGAACTAGC	6	23	6
CTGGACGTGTGACTCGAGTGCTT	6	23	6
AAGAACGTGAGGCAGTAAAGATTG	6	24	6
TACGTCGAAACTGATCCATCCTTT	6	24	6
TTTTGTTCCATGAGCTTCGAGTTG	6	24	6
CCATCCTTTTCTGGCAGAACTAGC	6	24	6
CTTTTTTCTTCGACTGCAGAGATA	6	24	6
AGGGCAACAACGAATCCGAGCATG	6	24	6
CTTTTGTTCCATGAGCTTCGAGTT	6	24	6
CAATACTAGTGATTGCAGCAAACT	6	24	6
TTGTCCCAACTCGAAGCTCATGGA	6	24	6
TGACTCGAGTGCTTTTTGCGTAAG	6	24	6
CTCTCGCTCGATTAACTGGACGTG	6	24	6
TCTCGCTCGATTAACTGGACGTGTG	6	25	6
GTATACGATTGTCCCAACTCGAAGC	6	25	6
TTAACTGGACGTGTGACTCGAGTGCT	6	26	6
AATGGACCGAATCGAATT	5	18	5
ACCCTGCAAAGAACGTGA	5	18	5
ATCAGTTTCGACGTAGTC	5	18	5
TTACGCAAAAAGCACTCG	5	18	5
AAGTTCGGAGAAAACTCA	5	18	5
ATGGACCGAATCGAATTC	5	18	5
AAGATTGTTATCTCAGCC	5	18	5
GCACCTTATGAACTCTCC	5	18	5
TTGTACGGTGCTTCCAAT	5	18	5
ACCTCTCGCTCGATTAACT	5	19	5
CCAACTCGAAGCTCATGGA	5	19	5
TCCCAACTCGAAGCTCATG	5	19	5
AGTTTCGACGTAGTCAAGA	5	19	5
CTGGACGTGTGACTCGAGT	5	19	5
CGGGGATTGTCAATGGACC	5	19	5
TCGGAGAAAACTCACTGCC	5	19	5
TGTGACTCGAGTGCTTTTT	5	19	5
ACTCGAAGCTCATGGAACA	5	19	5
TTGTCAATGGACCGAATCG	5	19	5
ATGGATCAGTTTCGACGTA	5	19	5
TGGAACAAAAGAAGTTTGT	5	19	5
TTTATCTCTGCAGTCGAAG	5	19	5
TTGGGACCAAGAAAGACAG	5	19	5
CGATGGTGCTAGTTCTGCC	5	19	5
ACTAGTGATTGCAGCAAACT	5	20	5
TGGGACAATCGTATACGACA	5	20	5
ATGACATGATGAAGCACCTT	5	20	5
ATCAGTTTCGACGTAGTCAA	5	20	5
CCGAGGACGTTTATGGGAAA	5	20	5
AGTGATTGCAGCAAACTCGG	5	20	5
TACCAAAGACGGGGATTGTC	5	20	5
CTCGCTCGATTAACTGGACG	5	20	5
ATGTCATGCTCGGATTCGTT	5	20	5
TTACGCAAAAAGCACTCGAG	5	20	5
CGATTGTCCCAACTCGAAGC	5	20	5
TCATGCTCGGATTCGTTGTT	5	20	5
TGATTGCAGCAAACTCGGCA	5	20	5
ATCGATGGTGCTAGTTCTGC	5	20	5
GTTGAGATCGGCGTGTTTGC	5	20	5
CTTGGCAAATCAACGACTGT	5	20	5
TCCTTTTCTGGCAGAACTAG	5	20	5
TCGATGGTGCTAGTTCTGCC	5	20	5
CGACTGCAGAGATAAATACG	5	20	5
GGAGAATAAAGGTAAAGCAGT	5	21	5
AATAAAGGTAAAGCAGTCGCC	5	21	5
TGGCAACAGTGCGCTGGGCGT	5	21	5
ACTCTCCATGGCGGCCGCGGG	5	21	5
CCGTTGAGGATAAAGTCATTG	5	21	5
GTTAATCGAGCGAGAGGTTCT	5	21	5
GATGAAGCACCTTATGAACTC	5	21	5
AAGAACCTCTCGCTCGATTAA	5	21	5
AACTCACTGCCGAGTTTGCTG	5	21	5
CCATGGAGAGTTCATAAGGTG	5	21	5
ATCGAATTCCCGCGGCCGCCA	5	21	5
CTTGGTCCCAAGGGCAATGAC	5	21	5
AAGGCCAAACTTGACAAACTT	5	21	5
TCTTTGCAGGGTGAGGAAGTT	5	21	5
CGACCCGTACGCTTTTTTCTT	5	21	5
TATACGACATCGCTACCAAAG	5	21	5
TTGCCCTTGGGACCAAGAAAG	5	21	5
GATCTCAACGCCGAGGACGTT	5	21	5
GGGGATTGTCAATGGACCGAA	5	21	5
CCCAACTCGAAGCTCATGGAA	5	21	5
TGCTTTACCTTTATTCTCCTT	5	21	5
GAAGTTCGGAGAAAACTCACT	5	21	5
CTGCTTTACCTTTATTCTCCT	5	21	5
ATATGGCATCGACCCGTACGC	5	21	5
CTCCTTGATAGTGTCCATGTA	5	21	5
ACAGTCGTTGATTTGCCAAGG	5	21	5
TAAGGTGCTTCATCATGTCAT	5	21	5
CGACCACGCCCAGCGCACTGT	5	21	5
ACGAGTCCCTGGCCGCTCTCT	5	21	5
TAAAGCAGTCGCCGTATTTAT	5	21	5
AGAAGTTTGTCAAGTTTGGCC	5	21	5
CATGACATGATGAAGCACCTT	5	21	5
GCACCTTATGAACTCTCCATG	5	21	5
TCTTTGGTAGCGATGTCGTATA	5	22	5
ATCGAGCGAGAGGTTCTTGACT	5	22	5
ATTGTCCCAACTCGAAGCTCAT	5	22	5
CACCGTACAATATGGCATCGAC	5	22	5
CAAAAAGCACTCGAGTCACACG	5	22	5
AAACTTCTTTTGTTCCATGAGC	5	22	5
AACTGGACGTGTGACTCGAGTG	5	22	5
TCCAGTTAATCGAGCGAGAGGT	5	22	5
CGGAGAAAACTCACTGCCGAGT	5	22	5
TAATCGAGCGAGAGGTTCTTGA	5	22	5
CAAACACGCCGATCTCAACGCC	5	22	5
TTCTTCGACTGCAGAGATAAAT	5	22	5
TTCTTTTGTTCCATGAGCTTCG	5	22	5
TTACTGCCTCACGTTCTTTGCA	5	22	5
TACGGTGCTTCCAATACTAGTG	5	22	5
TACGGGTCGATGCCATATTGTA	5	22	5
TCTTTACTGCCTCACGTTCTTT	5	22	5
GGCAAATCAACGACTGTCTTTC	5	22	5
TCGCTACCAAAGACGGGGATTG	5	22	5
ATCATGTCATGCTCGGATTCGT	5	22	5
TTTGGTGAGGAGGTTGTTTATG	5	22	5
TTTTGTTCCATGAGCTTCGAGTT	5	23	5
GAAGTTCGGAGAAAACTCACTGC	5	23	5
GAAGCTCATGGAACAAAAGAAGT	5	23	5
CGAAGCTCATGGAACAAAAGAAG	5	23	5
TTTTGCGTAAGGCCAAACTTGAC	5	23	5
AGGCCAAACTTGACAAACTTCTTT	5	24	5
TTACGCAAAAAGCACTCGAGTCAC	5	24	5
TATCTCTGCAGTCGAAGAAAAAAG	5	24	5
TCGAGTTGGGACAATCGTATACGA	5	24	5
AGGAAGTTCGGAGAAAACTCACTG	5	24	5
CATGTAGATCTTGGCAACAGTGCG	5	24	5
AATCCCCGTCTTTGGTAGCGATGT	5	24	5
TTTGGCCTTACGCAAAAAGCACTC	5	24	5
GCTTTTTTCTTCGACTGCAGAGAT	5	24	5
CAGTTTCGACGTAGTCAAGAACCT	5	24	5
ACGGTGCTTCCAATACTAGTGATT	5	24	5
CGCTTTTTTCTTCGACTGCAGAGA	5	24	5
ATTGCCTTGGGGACATCGATGGTG	5	24	5
AAGATCTACATGGACACTATCAAG	5	24	5
TCCTTGATAGTGTCCATGTAGATC	5	24	5
TCGAAGCTCATGGAACAAAAGAAGT	5	25	5
ACGTGTGACTCGAGTGCTTTTTGCG	5	25	5
TCTGGCAGAACTAGCACC	4	18	4
ATATCGAGGTCGTGGTAG	4	18	4
CGGGGATTGTCAATGGAC	4	18	4
CGAAGCTCATGGAACAAA	4	18	4
TTGGGACCAAGAAAGACA	4	18	4
TTTCGACGTAGTCAAGAA	4	18	4
CGCCGTATTTATCTCTGC	4	18	4
ATGCTCGGATTCGTTGTT	4	18	4
TGAGGCAGTAAAGATTGT	4	18	4
TGGATCAGTTTCGACGTAG	4	19	4
AGTGTCCATGTAGATCTTG	4	19	4
TATCTCAGCCATTGCCTTG	4	19	4
TGGGACCAAGAAAGACAGT	4	19	4
CTTATGAACTCTCCATGGC	4	19	4
ATCAACGACTGTCTTTCTT	4	19	4
TTGATAGTGTCCATGTAGA	4	19	4
CTCGCTCGATTAACTGGAC	4	19	4
CGTATACGATTGTCCCAAC	4	19	4
ACTGCCTCACGTTCTTTGC	4	19	4
AGCACCTTATGAACTCTCC	4	19	4
GGAAGTTCGGAGAAAACTC	4	19	4
TTGTCCCAACTCGAAGCTC	4	19	4
TAGTGATTGCAGCAAACTC	4	19	4
CCATATTGTACGGTGCTTC	4	19	4
AATTCGATTCGGTCCATTG	4	19	4
ACATCGATGGTGCTAGTTC	4	19	4
CCTTTTCTGGCAGAACTAG	4	19	4
ACTACGTCGAAACTGATCC	4	19	4
TCCTTGATAGTGTCCATGT	4	19	4
ATCGATGGTGCTAGTTCTG	4	19	4
TTCGAGTTGGGACAATCGT	4	19	4
ATACTAGTGATTGCAGCAA	4	19	4
CGATTGTCCCAACTCGAAG	4	19	4
GGCAACAACGAATCCGAGC	4	19	4
ATGGACACTATCAAGGAGC	4	19	4
TCGCCGTATTTATCTCTGC	4	19	4
CGTAGTCAAGAACCTCTCG	4	19	4
TGTCAATGGACCGAATCGA	4	19	4
CGAGTTTGCTGCAATCACT	4	19	4
ACTACGTCGAAACTGATCCA	4	20	4
TGACTACGTCGAAACTGATC	4	20	4
AAGAACCTCTCGCTCGATTA	4	20	4
ACAATCCCCGTCTTTGGTAG	4	20	4
ACGAATCCGAGCATGACATG	4	20	4
ATTTATCTCTGCAGTCGAAG	4	20	4
ACGGCGACTGCTTTACCTTT	4	20	4
TTTTGTTCCATGAGCTTCGA	4	20	4
CCAACTCGAAGCTCATGGAA	4	20	4
CACCTTATGAACTCTCCATG	4	20	4
CCTTACGCAAAAAGCACTCG	4	20	4
TCAAGAACCTCTCGCTCGAT	4	20	4
AATACTAGTGATTGCAGCAA	4	20	4
TTTTCTTCGACTGCAGAGAT	4	20	4
CTTGGGACCAAGAAAGACAG	4	20	4
ATGCTCGGATTCGTTGTTGC	4	20	4
TTACTGCCTCACGTTCTTTG	4	20	4
TCTTTTGTTCCATGAGCTTC	4	20	4
TTTATCTCTGCAGTCGAAGA	4	20	4
AATTCGATTCGGTCCATTGA	4	20	4
AGTTTTCTCCGAACTTCCTC	4	20	4
TCTCGCTCGATTAACTGGAC	4	20	4
AGTGTCCATGTAGATCTTGG	4	20	4
TGTACGGTGCTTCCAATACT	4	20	4
ACGTAGTCAAGAACCTCTCG	4	20	4
AATCGAGCGAGAGGTTCTTG	4	20	4
GCGATGTCGTATACGATTGT	4	20	4
ATGTCGTATACGATTGTCCC	4	20	4
TCTTGACTACGTCGAAACTG	4	20	4
CTTGACTACGTCGAAACTGA	4	20	4
GTATTTATCTCTGCAGTCGA	4	20	4
AGAGCGGCCAGGGACTCGTC	4	20	4
ACACGCCGATCTCAACGCCG	4	20	4
ATAAGGTGCTTCATCATGTCA	4	21	4
GACATCGCTACCAAAGACGGG	4	21	4
AGTCGTTGATTTGCCAAGGAG	4	21	4
ACACTATCAAGGAGCGCCGCG	4	21	4
ATTTGCCAAGGAGAATAAAGG	4	21	4
CCTCACGTTCTTTGCAGGGTG	4	21	4
TACAATATGGCATCGACCCGT	4	21	4
GAGAGGTTCTTGACTACGTCG	4	21	4
TCGGAGAAAACTCACTGCCGA	4	21	4
GACGGGGATTGTCAATGGACC	4	21	4
TTCATGCTTCACTGGGCCCCT	4	21	4
AACTTCCTCACCCTGCAAAGA	4	21	4
AGACGGGGATTGTCAATGGAC	4	21	4
ATCTACATGGACACTATCAAG	4	21	4
CTTTGCAGGGTGAGGAAGTTC	4	21	4
GTTTTCTCCGAACTTCCTCAC	4	21	4
ATGGTGCTAGTTCTGCCAGAA	4	21	4
GGCAATGACTTTATCCTCAAC	4	21	4
AAGTTTGACGAGTCCCTGGCC	4	21	4
AATCGTATACGACATCGCTAC	4	21	4
CCATGAGCTTCGAGTTGGGAC	4	21	4
TCCCAAGGGCAATGACTTTAT	4	21	4
GTTTCGACGTAGTCAAGAACC	4	21	4
CAAAGAACGTGAGGCAGTAAA	4	21	4
AAGGGCAATGACTTTATCCTC	4	21	4
GAGTTTGCTGCAATCACTAGT	4	21	4
ACGACATCGCTACCAAAGACG	4	21	4
TCTCCTTGGCAAATCAACGAC	4	21	4
ATGGCATCGACCCGTACGCTT	4	21	4
TTTGCAGGGTGAGGAAGTTCG	4	21	4
TCTGCCAGAAAAGGATGGATC	4	21	4
ACAATCGTATACGACATCGCT	4	21	4
TCCTCACCAAACACGGGCGTG	4	21	4
TCCATTGACAATCCCCGTCTT	4	21	4
CATCGCTACCAAAGACGGGGA	4	21	4
CGGGAATTCGATTCGGTCCAT	4	21	4
CTAGTATTGGAAGCACCGTAC	4	21	4
GTCGAAACTGATCCATCCTTT	4	21	4
GCTAGTTCTGCCAGAAAAGGA	4	21	4
CTCCGAACTTCCTCACCCTGC	4	21	4
ACTAGCACCATCGATGTCCCC	4	21	4
ACGCCCAGCGCACTGTTGCCA	4	21	4
GTTGAGGATAAAGTCATTGCC	4	21	4
ACTGCTTTACCTTTATTCTCC	4	21	4
GTTATCTCAGCCATTGCCTTG	4	21	4
AAAGGTAAAGCAGTCGCCGTA	4	21	4
GATGTCGTATACGATTGTCCC	4	21	4
CGACTGTCTTTCTTGGTCCCA	4	21	4
GTGAGGAAGTTCGGAGAAAAC	4	21	4
TATCTCTGCAGTCGAAGAAAA	4	21	4
CGAGTGCTTTTTGCGTAAGGC	4	21	4
CTTGACAAACTTCTTTTGTTC	4	21	4
ACTTCTTTTGTTCCATGAGCT	4	21	4
TTTATTCTCCTTGGCAAATCA	4	21	4
CCATATCGAGGTCGTGGTAGA	4	21	4
CATCGATGGTGCTAGTTCTGCC	4	22	4
TCTTTTGTTCCATGAGCTTCGA	4	22	4
TATACGATTGTCCCAACTCGAA	4	22	4
CAGAACTAGCACCATCGATGTC	4	22	4
TCTCTGCAGTCGAAGAAAAAAG	4	22	4
ATATCGAGGTCGTGGTAGAGAG	4	22	4
CCAGGGACTCGTCAAACTTGCT	4	22	4
TGACTACGTCGAAACTGATCCA	4	22	4
TTCGGAGAAAACTCACTGCCGA	4	22	4
TTCCCATAAACGTCCTCGGCGT	4	22	4
CGTATACGATTGTCCCAACTCG	4	22	4
TGCAGTCGAAGAAAAAAGCGTA	4	22	4
GACATCGATGGTGCTAGTTCTG	4	22	4
TAGTTCTGCCAGAAAAGGATGG	4	22	4
CTTCGACTGCAGAGATAAATAC	4	22	4
CGACATCGCTACCAAAGACGGG	4	22	4
ACAATCCCCGTCTTTGGTAGCG	4	22	4
TTTGTTCCATGAGCTTCGAGTT	4	22	4
CTTCGAGTTGGGACAATCGTAT	4	22	4
ACGGGGATTGTCAATGGACCGA	4	22	4
TGGCAACAGTGCGCTGGGCGTG	4	22	4
CCTTGGCAAATCAACGACTGTC	4	22	4
ATCTTTACTGCCTCACGTTCTT	4	22	4
CCAAACTTGACAAACTTCTTTT	4	22	4
GACTACGTCGAAACTGATCCAT	4	22	4
GGGATTGTCAATGGACCGAATC	4	22	4
TGCCATATTGTACGGTGCTTCC	4	22	4
AACTTCTTTTGTTCCATGAGCT	4	22	4
GCTTCGAGTTGGGACAATCGTA	4	22	4
TTTTCTCCGAACTTCCTCACCC	4	22	4
TTGGTCCCAAGGGCAATGACTT	4	22	4
TCTTGACTACGTCGAAACTGAT	4	22	4
AAGGGCAACAACGAATCCGAGC	4	22	4
TTTCTGGCAGAACTAGCACCAT	4	22	4
AGAACGTGAGGCAGTAAAGATT	4	22	4
TTTTTTCTTCGACTGCAGAGATA	4	23	4
TTGGGACCAAGAAAGACAGTCGT	4	23	4
AAAAGGATGGATCAGTTTCGACG	4	23	4
TTCTGGCAGAACTAGCACCATCG	4	23	4
ACTCGAAGCTCATGGAACAAAAG	4	23	4
CTTTTTTCTTCGACTGCAGAGAT	4	23	4
AGGACGTTTATGGGAAACTTACC	4	23	4
ATGGCTGAGATAACAATCTTTAC	4	23	4
TATACGATTGTCCCAACTCGAAG	4	23	4
TAAAGATTGTTATCTCAGCCATTG	4	24	4
GAGGAAGTTCGGAGAAAACTCACT	4	24	4
AGATCTACATGGACACTATCAAGG	4	24	4
TGGGACAATCGTATACGACATCGC	4	24	4
ATGACATGATGAAGCACCTTATGA	4	24	4
AAGATTGTTATCTCAGCCATTGCC	4	24	4
ACCTTATGAACTCTCCATGGCGGC	4	24	4
TGATGAAGCACCTTATGAACTCTC	4	24	4
CGAGTTTGCTGCAATCACTAGTAT	4	24	4
ATCTCTGCAGTCGAAGAAAAAAGC	4	24	4
GACGTGTGACTCGAGTGCTTTTTG	4	24	4
TCGCTCGATTAACTGGACGTGTGA	4	24	4
ATTGCCCTTGGGACCAAGAAAGAC	4	24	4
AAACTTGACAAACTTCTTTTGTTC	4	24	4
GAAGTTCGGAGAAAACTCACTGCC	4	24	4
AGCAGTCGCCGTATTTATCTCTGC	4	24	4
ATGTCCCCAAGGCAATGGCTGAGA	4	24	4
TATACGACATCGCTACCAAAGACG	4	24	4
ATCCATCCTTTTCTGGCAGAACTA	4	24	4
AGCTCATGGAACAAAAGAAGTTTG	4	24	4
TTCGATTCGGTCCATTGACAATCC	4	24	4
CTCGCTCGATTAACTGGACGTGTG	4	24	4
AAAGATTGTTATCTCAGCCATTGCC	4	25	4
TTCTTGACTACGTCGAAACTGATCC	4	25	4
GATTAACTGGACGTGTGACTCGAGT	4	25	4
ATCAGTTTCGACGTAGTCAAGAACC	4	25	4
ATTAACTGGACGTGTGACTCGAGTGC	4	26	4
ATTAACTGGACGTGTGACTCGAGTGCT	4	27	4
ACAATCCCCGTCTTTGGT	3	18	3
TTTGCTGCAATCACTAGT	3	18	3
ATATTGTACGGTGCTTCC	3	18	3
TCCTTTTCTGGCAGAACT	3	18	3
ACCTTATGAACTCTCCAT	3	18	3
ACTCGAAGCTCATGGAAC	3	18	3
GATAAATACGGCGACTGC	3	18	3
ACTACGTCGAAACTGATC	3	18	3
TTCGACGTAGTCAAGAAC	3	18	3
CTTGGGACCAAGAAAGAC	3	18	3
CTGCAAAGAACGTGAGGC	3	18	3
GTATACGATTGTCCCAAC	3	18	3
ACTGGACGTGTGACTCGA	3	18	3
CTTTTCTGGCAGAACTAG	3	18	3
CTCGGATTCGTTGTTGCC	3	18	3
TGGATCAGTTTCGACGTA	3	18	3
CGGAGAAAACTCACTGCC	3	18	3
AGCACCTTATGAACTCTC	3	18	3
TCAAGAACCTCTCGCTCG	3	18	3
AATTCGATTCGGTCCATT	3	18	3
TTTCTGGCAGAACTAGCA	3	18	3
TAGTGATTGCAGCAAACT	3	18	3
TGTGACTCGAGTGCTTTT	3	18	3
TGAAGCACCTTATGAACTC	3	19	3
AACAACGAATCCGAGCATG	3	19	3
AGGGACTCGTCAAACTTGC	3	19	3
GTGACTCGAGTGCTTTTTG	3	19	3
TCAATGGACCGAATCGAAT	3	19	3
AAAAAGCGTACGGGTCGAT	3	19	3
TCGACGTAGTCAAGAACCT	3	19	3
TGGACCGAATCGAATTCCC	3	19	3
TACCAAAGACGGGGATTGT	3	19	3
CCGAGGACGTTTATGGGAA	3	19	3
AAAGACGGGGATTGTCAAT	3	19	3
TGTCCCAACTCGAAGCTCA	3	19	3
TGACTACGTCGAAACTGAT	3	19	3
TACGTCGAAACTGATCCAT	3	19	3
ATAAATACGGCGACTGCTT	3	19	3
TTGGTAGCGATGTCGTATA	3	19	3
CAACTCGAAGCTCATGGAA	3	19	3
CGCTCGATTAACTGGACGT	3	19	3
CCAAAGACGGGGATTGTCA	3	19	3
TCTCGCTCGATTAACTGGA	3	19	3
TTGTTCCATGAGCTTCGAG	3	19	3
TTTTTCTTCGACTGCAGAG	3	19	3
TTCTTGACTACGTCGAAAC	3	19	3
ATTGTCAATGGACCGAATC	3	19	3
GGACCGAATCGAATTCCCG	3	19	3
TTGCGTAAGGCCAAACTTG	3	19	3
AGTGATTGCAGCAAACTCG	3	19	3
TTGCAGGGTGAGGAAGTTC	3	19	3
GAAGCTCATGGAACAAAAG	3	19	3
CCTTGGGACCAAGAAAGAC	3	19	3
TCGGCAGTGAGTTTTCTCC	3	19	3
AATCAACGACTGTCTTTCT	3	19	3
AGTTTCGACGTAGTCAAGAA	3	20	3
CGACGTAGTCAAGAACCTCT	3	20	3
AAAAGGATGGATCAGTTTCG	3	20	3
AGGCAATGGCTGAGATAACA	3	20	3
CGGCAGTGAGTTTTCTCCGA	3	20	3
AAGATTGTTATCTCAGCCAT	3	20	3
ACGGGGATTGTCAATGGACC	3	20	3
ATTGCCTTGGGGACATCGAT	3	20	3
GTTCTGCCAGAAAAGGATGG	3	20	3
CAATCCCCGTCTTTGGTAGC	3	20	3
TTCTGGCAGAACTAGCACCA	3	20	3
ATGAGCTTCGAGTTGGGACA	3	20	3
TTGCCTTGGGGACATCGATG	3	20	3
GTGTGACTCGAGTGCTTTTT	3	20	3
CAGTAAAGATTGTTATCTCA	3	20	3
GTTGGGACAATCGTATACGA	3	20	3
ATGGAACAAAAGAAGTTTGT	3	20	3
CCGAGTTTGCTGCAATCACT	3	20	3
AGTTTGCTGCAATCACTAGT	3	20	3
GTATACGATTGTCCCAACTC	3	20	3
TCTCAACGCCGAGGACGTTT	3	20	3
AAGACGGGGATTGTCAATGG	3	20	3
TCGAAGCTCATGGAACAAAA	3	20	3
TCCATGTAGATCTTGGCAAC	3	20	3
ATCCTTTTCTGGCAGAACTA	3	20	3
CAGGGACTCGTCAAACTTGC	3	20	3
CGATTCGGTCCATTGACAAT	3	20	3
AAAGACGGGGATTGTCAATG	3	20	3
CGGGGATTGTCAATGGACCG	3	20	3
GTTCGGAGAAAACTCACTGC	3	20	3
TGTAGATCTTGGCAACAGTG	3	20	3
ATAAATACGGCGACTGCTTT	3	20	3
AAAGGATGGATCAGTTTCGA	3	20	3
GCAAAGAACGTGAGGCAGTA	3	20	3
ATGGATCAGTTTCGACGTAG	3	20	3
ACGCAAAAAGCACTCGAGTC	3	20	3
AGGAAGTTCGGAGAAAACTC	3	20	3
TGGCTGAGATAACAATCTTT	3	20	3
CAGAAAAGGATGGATCAGTTT	3	21	3
ATTGACAATCCCCGTCTTTGG	3	21	3
CCGCGGGAATTCGATTCGGTC	3	21	3
AGTTTGCTGCAATCACTAGTA	3	21	3
ACGCAAAAAGCACTCGAGTCA	3	21	3
GTACGGTGCTTCCAATACTAG	3	21	3
AGGAGGTTGTTTATGACTGCT	3	21	3
CACCGTACAATATGGCATCGA	3	21	3
GAGGTTCTTGACTACGTCGAA	3	21	3
TTGGTAGCGATGTCGTATACG	3	21	3
TTCACCCCCATCAACTTCATG	3	21	3
CGAGGTCGTGGTAGAGAGCGG	3	21	3
TTTATGGGAAACTTACCACGC	3	21	3
TCCAGTTAATCGAGCGAGAGG	3	21	3
CAAACTTCTTTTGTTCCATGA	3	21	3
TCATGCTTCACTGGGCCCCTC	3	21	3
CGTCCTCGGCGTTGAGATCGG	3	21	3
CAGTGAGTTTTCTCCGAACTT	3	21	3
ACTCGAGTGCTTTTTGCGTAA	3	21	3
ACGCTTTTTTCTTCGACTGCA	3	21	3
TGATCCATCCTTTTCTGGCAG	3	21	3
CAAGGAGAATAAAGGTAAAGC	3	21	3
GAAAGACAGTCGTTGATTTGC	3	21	3
ACGCCGAGGACGTTTATGGGA	3	21	3
GCCAGGGACTCGTCAAACTTG	3	21	3
TCCATCCTTTTCTGGCAGAAC	3	21	3
AGAAAGACAGTCGTTGATTTG	3	21	3
TTCATAAGGTGCTTCATCATG	3	21	3
CAAAAGAAGTTTGTCAAGTTT	3	21	3
ACTTCATGCTTCACTGGGCCC	3	21	3
TCACCAAACACGGGCGTGGTA	3	21	3
CTTCCTCACCCTGCAAAGAAC	3	21	3
TTTGGCCTTACGCAAAAAGCA	3	21	3
AGTTTCCCATAAACGTCCTCG	3	21	3
CTTCATCATGTCATGCTCGGA	3	21	3
TAAAGTCATTGCCCTTGGGAC	3	21	3
TCTACATGGACACTATCAAGG	3	21	3
CCAAGGGCAATGACTTTATCC	3	21	3
TGAGTTTTCTCCGAACTTCCT	3	21	3
CTCACTGCCGAGTTTGCTGCA	3	21	3
TTACGGTTCCAGGGGAGAGGG	3	21	3
CTTACGCAAAAAGCACTCGAG	3	21	3
TCACTGCCGAGTTTGCTGCAA	3	21	3
TCGGCAGTGAGTTTTCTCCGA	3	21	3
AGAGAGCGGCCAGGGACTCGT	3	21	3
CAAGGGCAACAACGAATCCGA	3	21	3
AAGTTTCCCATAAACGTCCTC	3	21	3
TTGACAATCCCCGTCTTTGGT	3	21	3
ACAACGAATCCGAGCATGACA	3	21	3
TACGGTGCTTCCAATACTAGT	3	21	3
GGGACCAAGAAAGACAGTCGT	3	21	3
ACATGATGAAGCACCTTATGA	3	21	3
ACTCGAGTCACACGTCCAGTT	3	21	3
CTCGGCGTTGAGATCGGCGTG	3	21	3
AACTTGACAAACTTCTTTTGT	3	21	3
AAGCATGAAGTTGATGGGGGT	3	21	3
CACGCCGATCTCAACGCCGAG	3	21	3
TGGCCGCTCTCTACCACGACC	3	21	3
CGGATTCGTTGTTGCCCTTGG	3	21	3
AAGGAGCGCCGCGCCAAGGGC	3	21	3
AGGTTGTTTATGACTGCTCCA	3	21	3
CTCCTCACCAAACACGGGCGT	3	21	3
CATTGCCTTGGGGACATCGAT	3	21	3
TCTCAACGCCGAGGACGTTTA	3	21	3
GACATCGATGGTGCTAGTTCT	3	21	3
CATCGACCCGTACGCTTTTTT	3	21	3
AACAACGAATCCGAGCATGACA	3	22	3
TGGGACCAAGAAAGACAGTCGT	3	22	3
TGTTATCTCAGCCATTGCCTTG	3	22	3
TCATGTCATGCTCGGATTCGTT	3	22	3
CGTACGCTTTTTTCTTCGACTG	3	22	3
ATGCTCGGATTCGTTGTTGCCC	3	22	3
CATCATGTCATGCTCGGATTCG	3	22	3
AAGCGTACGGGTCGATGCCATA	3	22	3
ATACGGCGACTGCTTTACCTTT	3	22	3
TGCTTTACCTTTATTCTCCTTG	3	22	3
TTTGCGTAAGGCCAAACTTGAC	3	22	3
ATTCGGTCCATTGACAATCCCC	3	22	3
TGGAGAGTTCATAAGGTGCTTC	3	22	3
ACAATCTTTACTGCCTCACGTT	3	22	3
ACATGGACACTATCAAGGAGCG	3	22	3
TCGAGTTGGGACAATCGTATAC	3	22	3
ATGAGCTTCGAGTTGGGACAAT	3	22	3
CATATTGTACGGTGCTTCCAAT	3	22	3
GAGATAAATACGGCGACTGCTT	3	22	3
TTTATCTCTGCAGTCGAAGAAA	3	22	3
TTGGCGCGGCGCTCCTTGATAG	3	22	3
TTCGGTCCATTGACAATCCCCG	3	22	3
AGCTTCGAGTTGGGACAATCGT	3	22	3
CTAGTTCTGCCAGAAAAGGATG	3	22	3
CAATGGACCGAATCGAATTCCC	3	22	3
TGGTCGCGCTTACGGTTCCAGG	3	22	3
ACGTCGAAACTGATCCATCCTT	3	22	3
TGTCGTATACGATTGTCCCAAC	3	22	3
ATGGCGGCCGCGGGAATTCGAT	3	22	3
AGTTGGGACAATCGTATACGAC	3	22	3
ATGTCATGCTCGGATTCGTTGT	3	22	3
TATGGCATCGACCCGTACGCTT	3	22	3
CAACTCGAAGCTCATGGAACAA	3	22	3
CAAATCAACGACTGTCTTTCTT	3	22	3
TTTCTTCGACTGCAGAGATAAA	3	22	3
GGAAGTTCGGAGAAAACTCACT	3	22	3
AGGCAGTAAAGATTGTTATCTC	3	22	3
ATAAATACGGCGACTGCTTTAC	3	22	3
ACGATTGTCCCAACTCGAAGCT	3	22	3
TCGAAACTGATCCATCCTTTTC	3	22	3
AGCACCTTATGAACTCTCCATGG	3	23	3
TCCATGTAGATCTTGGCAACAGT	3	23	3
ACGAATCCGAGCATGACATGATG	3	23	3
TACGTCGAAACTGATCCATCCTT	3	23	3
AAACTGATCCATCCTTTTCTGGC	3	23	3
CTTCGACTGCAGAGATAAATACG	3	23	3
TTTCGACGTAGTCAAGAACCTCT	3	23	3
TCGACGTAGTCAAGAACCTCTCG	3	23	3
CATGGAACAAAAGAAGTTTGTCA	3	23	3
TCCATCCTTTTCTGGCAGAACTA	3	23	3
TAACAATCTTTACTGCCTCACGT	3	23	3
CTTTTCTGGCAGAACTAGCACCA	3	23	3
AAATACGGCGACTGCTTTACCTTT	3	24	3
ATTGTACGGTGCTTCCAATACTAG	3	24	3
AATCAACGACTGTCTTTCTTGGTC	3	24	3
CTTCCTCACCCTGCAAAGAACGTG	3	24	3
GAAAAGGATGGATCAGTTTCGACG	3	24	3
GCTCATGGAACAAAAGAAGTTTGT	3	24	3
ACAATCTTTACTGCCTCACGTTCT	3	24	3
GTTGGGACAATCGTATACGACATC	3	24	3
TCCTTTTCTGGCAGAACTAGCACC	3	24	3
TACGATTGTCCCAACTCGAAGCTC	3	24	3
TGGACGTGTGACTCGAGTGCTTTT	3	24	3
AAGAACCTCTCGCTCGATTAACTG	3	24	3
CATGGAGAGTTCATAAGGTGCTTC	3	24	3
CGTATTTATCTCTGCAGTCGAAGA	3	24	3
ACAAACTTCTTTTGTTCCATGAGC	3	24	3
TACGGTGCTTCCAATACTAGTGAT	3	24	3
TTCTCCGAACTTCCTCACCCTGCA	3	24	3
TTCTTCGACTGCAGAGATAAATAC	3	24	3
AACAACGAATCCGAGCATGACATG	3	24	3
TTGGCAAATCAACGACTGTCTTTC	3	24	3
ATCCTTTTCTGGCAGAACTAGCAC	3	24	3
TCGGATTCGTTGTTGCCCTTGGCG	3	24	3
TGTCAATGGACCGAATCGAATTCC	3	24	3
ACGCTTTTTTCTTCGACTGCAGAG	3	24	3
ATCAACGACTGTCTTTCTTGGTCC	3	24	3
AAGAAAAAAGCGTACGGGTCGATG	3	24	3
AAGGAGAATAAAGGTAAAGCAGTC	3	24	3
TGAGGAAGTTCGGAGAAAACTCAC	3	24	3
ATGTAGATCTTGGCAACAGTGCGC	3	24	3
ATATTGTACGGTGCTTCCAATACT	3	24	3
AATCCGAGCATGACATGATGAAGC	3	24	3
AAGCACCTTATGAACTCTCCATGG	3	24	3
GTGATTGCAGCAAACTCGGCAGTG	3	24	3
TTTCTGGCAGAACTAGCACCATCG	3	24	3
ACGACTGTCTTTCTTGGTCCCAAG	3	24	3
ATACTAGTGATTGCAGCAAACTCGG	3	25	3
ATACGATTGTCCCAACTCGAAGCTC	3	25	3
TCGCTCGATTAACTGGACGTGTGAC	3	25	3
TCTGGCAGAACTAGCACCATCGATGTC	3	27	3
AGGGTGAGGAAGTTCGGA	2	18	2
ACATGGACACTATCAAGG	2	18	2
TGGCATCGACCCGTACGC	2	18	2
GATGGATCAGTTTCGACG	2	18	2
AGAAAAGGATGGATCAGT	2	18	2
TATTGTACGGTGCTTCCA	2	18	2
TTCGAGTTGGGACAATCG	2	18	2
TTCTTTTGTTCCATGAGC	2	18	2
GTAGTCAAGAACCTCTCG	2	18	2
GTTCGGAGAAAACTCACT	2	18	2
TCGATTCGGTCCATTGAC	2	18	2
TGATAGTGTCCATGTAGA	2	18	2
TCCGAGCATGACATGATG	2	18	2
GTGCTTTTTGCGTAAGGC	2	18	2
TGGACCGAATCGAATTCC	2	18	2
GGGACTCGTCAAACTTGC	2	18	2
AAAGATTGTTATCTCAGC	2	18	2
AATCCGAGCATGACATGA	2	18	2
CTACGTCGAAACTGATCC	2	18	2
TCCTCGGCGTTGAGATCG	2	18	2
TTGGGACAATCGTATACG	2	18	2
CATATTGTACGGTGCTTC	2	18	2
TACGGTGCTTCCAATACT	2	18	2
AAGCTCATGGAACAAAAG	2	18	2
TTATCTCTGCAGTCGAAG	2	18	2
GGATGGATCAGTTTCGAC	2	18	2
CAAAGAACGTGAGGCAGT	2	18	2
TACGGCGACTGCTTTACC	2	18	2
AAAGGATGGATCAGTTTC	2	18	2
CGTGTGACTCGAGTGCTT	2	18	2
TCGAGTTGGGACAATCGT	2	18	2
ATTGTCAATGGACCGAAT	2	18	2
TGAAGCACCTTATGAACT	2	18	2
TTTTCTGGCAGAACTAGC	2	18	2
CTGGACGTGTGACTCGAG	2	18	2
CGTATTTATCTCTGCAGT	2	18	2
TTCGGAGAAAACTCACTG	2	18	2
GTCTTTGGTAGCGATGTC	2	18	2
AGTGATTGCAGCAAACTC	2	18	2
TCACACGTCCAGTTAATC	2	18	2
ATGGCTGAGATAACAATC	2	18	2
CTCGAAGCTCATGGAACA	2	18	2
TGGTCCCAAGGGCAATGA	2	18	2
TTGTCCCAACTCGAAGCT	2	18	2
CCTTATGAACTCTCCATG	2	18	2
TCGGATTCGTTGTTGCCC	2	18	2
GTCAAGAACCTCTCGCTC	2	18	2
CTTGGGGACATCGATGGT	2	18	2
TGTTCCATGAGCTTCGAG	2	18	2
CCAGGGACTCGTCAAACT	2	18	2
GTCATGCTCGGATTCGTT	2	18	2
ATACTAGTGATTGCAGCA	2	18	2
CGTAGTCAAGAACCTCTC	2	18	2
AAGATCTACATGGACACT	2	18	2
TCACGTTCTTTGCAGGGT	2	18	2
TTCGACTGCAGAGATAAAT	2	19	2
GGATGGATCAGTTTCGACG	2	19	2
CAAACTTGACAAACTTCTT	2	19	2
ACTAGTGATTGCAGCAAAC	2	19	2
CAGTTTCGACGTAGTCAAG	2	19	2
TCGGATTCGTTGTTGCCCT	2	19	2
ATCAACTTCATGCTTCACT	2	19	2
TACCTTTATTCTCCTTGGC	2	19	2
AACTGGACGTGTGACTCGA	2	19	2
ATGGCTGAGATAACAATCT	2	19	2
GATCCATCCTTTTCTGGCA	2	19	2
TCGCTCGATTAACTGGACG	2	19	2
AGTTCTGCCAGAAAAGGAT	2	19	2
CTTGGGGACATCGATGGTG	2	19	2
TCACTGCCGAGTTTGCTGC	2	19	2
CGAGCGAGAGGTTCTTGAC	2	19	2
GATTGCAGCAAACTCGGCA	2	19	2
TGTCCATGTAGATCTTGGC	2	19	2
CGTATTTATCTCTGCAGTC	2	19	2
AAGGGCAACAACGAATCCG	2	19	2
AAACTTCTTTTGTTCCATG	2	19	2
GGGGATTGTCAATGGACCG	2	19	2
GTATACGATTGTCCCAACT	2	19	2
ATGGAGAGTTCATAAGGTG	2	19	2
TTGGGGACATCGATGGTGC	2	19	2
TGCAGCAAACTCGGCAGTG	2	19	2
ATCTTTACTGCCTCACGTT	2	19	2
CGCGGGAATTCGATTCGGT	2	19	2
CGTATACGACATCGCTACC	2	19	2
GACGTAGTCAAGAACCTCT	2	19	2
AACCTCTCGCTCGATTAAC	2	19	2
TCTTGACTACGTCGAAACT	2	19	2
AGGAGAATAAAGGTAAAGC	2	19	2
GTATTTATCTCTGCAGTCG	2	19	2
CTTGACTACGTCGAAACTG	2	19	2
TTGCCTTGGGGACATCGAT	2	19	2
CCTTACGCAAAAAGCACTC	2	19	2
CATTGCCTTGGGGACATCG	2	19	2
TTGACTACGTCGAAACTGA	2	19	2
TGGGGACATCGATGGTGCT	2	19	2
TAACAATCTTTACTGCCTC	2	19	2
TGATCCATCCTTTTCTGGC	2	19	2
TAGTTCTGCCAGAAAAGGA	2	19	2
TACTGCCTCACGTTCTTTG	2	19	2
TGTCATGCTCGGATTCGTT	2	19	2
CGACGTAGTCAAGAACCTC	2	19	2
GATTCGTTGTTGCCCTTGG	2	19	2
TTGAGGATAAAGTCATTGC	2	19	2
GACTACGTCGAAACTGATC	2	19	2
CACGTCCAGTTAATCGAGC	2	19	2
AATACTAGTGATTGCAGCA	2	19	2
TAATCGAGCGAGAGGTTCT	2	19	2
ACGCAAAAAGCACTCGAGT	2	19	2
TATCTCTGCAGTCGAAGAA	2	19	2
CGCTTTTTTCTTCGACTGC	2	19	2
CGAAGAAAAAAGCGTACGG	2	19	2
GCTTCGAGTTGGGACAATC	2	19	2
GACGTGTGACTCGAGTGCT	2	19	2
CAATGGCTGAGATAACAAT	2	19	2
AAGACGGGGATTGTCAATG	2	19	2
CAGAAAAGGATGGATCAGT	2	19	2
TGCAGGGTGAGGAAGTTCGG	2	20	2
GCGGCCGCCATGGAGAGTTC	2	20	2
TCGACCCGTACGCTTTTTTC	2	20	2
TTGCAGCAAACTCGGCAGTG	2	20	2
ATCCATCCTTTTCTGGCAGA	2	20	2
TTCGACTGCAGAGATAAATA	2	20	2
AACGAATCCGAGCATGACAT	2	20	2
CAAACTTGACAAACTTCTTT	2	20	2
CGCGGGAATTCGATTCGGTC	2	20	2
ACACGTCCAGTTAATCGAGC	2	20	2
TTTGTCAAGTTTGGCCTTAC	2	20	2
GCTTCGAGTTGGGACAATCG	2	20	2
CAATCTTTACTGCCTCACGT	2	20	2
TTTTTCTTCGACTGCAGAGA	2	20	2
TTCCCGCGGCCGCCATGGAG	2	20	2
CAACAACGAATCCGAGCATG	2	20	2
GACATCGCTACCAAAGACGG	2	20	2
CCGTATTTATCTCTGCAGTC	2	20	2
GAATTCGATTCGGTCCATTG	2	20	2
CTTCTTTTGTTCCATGAGCT	2	20	2
TTCTCCGAACTTCCTCACCC	2	20	2
ATCCGAGCATGACATGATGA	2	20	2
TCGATATGGGCTTCACCCCC	2	20	2
AGTTCTGCCAGAAAAGGATG	2	20	2
CCCCGTCTTTGGTAGCGATG	2	20	2
CGTGAGGCAGTAAAGATTGT	2	20	2
AACGACTGTCTTTCTTGGTC	2	20	2
ATGACTTTATCCTCAACGGC	2	20	2
TCGGATTCGTTGTTGCCCTT	2	20	2
AATCAACGACTGTCTTTCTT	2	20	2
TAACAATCTTTACTGCCTCA	2	20	2
GTCGCCGTATTTATCTCTGC	2	20	2
GAACTCTCCATGGCGGCCGC	2	20	2
TTTGTTCCATGAGCTTCGAG	2	20	2
TTGCGTAAGGCCAAACTTGA	2	20	2
TGTTCCATGAGCTTCGAGTT	2	20	2
CGGCCGCCATGGAGAGTTCA	2	20	2
TCAGCCATTGCCTTGGGGAC	2	20	2
ATAACAATCTTTACTGCCTC	2	20	2
GGGACTCGTCAAACTTGCTG	2	20	2
GGAAGTTCGGAGAAAACTCA	2	20	2
GCAGTAAAGATTGTTATCTC	2	20	2
TGAAGCACCTTATGAACTCT	2	20	2
TGCTTTACCTTTATTCTCCT	2	20	2
AAAGATTGTTATCTCAGCCA	2	20	2
AGTTGGGACAATCGTATACG	2	20	2
CCAGTGAAGCATGAAGTTGA	2	20	2
CTTGATAGTGTCCATGTAGA	2	20	2
CCTGCAAAGAACGTGAGGCA	2	20	2
CGAGTTTGCTGCAATCACTA	2	20	2
AAGGATGGATCAGTTTCGAC	2	20	2
CAACTCGAAGCTCATGGAAC	2	20	2
TCGAGCGAGAGGTTCTTGAC	2	20	2
TTCTTTTGTTCCATGAGCTT	2	20	2
TCACCAAACACGGGCGTGGT	2	20	2
TTGCAGGGTGAGGAAGTTCG	2	20	2
ACCTTATGAACTCTCCATGG	2	20	2
AAAAAAGCGTACGGGTCGAT	2	20	2
ACGTTCTTTGCAGGGTGAGG	2	20	2
AAACTGATCCATCCTTTTCT	2	20	2
CGTGTGACTCGAGTGCTTTT	2	20	2
TTATGAACTCTCCATGGCGG	2	20	2
TTTATTCTCCTTGGCAAATC	2	20	2
CATGACATGATGAAGCACCT	2	20	2
CGTAGTCAAGAACCTCTCGC	2	20	2
AGTTTGTCAAGTTTGGCCTT	2	20	2
CGCCGTATTTATCTCTGCAG	2	20	2
TCAACGACTGTCTTTCTTGG	2	20	2
CTCATGGAACAAAAGAAGTT	2	20	2
GACGTGTGACTCGAGTGCTT	2	20	2
AGCACCTTATGAACTCTCCA	2	20	2
ATTGCCCTTGGGACCAAGAA	2	20	2
GTTCCATGAGCTTCGAGTTGG	2	21	2
CACCCTGCAAAGAACGTGAGG	2	21	2
TGGCCTTACGCAAAAAGCACT	2	21	2
GGGGACATCGATGGTGCTAGT	2	21	2
CAAACACGGGCGTGGTAAGTT	2	21	2
CAACTCGAAGCTCATGGAACA	2	21	2
AAGGCAATGGCTGAGATAACA	2	21	2
ACTGGGCCCCTCTCCCCTGGA	2	21	2
GACGAGTCCCTGGCCGCTCTC	2	21	2
TTGGTGAGGAGGTTGTTTATG	2	21	2
CCATCAACTTCATGCTTCACT	2	21	2
CATCATGTCATGCTCGGATTC	2	21	2
AGTCACACGTCCAGTTAATCG	2	21	2
GTAAGTTTCCCATAAACGTCC	2	21	2
TGCTGCAATCACTAGTATTGG	2	21	2
CCGTACAATATGGCATCGACC	2	21	2
ACTGCAGAGATAAATACGGCG	2	21	2
TCACCCCCATCAACTTCATGC	2	21	2
CAACGAATCCGAGCATGACAT	2	21	2
AAGCGTACGGGTCGATGCCAT	2	21	2
CAATGGCTGAGATAACAATCT	2	21	2
GGAATTCGATTCGGTCCATTG	2	21	2
GGCAGTGAGTTTTCTCCGAAC	2	21	2
AGCATGACATGATGAAGCACC	2	21	2
GTTCTGCCAGAAAAGGATGGA	2	21	2
GTACAATATGGCATCGACCCG	2	21	2
TTCGTTGTTGCCCTTGGCGCG	2	21	2
AGGGCAATGACTTTATCCTCA	2	21	2
AAAGACAGTCGTTGATTTGCC	2	21	2
CCCCGTCTTTGGTAGCGATGT	2	21	2
AGATCTACATGGACACTATCA	2	21	2
ATTGGAGCAGTCATAAACAAC	2	21	2
TCGAAGAAAAAAGCGTACGGG	2	21	2
CGTACAATATGGCATCGACCC	2	21	2
CTGATCCATCCTTTTCTGGCA	2	21	2
CTGCAAAGAACGTGAGGCAGT	2	21	2
CGAGTTGGGACAATCGTATAC	2	21	2
CCCATCAACTTCATGCTTCAC	2	21	2
CTGCAGTCGAAGAAAAAAGCG	2	21	2
GTTGATTTGCCAAGGAGAATA	2	21	2
GATTGTTATCTCAGCCATTGC	2	21	2
AAACGTCCTCGGCGTTGAGAT	2	21	2
AGAGGGGCCCAGTGAAGCATG	2	21	2
TCACTAGTATTGGAAGCACCG	2	21	2
CGAGCATGACATGATGAAGCA	2	21	2
ACAAAAGAAGTTTGTCAAGTT	2	21	2
TGCTTCCAATACTAGTGATTG	2	21	2
ATAAAGGTAAAGCAGTCGCCG	2	21	2
TCCCATAAACGTCCTCGGCGT	2	21	2
AAGCACTCGAGTCACACGTCC	2	21	2
TCGTATACGACATCGCTACCA	2	21	2
GGCGACTGCTTTACCTTTATT	2	21	2
AGCTTCGAGTTGGGACAATCG	2	21	2
CCCTTGGGACCAAGAAAGACA	2	21	2
TGCCTCACGTTCTTTGCAGGG	2	21	2
GGAAGCACCGTACAATATGGC	2	21	2
CTGCCGAGTTTGCTGCAATCA	2	21	2
TTGATTTGCCAAGGAGAATAA	2	21	2
AACCGTAAGCGCGACCACGCC	2	21	2
TTGGAAGCACCGTACAATATG	2	21	2
AGGGCAACAACGAATCCGAGC	2	21	2
TCGATGCCATATTGTACGGTG	2	21	2
AGCACTCGAGTCACACGTCCA	2	21	2
AGTTTGTCAAGTTTGGCCTTA	2	21	2
TCTCTACCACGACCTCGATAT	2	21	2
AGATAACAATCTTTACTGCCT	2	21	2
TGAGGAAGTTCGGAGAAAACT	2	21	2
TCAAGTTTGGCCTTACGCAAA	2	21	2
TCGATGTCCCCAAGGCAATGG	2	21	2
CAACAGTGCGCTGGGCGTGGT	2	21	2
GCTCGGATTCGTTGTTGCCCT	2	21	2
AGAAAAGGATGGATCAGTTTC	2	21	2
TCTTTCTTGGTCCCAAGGGCA	2	21	2
ATCGATGTCCCCAAGGCAATG	2	21	2
TCCATGGCGGCCGCGGGAATT	2	21	2
CCATGTAGATCTTGGCAACAG	2	21	2
TGTCTTTCTTGGTCCCAAGGG	2	21	2
GGGACATCGATGGTGCTAGTT	2	21	2
TGCAGGGTGAGGAAGTTCGGA	2	21	2
GGTGCTTCCAATACTAGTGAT	2	21	2
TTTGGTAGCGATGTCGTATAC	2	21	2
TAAGCGCGACCACGCCCAGCG	2	21	2
ACCACGACCTCGATATGGGCT	2	21	2
CCACGACCTCGATATGGGCTT	2	21	2
CTTCGACTGCAGAGATAAATA	2	21	2
CAACCTCCTCACCAAACACGG	2	21	2
GACCGAATCGAATTCCCGCGG	2	21	2
ACTTGACAAACTTCTTTTGTT	2	21	2
CCGTCTTTGGTAGCGATGTCG	2	21	2
AGGGGCCCAGTGAAGCATGAA	2	21	2
GATGCCATATTGTACGGTGCT	2	21	2
AGTCATTGCCCTTGGGACCAA	2	21	2
AGTGAAGCATGAAGTTGATGG	2	21	2
AAGACAGTCGTTGATTTGCCA	2	21	2
CAAGTTTGACGAGTCCCTGGC	2	21	2
CCCAGTGAAGCATGAAGTTGA	2	21	2
GTCGATGCCATATTGTACGGT	2	21	2
ATGCTTCACTGGGCCCCTCTC	2	21	2
GGTGAGGAGGTTGTTTATGAC	2	21	2
TTACCTTTATTCTCCTTGGCA	2	21	2
ATGAAGTTGATGGGGGTGAAG	2	21	2
CATGATGAAGCACCTTATGAAC	2	22	2
AAAAGCGTACGGGTCGATGCCA	2	22	2
AGATTGTTATCTCAGCCATTGC	2	22	2
AGGAGGTTGTTTATGACTGCTC	2	22	2
CATGCTCGGATTCGTTGTTGCC	2	22	2
AACTCACTGCCGAGTTTGCTGC	2	22	2
TCGAGTGCTTTTTGCGTAAGGC	2	22	2
CATGTCATGCTCGGATTCGTTG	2	22	2
CTTATGAACTCTCCATGGCGGC	2	22	2
AGTGATTGCAGCAAACTCGGCA	2	22	2
TCCTCACCAAACACGGGCGTGG	2	22	2
GAATTCGATTCGGTCCATTGAC	2	22	2
CTACCAAAGACGGGGATTGTCA	2	22	2
CGAATCCGAGCATGACATGATG	2	22	2
CCTTTTCTGGCAGAACTAGCAC	2	22	2
TTGGCAAATCAACGACTGTCTT	2	22	2
GGCAGTAAAGATTGTTATCTCA	2	22	2
ACGAATCCGAGCATGACATGAT	2	22	2
AGGCAATGGCTGAGATAACAAT	2	22	2
AAGAAGTTTGTCAAGTTTGGCC	2	22	2
AAGCACCTTATGAACTCTCCAT	2	22	2
CACCCTGCAAAGAACGTGAGGC	2	22	2
CATGGACACTATCAAGGAGCGC	2	22	2
TTCATGCTTCACTGGGCCCCTC	2	22	2
GAGGAAGTTCGGAGAAAACTCA	2	22	2
TGGCAAATCAACGACTGTCTTT	2	22	2
CATAAGGTGCTTCATCATGTCA	2	22	2
AATCGTATACGACATCGCTACC	2	22	2
ATATGGCATCGACCCGTACGCT	2	22	2
TGATTTGCCAAGGAGAATAAAG	2	22	2
CTGGCAGAACTAGCACCATCGA	2	22	2
ATGACTTTATCCTCAACGGCAA	2	22	2
CCCGTACGCTTTTTTCTTCGAC	2	22	2
TCACCCTGCAAAGAACGTGAGG	2	22	2
ACTTCTTTTGTTCCATGAGCTT	2	22	2
TACCAAAGACGGGGATTGTCAA	2	22	2
AGAAAAAAGCGTACGGGTCGAT	2	22	2
AAATACGGCGACTGCTTTACCT	2	22	2
TTGGCCTTACGCAAAAAGCACT	2	22	2
GGGACATCGATGGTGCTAGTTC	2	22	2
TCGTATACGATTGTCCCAACTC	2	22	2
AGGACGTTTATGGGAAACTTAC	2	22	2
AAAAGAAGTTTGTCAAGTTTGG	2	22	2
GTCATGCTCGGATTCGTTGTTG	2	22	2
CGGGAATTCGATTCGGTCCATT	2	22	2
CCAAGATCTACATGGACACTAT	2	22	2
ACAACGAATCCGAGCATGACAT	2	22	2
AGAGATAAATACGGCGACTGCT	2	22	2
CTTTACTGCCTCACGTTCTTTG	2	22	2
ATGATGAAGCACCTTATGAACT	2	22	2
ATTCGATTCGGTCCATTGACAA	2	22	2
GATGAAGCACCTTATGAACTCT	2	22	2
GGACAATCGTATACGACATCGC	2	22	2
CATATCGAGGTCGTGGTAGAGA	2	22	2
CGCGCCAAGGGCAACAACGAAT	2	22	2
CAATCCCCGTCTTTGGTAGCGA	2	22	2
ACGTGAGGCAGTAAAGATTGTT	2	22	2
GCAGAGATAAATACGGCGACTG	2	22	2
TCGAATTCCCGCGGCCGCCATG	2	22	2
TGCTTCATCATGTCATGCTCGG	2	22	2
[truncated: 1,297 more rows]

## Sheet: rpm normalized
Small RNA	Length	Count	rpm (5.987,748)		CYP51 BAC sense	location of 5' nt in sense strand		CYP51 BAC antisense	location of 5' nt in antisense strand
ATTAACTGGACGTGTGACTCG	21	11919	1990.56		CAGCAAGTTTGACGAGTCCCTGGCCGCTCTCTACCACGACCTCGATATGGGCTTCACCCCCATCAACTTCATGCTTCACTGGGCCCCTCTCCCCTGGAACCGTAAGCGCGACCACGCCCAGCGCACTGTTGCCAAGATCTACATGGACACTATCAAGGAGCGCCGCGCCAAGGGCAACAACGAATCCGAGCATGACATGATGAAGCACCTTATGAACTCTCCATGGCGGCCGCGGGAATTCGATTCGGTCCATTGACAATCCCCGTCTTTGGTAGCGATGTCGTATACGATTGTCCCAACTCGAAGCTCATGGAACAAAAGAAGTTTGTCAAGTTTGGCCTTACGCAAAAAGCACTCGAGTCACACGTCCAGTTAATCGAGCGAGAGGTTCTTGACTAC…	#VALUE!		CATTGGAGCAGTCATAAACAACCTCCTCACCAAACACGGGCGTGGTAAGTTTCCCATAAACGTCCTCGGCGTTGAGATCGGCGTGTTTGCCGTTGAGGATAAAGTCATTGCCCTTGGGACCAAGAAAGACAGTCGTTGATTTGCCAAGGAGAATAAAGGTAAAGCAGTCGCCGTATTTATCTCTGCAGTCGAAGAAAAAAGCGTACGGGTCGATGCCATATTGTACGGTGCTTCCAATACTAGTGATTGCAGCAAACTCGGCAGTGAGTTTTCTCCGAACTTCCTCACCCTGCAAAGAACGTGAGGCAGTAAAGATTGTTATCTCAGCCATTGCCTTGGGGACATCGATGGTGCTAGTTCTGCCAGAAAAGGATGGATCAGTTTCGACGTAGTCAAGAA…	411
ACTGGACGTGTGACTCGAGTG	21	8545	1427.08		CAGCAAGTTTGACGAGTCCCTGGCCGCTCTCTACCACGACCTCGATATGGGCTTCACCCCCATCAACTTCATGCTTCACTGGGCCCCTCTCCCCTGGAACCGTAAGCGCGACCACGCCCAGCGCACTGTTGCCAAGATCTACATGGACACTATCAAGGAGCGCCGCGCCAAGGGCAACAACGAATCCGAGCATGACATGATGAAGCACCTTATGAACTCTCCATGGCGGCCGCGGGAATTCGATTCGGTCCATTGACAATCCCCGTCTTTGGTAGCGATGTCGTATACGATTGTCCCAACTCGAAGCTCATGGAACAAAAGAAGTTTGTCAAGTTTGGCCTTACGCAAAAAGCACTCGAGTCACACGTCCAGTTAATCGAGCGAGAGGTTCTTGACTAC…	#VALUE!		CATTGGAGCAGTCATAAACAACCTCCTCACCAAACACGGGCGTGGTAAGTTTCCCATAAACGTCCTCGGCGTTGAGATCGGCGTGTTTGCCGTTGAGGATAAAGTCATTGCCCTTGGGACCAAGAAAGACAGTCGTTGATTTGCCAAGGAGAATAAAGGTAAAGCAGTCGCCGTATTTATCTCTGCAGTCGAAGAAAAAAGCGTACGGGTCGATGCCATATTGTACGGTGCTTCCAATACTAGTGATTGCAGCAAACTCGGCAGTGAGTTTTCTCCGAACTTCCTCACCCTGCAAAGAACGTGAGGCAGTAAAGATTGTTATCTCAGCCATTGCCTTGGGGACATCGATGGTGCTAGTTCTGCCAGAAAAGGATGGATCAGTTTCGACGTAGTCAAGAA…	415
TAACTGGACGTGTGACTCGAG	21	7744	1293.31		CAGCAAGTTTGACGAGTCCCTGGCCGCTCTCTACCACGACCTCGATATGGGCTTCACCCCCATCAACTTCATGCTTCACTGGGCCCCTCTCCCCTGGAACCGTAAGCGCGACCACGCCCAGCGCACTGTTGCCAAGATCTACATGGACACTATCAAGGAGCGCCGCGCCAAGGGCAACAACGAATCCGAGCATGACATGATGAAGCACCTTATGAACTCTCCATGGCGGCCGCGGGAATTCGATTCGGTCCATTGACAATCCCCGTCTTTGGTAGCGATGTCGTATACGATTGTCCCAACTCGAAGCTCATGGAACAAAAGAAGTTTGTCAAGTTTGGCCTTACGCAAAAAGCACTCGAGTCACACGTCCAGTTAATCGAGCGAGAGGTTCTTGACTAC…	#VALUE!		CATTGGAGCAGTCATAAACAACCTCCTCACCAAACACGGGCGTGGTAAGTTTCCCATAAACGTCCTCGGCGTTGAGATCGGCGTGTTTGCCGTTGAGGATAAAGTCATTGCCCTTGGGACCAAGAAAGACAGTCGTTGATTTGCCAAGGAGAATAAAGGTAAAGCAGTCGCCGTATTTATCTCTGCAGTCGAAGAAAAAAGCGTACGGGTCGATGCCATATTGTACGGTGCTTCCAATACTAGTGATTGCAGCAAACTCGGCAGTGAGTTTTCTCCGAACTTCCTCACCCTGCAAAGAACGTGAGGCAGTAAAGATTGTTATCTCAGCCATTGCCTTGGGGACATCGATGGTGCTAGTTCTGCCAGAAAAGGATGGATCAGTTTCGACGTAGTCAAGAA…	413
TGGACGTGTGACTCGAGTGCT	21	7152	1194.44		CAGCAAGTTTGACGAGTCCCTGGCCGCTCTCTACCACGACCTCGATATGGGCTTCACCCCCATCAACTTCATGCTTCACTGGGCCCCTCTCCCCTGGAACCGTAAGCGCGACCACGCCCAGCGCACTGTTGCCAAGATCTACATGGACACTATCAAGGAGCGCCGCGCCAAGGGCAACAACGAATCCGAGCATGACATGATGAAGCACCTTATGAACTCTCCATGGCGGCCGCGGGAATTCGATTCGGTCCATTGACAATCCCCGTCTTTGGTAGCGATGTCGTATACGATTGTCCCAACTCGAAGCTCATGGAACAAAAGAAGTTTGTCAAGTTTGGCCTTACGCAAAAAGCACTCGAGTCACACGTCCAGTTAATCGAGCGAGAGGTTCTTGACTAC…	#VALUE!		CATTGGAGCAGTCATAAACAACCTCCTCACCAAACACGGGCGTGGTAAGTTTCCCATAAACGTCCTCGGCGTTGAGATCGGCGTGTTTGCCGTTGAGGATAAAGTCATTGCCCTTGGGACCAAGAAAGACAGTCGTTGATTTGCCAAGGAGAATAAAGGTAAAGCAGTCGCCGTATTTATCTCTGCAGTCGAAGAAAAAAGCGTACGGGTCGATGCCATATTGTACGGTGCTTCCAATACTAGTGATTGCAGCAAACTCGGCAGTGAGTTTTCTCCGAACTTCCTCACCCTGCAAAGAACGTGAGGCAGTAAAGATTGTTATCTCAGCCATTGCCTTGGGGACATCGATGGTGCTAGTTCTGCCAGAAAAGGATGGATCAGTTTCGACGTAGTCAAGAA…	417
TCGATTAACTGGACGTGTGAC	21	3668	612.584		CAGCAAGTTTGACGAGTCCCTGGCCGCTCTCTACCACGACCTCGATATGGGCTTCACCCCCATCAACTTCATGCTTCACTGGGCCCCTCTCCCCTGGAACCGTAAGCGCGACCACGCCCAGCGCACTGTTGCCAAGATCTACATGGACACTATCAAGGAGCGCCGCGCCAAGGGCAACAACGAATCCGAGCATGACATGATGAAGCACCTTATGAACTCTCCATGGCGGCCGCGGGAATTCGATTCGGTCCATTGACAATCCCCGTCTTTGGTAGCGATGTCGTATACGATTGTCCCAACTCGAAGCTCATGGAACAAAAGAAGTTTGTCAAGTTTGGCCTTACGCAAAAAGCACTCGAGTCACACGTCCAGTTAATCGAGCGAGAGGTTCTTGACTAC…	#VALUE!		CATTGGAGCAGTCATAAACAACCTCCTCACCAAACACGGGCGTGGTAAGTTTCCCATAAACGTCCTCGGCGTTGAGATCGGCGTGTTTGCCGTTGAGGATAAAGTCATTGCCCTTGGGACCAAGAAAGACAGTCGTTGATTTGCCAAGGAGAATAAAGGTAAAGCAGTCGCCGTATTTATCTCTGCAGTCGAAGAAAAAAGCGTACGGGTCGATGCCATATTGTACGGTGCTTCCAATACTAGTGATTGCAGCAAACTCGGCAGTGAGTTTTCTCCGAACTTCCTCACCCTGCAAAGAACGTGAGGCAGTAAAGATTGTTATCTCAGCCATTGCCTTGGGGACATCGATGGTGCTAGTTCTGCCAGAAAAGGATGGATCAGTTTCGACGTAGTCAAGAA…	408
CTCGATTAACTGGACGTGTGA	21	3384	565.154		CAGCAAGTTTGACGAGTCCCTGGCCGCTCTCTACCACGACCTCGATATGGGCTTCACCCCCATCAACTTCATGCTTCACTGGGCCCCTCTCCCCTGGAACCGTAAGCGCGACCACGCCCAGCGCACTGTTGCCAAGATCTACATGGACACTATCAAGGAGCGCCGCGCCAAGGGCAACAACGAATCCGAGCATGACATGATGAAGCACCTTATGAACTCTCCATGGCGGCCGCGGGAATTCGATTCGGTCCATTGACAATCCCCGTCTTTGGTAGCGATGTCGTATACGATTGTCCCAACTCGAAGCTCATGGAACAAAAGAAGTTTGTCAAGTTTGGCCTTACGCAAAAAGCACTCGAGTCACACGTCCAGTTAATCGAGCGAGAGGTTCTTGACTAC…	#VALUE!		CATTGGAGCAGTCATAAACAACCTCCTCACCAAACACGGGCGTGGTAAGTTTCCCATAAACGTCCTCGGCGTTGAGATCGGCGTGTTTGCCGTTGAGGATAAAGTCATTGCCCTTGGGACCAAGAAAGACAGTCGTTGATTTGCCAAGGAGAATAAAGGTAAAGCAGTCGCCGTATTTATCTCTGCAGTCGAAGAAAAAAGCGTACGGGTCGATGCCATATTGTACGGTGCTTCCAATACTAGTGATTGCAGCAAACTCGGCAGTGAGTTTTCTCCGAACTTCCTCACCCTGCAAAGAACGTGAGGCAGTAAAGATTGTTATCTCAGCCATTGCCTTGGGGACATCGATGGTGCTAGTTCTGCCAGAAAAGGATGGATCAGTTTCGACGTAGTCAAGAA…	407
ACGTGTGACTCGAGTGCTTTT	21	2754	459.939		CAGCAAGTTTGACGAGTCCCTGGCCGCTCTCTACCACGACCTCGATATGGGCTTCACCCCCATCAACTTCATGCTTCACTGGGCCCCTCTCCCCTGGAACCGTAAGCGCGACCACGCCCAGCGCACTGTTGCCAAGATCTACATGGACACTATCAAGGAGCGCCGCGCCAAGGGCAACAACGAATCCGAGCATGACATGATGAAGCACCTTATGAACTCTCCATGGCGGCCGCGGGAATTCGATTCGGTCCATTGACAATCCCCGTCTTTGGTAGCGATGTCGTATACGATTGTCCCAACTCGAAGCTCATGGAACAAAAGAAGTTTGTCAAGTTTGGCCTTACGCAAAAAGCACTCGAGTCACACGTCCAGTTAATCGAGCGAGAGGTTCTTGACTAC…	#VALUE!		CATTGGAGCAGTCATAAACAACCTCCTCACCAAACACGGGCGTGGTAAGTTTCCCATAAACGTCCTCGGCGTTGAGATCGGCGTGTTTGCCGTTGAGGATAAAGTCATTGCCCTTGGGACCAAGAAAGACAGTCGTTGATTTGCCAAGGAGAATAAAGGTAAAGCAGTCGCCGTATTTATCTCTGCAGTCGAAGAAAAAAGCGTACGGGTCGATGCCATATTGTACGGTGCTTCCAATACTAGTGATTGCAGCAAACTCGGCAGTGAGTTTTCTCCGAACTTCCTCACCCTGCAAAGAACGTGAGGCAGTAAAGATTGTTATCTCAGCCATTGCCTTGGGGACATCGATGGTGCTAGTTCTGCCAGAAAAGGATGGATCAGTTTCGACGTAGTCAAGAA…	420
TCGCTCGATTAACTGGACGTG	21	2526	421.861		CAGCAAGTTTGACGAGTCCCTGGCCGCTCTCTACCACGACCTCGATATGGGCTTCACCCCCATCAACTTCATGCTTCACTGGGCCCCTCTCCCCTGGAACCGTAAGCGCGACCACGCCCAGCGCACTGTTGCCAAGATCTACATGGACACTATCAAGGAGCGCCGCGCCAAGGGCAACAACGAATCCGAGCATGACATGATGAAGCACCTTATGAACTCTCCATGGCGGCCGCGGGAATTCGATTCGGTCCATTGACAATCCCCGTCTTTGGTAGCGATGTCGTATACGATTGTCCCAACTCGAAGCTCATGGAACAAAAGAAGTTTGTCAAGTTTGGCCTTACGCAAAAAGCACTCGAGTCACACGTCCAGTTAATCGAGCGAGAGGTTCTTGACTAC…	#VALUE!		CATTGGAGCAGTCATAAACAACCTCCTCACCAAACACGGGCGTGGTAAGTTTCCCATAAACGTCCTCGGCGTTGAGATCGGCGTGTTTGCCGTTGAGGATAAAGTCATTGCCCTTGGGACCAAGAAAGACAGTCGTTGATTTGCCAAGGAGAATAAAGGTAAAGCAGTCGCCGTATTTATCTCTGCAGTCGAAGAAAAAAGCGTACGGGTCGATGCCATATTGTACGGTGCTTCCAATACTAGTGATTGCAGCAAACTCGGCAGTGAGTTTTCTCCGAACTTCCTCACCCTGCAAAGAACGTGAGGCAGTAAAGATTGTTATCTCAGCCATTGCCTTGGGGACATCGATGGTGCTAGTTCTGCCAGAAAAGGATGGATCAGTTTCGACGTAGTCAAGAA…	404
ATGGACCGAATCGAATTCCCG	21	1971	329.172		CAGCAAGTTTGACGAGTCCCTGGCCGCTCTCTACCACGACCTCGATATGGGCTTCACCCCCATCAACTTCATGCTTCACTGGGCCCCTCTCCCCTGGAACCGTAAGCGCGACCACGCCCAGCGCACTGTTGCCAAGATCTACATGGACACTATCAAGGAGCGCCGCGCCAAGGGCAACAACGAATCCGAGCATGACATGATGAAGCACCTTATGAACTCTCCATGGCGGCCGCGGGAATTCGATTCGGTCCATTGACAATCCCCGTCTTTGGTAGCGATGTCGTATACGATTGTCCCAACTCGAAGCTCATGGAACAAAAGAAGTTTGTCAAGTTTGGCCTTACGCAAAAAGCACTCGAGTCACACGTCCAGTTAATCGAGCGAGAGGTTCTTGACTAC…	#VALUE!		CATTGGAGCAGTCATAAACAACCTCCTCACCAAACACGGGCGTGGTAAGTTTCCCATAAACGTCCTCGGCGTTGAGATCGGCGTGTTTGCCGTTGAGGATAAAGTCATTGCCCTTGGGACCAAGAAAGACAGTCGTTGATTTGCCAAGGAGAATAAAGGTAAAGCAGTCGCCGTATTTATCTCTGCAGTCGAAGAAAAAAGCGTACGGGTCGATGCCATATTGTACGGTGCTTCCAATACTAGTGATTGCAGCAAACTCGGCAGTGAGTTTTCTCCGAACTTCCTCACCCTGCAAAGAACGTGAGGCAGTAAAGATTGTTATCTCAGCCATTGCCTTGGGGACATCGATGGTGCTAGTTCTGCCAGAAAAGGATGGATCAGTTTCGACGTAGTCAAGAA…	535
GCTCGATTAACTGGACGTGTG	21	1554	259.53		CAGCAAGTTTGACGAGTCCCTGGCCGCTCTCTACCACGACCTCGATATGGGCTTCACCCCCATCAACTTCATGCTTCACTGGGCCCCTCTCCCCTGGAACCGTAAGCGCGACCACGCCCAGCGCACTGTTGCCAAGATCTACATGGACACTATCAAGGAGCGCCGCGCCAAGGGCAACAACGAATCCGAGCATGACATGATGAAGCACCTTATGAACTCTCCATGGCGGCCGCGGGAATTCGATTCGGTCCATTGACAATCCCCGTCTTTGGTAGCGATGTCGTATACGATTGTCCCAACTCGAAGCTCATGGAACAAAAGAAGTTTGTCAAGTTTGGCCTTACGCAAAAAGCACTCGAGTCACACGTCCAGTTAATCGAGCGAGAGGTTCTTGACTAC…	#VALUE!		CATTGGAGCAGTCATAAACAACCTCCTCACCAAACACGGGCGTGGTAAGTTTCCCATAAACGTCCTCGGCGTTGAGATCGGCGTGTTTGCCGTTGAGGATAAAGTCATTGCCCTTGGGACCAAGAAAGACAGTCGTTGATTTGCCAAGGAGAATAAAGGTAAAGCAGTCGCCGTATTTATCTCTGCAGTCGAAGAAAAAAGCGTACGGGTCGATGCCATATTGTACGGTGCTTCCAATACTAGTGATTGCAGCAAACTCGGCAGTGAGTTTTCTCCGAACTTCCTCACCCTGCAAAGAACGTGAGGCAGTAAAGATTGTTATCTCAGCCATTGCCTTGGGGACATCGATGGTGCTAGTTCTGCCAGAAAAGGATGGATCAGTTTCGACGTAGTCAAGAA…	406
ATGGATCAGTTTCGACGTAGT	21	1495	249.677		CAGCAAGTTTGACGAGTCCCTGGCCGCTCTCTACCACGACCTCGATATGGGCTTCACCCCCATCAACTTCATGCTTCACTGGGCCCCTCTCCCCTGGAACCGTAAGCGCGACCACGCCCAGCGCACTGTTGCCAAGATCTACATGGACACTATCAAGGAGCGCCGCGCCAAGGGCAACAACGAATCCGAGCATGACATGATGAAGCACCTTATGAACTCTCCATGGCGGCCGCGGGAATTCGATTCGGTCCATTGACAATCCCCGTCTTTGGTAGCGATGTCGTATACGATTGTCCCAACTCGAAGCTCATGGAACAAAAGAAGTTTGTCAAGTTTGGCCTTACGCAAAAAGCACTCGAGTCACACGTCCAGTTAATCGAGCGAGAGGTTCTTGACTAC…	#VALUE!		CATTGGAGCAGTCATAAACAACCTCCTCACCAAACACGGGCGTGGTAAGTTTCCCATAAACGTCCTCGGCGTTGAGATCGGCGTGTTTGCCGTTGAGGATAAAGTCATTGCCCTTGGGACCAAGAAAGACAGTCGTTGATTTGCCAAGGAGAATAAAGGTAAAGCAGTCGCCGTATTTATCTCTGCAGTCGAAGAAAAAAGCGTACGGGTCGATGCCATATTGTACGGTGCTTCCAATACTAGTGATTGCAGCAAACTCGGCAGTGAGTTTTCTCCGAACTTCCTCACCCTGCAAAGAACGTGAGGCAGTAAAGATTGTTATCTCAGCCATTGCCTTGGGGACATCGATGGTGCTAGTTCTGCCAGAAAAGGATGGATCAGTTTCGACGTAGTCAAGAA…	373
CGCTCGATTAACTGGACGTGT	21	1329	221.953		CAGCAAGTTTGACGAGTCCCTGGCCGCTCTCTACCACGACCTCGATATGGGCTTCACCCCCATCAACTTCATGCTTCACTGGGCCCCTCTCCCCTGGAACCGTAAGCGCGACCACGCCCAGCGCACTGTTGCCAAGATCTACATGGACACTATCAAGGAGCGCCGCGCCAAGGGCAACAACGAATCCGAGCATGACATGATGAAGCACCTTATGAACTCTCCATGGCGGCCGCGGGAATTCGATTCGGTCCATTGACAATCCCCGTCTTTGGTAGCGATGTCGTATACGATTGTCCCAACTCGAAGCTCATGGAACAAAAGAAGTTTGTCAAGTTTGGCCTTACGCAAAAAGCACTCGAGTCACACGTCCAGTTAATCGAGCGAGAGGTTCTTGACTAC…	#VALUE!		CATTGGAGCAGTCATAAACAACCTCCTCACCAAACACGGGCGTGGTAAGTTTCCCATAAACGTCCTCGGCGTTGAGATCGGCGTGTTTGCCGTTGAGGATAAAGTCATTGCCCTTGGGACCAAGAAAGACAGTCGTTGATTTGCCAAGGAGAATAAAGGTAAAGCAGTCGCCGTATTTATCTCTGCAGTCGAAGAAAAAAGCGTACGGGTCGATGCCATATTGTACGGTGCTTCCAATACTAGTGATTGCAGCAAACTCGGCAGTGAGTTTTCTCCGAACTTCCTCACCCTGCAAAGAACGTGAGGCAGTAAAGATTGTTATCTCAGCCATTGCCTTGGGGACATCGATGGTGCTAGTTCTGCCAGAAAAGGATGGATCAGTTTCGACGTAGTCAAGAA…	405
TTAACTGGACGTGTGACTCGA	21	1322	220.784		CAGCAAGTTTGACGAGTCCCTGGCCGCTCTCTACCACGACCTCGATATGGGCTTCACCCCCATCAACTTCATGCTTCACTGGGCCCCTCTCCCCTGGAACCGTAAGCGCGACCACGCCCAGCGCACTGTTGCCAAGATCTACATGGACACTATCAAGGAGCGCCGCGCCAAGGGCAACAACGAATCCGAGCATGACATGATGAAGCACCTTATGAACTCTCCATGGCGGCCGCGGGAATTCGATTCGGTCCATTGACAATCCCCGTCTTTGGTAGCGATGTCGTATACGATTGTCCCAACTCGAAGCTCATGGAACAAAAGAAGTTTGTCAAGTTTGGCCTTACGCAAAAAGCACTCGAGTCACACGTCCAGTTAATCGAGCGAGAGGTTCTTGACTAC…	#VALUE!		CATTGGAGCAGTCATAAACAACCTCCTCACCAAACACGGGCGTGGTAAGTTTCCCATAAACGTCCTCGGCGTTGAGATCGGCGTGTTTGCCGTTGAGGATAAAGTCATTGCCCTTGGGACCAAGAAAGACAGTCGTTGATTTGCCAAGGAGAATAAAGGTAAAGCAGTCGCCGTATTTATCTCTGCAGTCGAAGAAAAAAGCGTACGGGTCGATGCCATATTGTACGGTGCTTCCAATACTAGTGATTGCAGCAAACTCGGCAGTGAGTTTTCTCCGAACTTCCTCACCCTGCAAAGAACGTGAGGCAGTAAAGATTGTTATCTCAGCCATTGCCTTGGGGACATCGATGGTGCTAGTTCTGCCAGAAAAGGATGGATCAGTTTCGACGTAGTCAAGAA…	412
TGTGACTCGAGTGCTTTTTGC	21	1252	209.094		CAGCAAGTTTGACGAGTCCCTGGCCGCTCTCTACCACGACCTCGATATGGGCTTCACCCCCATCAACTTCATGCTTCACTGGGCCCCTCTCCCCTGGAACCGTAAGCGCGACCACGCCCAGCGCACTGTTGCCAAGATCTACATGGACACTATCAAGGAGCGCCGCGCCAAGGGCAACAACGAATCCGAGCATGACATGATGAAGCACCTTATGAACTCTCCATGGCGGCCGCGGGAATTCGATTCGGTCCATTGACAATCCCCGTCTTTGGTAGCGATGTCGTATACGATTGTCCCAACTCGAAGCTCATGGAACAAAAGAAGTTTGTCAAGTTTGGCCTTACGCAAAAAGCACTCGAGTCACACGTCCAGTTAATCGAGCGAGAGGTTCTTGACTAC…	#VALUE!		CATTGGAGCAGTCATAAACAACCTCCTCACCAAACACGGGCGTGGTAAGTTTCCCATAAACGTCCTCGGCGTTGAGATCGGCGTGTTTGCCGTTGAGGATAAAGTCATTGCCCTTGGGACCAAGAAAGACAGTCGTTGATTTGCCAAGGAGAATAAAGGTAAAGCAGTCGCCGTATTTATCTCTGCAGTCGAAGAAAAAAGCGTACGGGTCGATGCCATATTGTACGGTGCTTCCAATACTAGTGATTGCAGCAAACTCGGCAGTGAGTTTTCTCCGAACTTCCTCACCCTGCAAAGAACGTGAGGCAGTAAAGATTGTTATCTCAGCCATTGCCTTGGGGACATCGATGGTGCTAGTTCTGCCAGAAAAGGATGGATCAGTTTCGACGTAGTCAAGAA…	423
ATGTAGATCTTGGCAACAGTG	21	1065	177.863		CAGCAAGTTTGACGAGTCCCTGGCCGCTCTCTACCACGACCTCGATATGGGCTTCACCCCCATCAACTTCATGCTTCACTGGGCCCCTCTCCCCTGGAACCGTAAGCGCGACCACGCCCAGCGCACTGTTGCCAAGATCTACATGGACACTATCAAGGAGCGCCGCGCCAAGGGCAACAACGAATCCGAGCATGACATGATGAAGCACCTTATGAACTCTCCATGGCGGCCGCGGGAATTCGATTCGGTCCATTGACAATCCCCGTCTTTGGTAGCGATGTCGTATACGATTGTCCCAACTCGAAGCTCATGGAACAAAAGAAGTTTGTCAAGTTTGGCCTTACGCAAAAAGCACTCGAGTCACACGTCCAGTTAATCGAGCGAGAGGTTCTTGACTAC…	#VALUE!		CATTGGAGCAGTCATAAACAACCTCCTCACCAAACACGGGCGTGGTAAGTTTCCCATAAACGTCCTCGGCGTTGAGATCGGCGTGTTTGCCGTTGAGGATAAAGTCATTGCCCTTGGGACCAAGAAAGACAGTCGTTGATTTGCCAAGGAGAATAAAGGTAAAGCAGTCGCCGTATTTATCTCTGCAGTCGAAGAAAAAAGCGTACGGGTCGATGCCATATTGTACGGTGCTTCCAATACTAGTGATTGCAGCAAACTCGGCAGTGAGTTTTCTCCGAACTTCCTCACCCTGCAAAGAACGTGAGGCAGTAAAGATTGTTATCTCAGCCATTGCCTTGGGGACATCGATGGTGCTAGTTCTGCCAGAAAAGGATGGATCAGTTTCGACGTAGTCAAGAA…	644
AGTTCGGAGAAAACTCACTGC	21	1056	176.36		CAGCAAGTTTGACGAGTCCCTGGCCGCTCTCTACCACGACCTCGATATGGGCTTCACCCCCATCAACTTCATGCTTCACTGGGCCCCTCTCCCCTGGAACCGTAAGCGCGACCACGCCCAGCGCACTGTTGCCAAGATCTACATGGACACTATCAAGGAGCGCCGCGCCAAGGGCAACAACGAATCCGAGCATGACATGATGAAGCACCTTATGAACTCTCCATGGCGGCCGCGGGAATTCGATTCGGTCCATTGACAATCCCCGTCTTTGGTAGCGATGTCGTATACGATTGTCCCAACTCGAAGCTCATGGAACAAAAGAAGTTTGTCAAGTTTGGCCTTACGCAAAAAGCACTCGAGTCACACGTCCAGTTAATCGAGCGAGAGGTTCTTGACTAC…	507		CATTGGAGCAGTCATAAACAACCTCCTCACCAAACACGGGCGTGGTAAGTTTCCCATAAACGTCCTCGGCGTTGAGATCGGCGTGTTTGCCGTTGAGGATAAAGTCATTGCCCTTGGGACCAAGAAAGACAGTCGTTGATTTGCCAAGGAGAATAAAGGTAAAGCAGTCGCCGTATTTATCTCTGCAGTCGAAGAAAAAAGCGTACGGGTCGATGCCATATTGTACGGTGCTTCCAATACTAGTGATTGCAGCAAACTCGGCAGTGAGTTTTCTCCGAACTTCCTCACCCTGCAAAGAACGTGAGGCAGTAAAGATTGTTATCTCAGCCATTGCCTTGGGGACATCGATGGTGCTAGTTCTGCCAGAAAAGGATGGATCAGTTTCGACGTAGTCAAGAA…	#VALUE!
AAGTTCGGAGAAAACTCACTG	21	996	166.34		CAGCAAGTTTGACGAGTCCCTGGCCGCTCTCTACCACGACCTCGATATGGGCTTCACCCCCATCAACTTCATGCTTCACTGGGCCCCTCTCCCCTGGAACCGTAAGCGCGACCACGCCCAGCGCACTGTTGCCAAGATCTACATGGACACTATCAAGGAGCGCCGCGCCAAGGGCAACAACGAATCCGAGCATGACATGATGAAGCACCTTATGAACTCTCCATGGCGGCCGCGGGAATTCGATTCGGTCCATTGACAATCCCCGTCTTTGGTAGCGATGTCGTATACGATTGTCCCAACTCGAAGCTCATGGAACAAAAGAAGTTTGTCAAGTTTGGCCTTACGCAAAAAGCACTCGAGTCACACGTCCAGTTAATCGAGCGAGAGGTTCTTGACTAC…	506		CATTGGAGCAGTCATAAACAACCTCCTCACCAAACACGGGCGTGGTAAGTTTCCCATAAACGTCCTCGGCGTTGAGATCGGCGTGTTTGCCGTTGAGGATAAAGTCATTGCCCTTGGGACCAAGAAAGACAGTCGTTGATTTGCCAAGGAGAATAAAGGTAAAGCAGTCGCCGTATTTATCTCTGCAGTCGAAGAAAAAAGCGTACGGGTCGATGCCATATTGTACGGTGCTTCCAATACTAGTGATTGCAGCAAACTCGGCAGTGAGTTTTCTCCGAACTTCCTCACCCTGCAAAGAACGTGAGGCAGTAAAGATTGTTATCTCAGCCATTGCCTTGGGGACATCGATGGTGCTAGTTCTGCCAGAAAAGGATGGATCAGTTTCGACGTAGTCAAGAA…	#VALUE!
TCATGGAACAAAAGAAGTTTG	21	980	163.668		CAGCAAGTTTGACGAGTCCCTGGCCGCTCTCTACCACGACCTCGATATGGGCTTCACCCCCATCAACTTCATGCTTCACTGGGCCCCTCTCCCCTGGAACCGTAAGCGCGACCACGCCCAGCGCACTGTTGCCAAGATCTACATGGACACTATCAAGGAGCGCCGCGCCAAGGGCAACAACGAATCCGAGCATGACATGATGAAGCACCTTATGAACTCTCCATGGCGGCCGCGGGAATTCGATTCGGTCCATTGACAATCCCCGTCTTTGGTAGCGATGTCGTATACGATTGTCCCAACTCGAAGCTCATGGAACAAAAGAAGTTTGTCAAGTTTGGCCTTACGCAAAAAGCACTCGAGTCACACGTCCAGTTAATCGAGCGAGAGGTTCTTGACTAC…	308		CATTGGAGCAGTCATAAACAACCTCCTCACCAAACACGGGCGTGGTAAGTTTCCCATAAACGTCCTCGGCGTTGAGATCGGCGTGTTTGCCGTTGAGGATAAAGTCATTGCCCTTGGGACCAAGAAAGACAGTCGTTGATTTGCCAAGGAGAATAAAGGTAAAGCAGTCGCCGTATTTATCTCTGCAGTCGAAGAAAAAAGCGTACGGGTCGATGCCATATTGTACGGTGCTTCCAATACTAGTGATTGCAGCAAACTCGGCAGTGAGTTTTCTCCGAACTTCCTCACCCTGCAAAGAACGTGAGGCAGTAAAGATTGTTATCTCAGCCATTGCCTTGGGGACATCGATGGTGCTAGTTCTGCCAGAAAAGGATGGATCAGTTTCGACGTAGTCAAGAA…	#VALUE!
TCTCGCTCGATTAACTGGACG	21	874	145.965		CAGCAAGTTTGACGAGTCCCTGGCCGCTCTCTACCACGACCTCGATATGGGCTTCACCCCCATCAACTTCATGCTTCACTGGGCCCCTCTCCCCTGGAACCGTAAGCGCGACCACGCCCAGCGCACTGTTGCCAAGATCTACATGGACACTATCAAGGAGCGCCGCGCCAAGGGCAACAACGAATCCGAGCATGACATGATGAAGCACCTTATGAACTCTCCATGGCGGCCGCGGGAATTCGATTCGGTCCATTGACAATCCCCGTCTTTGGTAGCGATGTCGTATACGATTGTCCCAACTCGAAGCTCATGGAACAAAAGAAGTTTGTCAAGTTTGGCCTTACGCAAAAAGCACTCGAGTCACACGTCCAGTTAATCGAGCGAGAGGTTCTTGACTAC…	#VALUE!		CATTGGAGCAGTCATAAACAACCTCCTCACCAAACACGGGCGTGGTAAGTTTCCCATAAACGTCCTCGGCGTTGAGATCGGCGTGTTTGCCGTTGAGGATAAAGTCATTGCCCTTGGGACCAAGAAAGACAGTCGTTGATTTGCCAAGGAGAATAAAGGTAAAGCAGTCGCCGTATTTATCTCTGCAGTCGAAGAAAAAAGCGTACGGGTCGATGCCATATTGTACGGTGCTTCCAATACTAGTGATTGCAGCAAACTCGGCAGTGAGTTTTCTCCGAACTTCCTCACCCTGCAAAGAACGTGAGGCAGTAAAGATTGTTATCTCAGCCATTGCCTTGGGGACATCGATGGTGCTAGTTCTGCCAGAAAAGGATGGATCAGTTTCGACGTAGTCAAGAA…	402
CTCGCTCGATTAACTGGACGT	21	785	131.101		CAGCAAGTTTGACGAGTCCCTGGCCGCTCTCTACCACGACCTCGATATGGGCTTCACCCCCATCAACTTCATGCTTCACTGGGCCCCTCTCCCCTGGAACCGTAAGCGCGACCACGCCCAGCGCACTGTTGCCAAGATCTACATGGACACTATCAAGGAGCGCCGCGCCAAGGGCAACAACGAATCCGAGCATGACATGATGAAGCACCTTATGAACTCTCCATGGCGGCCGCGGGAATTCGATTCGGTCCATTGACAATCCCCGTCTTTGGTAGCGATGTCGTATACGATTGTCCCAACTCGAAGCTCATGGAACAAAAGAAGTTTGTCAAGTTTGGCCTTACGCAAAAAGCACTCGAGTCACACGTCCAGTTAATCGAGCGAGAGGTTCTTGACTAC…	#VALUE!		CATTGGAGCAGTCATAAACAACCTCCTCACCAAACACGGGCGTGGTAAGTTTCCCATAAACGTCCTCGGCGTTGAGATCGGCGTGTTTGCCGTTGAGGATAAAGTCATTGCCCTTGGGACCAAGAAAGACAGTCGTTGATTTGCCAAGGAGAATAAAGGTAAAGCAGTCGCCGTATTTATCTCTGCAGTCGAAGAAAAAAGCGTACGGGTCGATGCCATATTGTACGGTGCTTCCAATACTAGTGATTGCAGCAAACTCGGCAGTGAGTTTTCTCCGAACTTCCTCACCCTGCAAAGAACGTGAGGCAGTAAAGATTGTTATCTCAGCCATTGCCTTGGGGACATCGATGGTGCTAGTTCTGCCAGAAAAGGATGGATCAGTTTCGACGTAGTCAAGAA…	403
GATTAACTGGACGTGTGACTC	21	756	126.258		CAGCAAGTTTGACGAGTCCCTGGCCGCTCTCTACCACGACCTCGATATGGGCTTCACCCCCATCAACTTCATGCTTCACTGGGCCCCTCTCCCCTGGAACCGTAAGCGCGACCACGCCCAGCGCACTGTTGCCAAGATCTACATGGACACTATCAAGGAGCGCCGCGCCAAGGGCAACAACGAATCCGAGCATGACATGATGAAGCACCTTATGAACTCTCCATGGCGGCCGCGGGAATTCGATTCGGTCCATTGACAATCCCCGTCTTTGGTAGCGATGTCGTATACGATTGTCCCAACTCGAAGCTCATGGAACAAAAGAAGTTTGTCAAGTTTGGCCTTACGCAAAAAGCACTCGAGTCACACGTCCAGTTAATCGAGCGAGAGGTTCTTGACTAC…	#VALUE!		CATTGGAGCAGTCATAAACAACCTCCTCACCAAACACGGGCGTGGTAAGTTTCCCATAAACGTCCTCGGCGTTGAGATCGGCGTGTTTGCCGTTGAGGATAAAGTCATTGCCCTTGGGACCAAGAAAGACAGTCGTTGATTTGCCAAGGAGAATAAAGGTAAAGCAGTCGCCGTATTTATCTCTGCAGTCGAAGAAAAAAGCGTACGGGTCGATGCCATATTGTACGGTGCTTCCAATACTAGTGATTGCAGCAAACTCGGCAGTGAGTTTTCTCCGAACTTCCTCACCCTGCAAAGAACGTGAGGCAGTAAAGATTGTTATCTCAGCCATTGCCTTGGGGACATCGATGGTGCTAGTTCTGCCAGAAAAGGATGGATCAGTTTCGACGTAGTCAAGAA…	410
TTTCGACGTAGTCAAGAACCT	21	731	122.083		CAGCAAGTTTGACGAGTCCCTGGCCGCTCTCTACCACGACCTCGATATGGGCTTCACCCCCATCAACTTCATGCTTCACTGGGCCCCTCTCCCCTGGAACCGTAAGCGCGACCACGCCCAGCGCACTGTTGCCAAGATCTACATGGACACTATCAAGGAGCGCCGCGCCAAGGGCAACAACGAATCCGAGCATGACATGATGAAGCACCTTATGAACTCTCCATGGCGGCCGCGGGAATTCGATTCGGTCCATTGACAATCCCCGTCTTTGGTAGCGATGTCGTATACGATTGTCCCAACTCGAAGCTCATGGAACAAAAGAAGTTTGTCAAGTTTGGCCTTACGCAAAAAGCACTCGAGTCACACGTCCAGTTAATCGAGCGAGAGGTTCTTGACTAC…	#VALUE!		CATTGGAGCAGTCATAAACAACCTCCTCACCAAACACGGGCGTGGTAAGTTTCCCATAAACGTCCTCGGCGTTGAGATCGGCGTGTTTGCCGTTGAGGATAAAGTCATTGCCCTTGGGACCAAGAAAGACAGTCGTTGATTTGCCAAGGAGAATAAAGGTAAAGCAGTCGCCGTATTTATCTCTGCAGTCGAAGAAAAAAGCGTACGGGTCGATGCCATATTGTACGGTGCTTCCAATACTAGTGATTGCAGCAAACTCGGCAGTGAGTTTTCTCCGAACTTCCTCACCCTGCAAAGAACGTGAGGCAGTAAAGATTGTTATCTCAGCCATTGCCTTGGGGACATCGATGGTGCTAGTTCTGCCAGAAAAGGATGGATCAGTTTCGACGTAGTCAAGAA…	382
TCGATTAACTGGACGTGTGACT	22	663	110.726		CAGCAAGTTTGACGAGTCCCTGGCCGCTCTCTACCACGACCTCGATATGGGCTTCACCCCCATCAACTTCATGCTTCACTGGGCCCCTCTCCCCTGGAACCGTAAGCGCGACCACGCCCAGCGCACTGTTGCCAAGATCTACATGGACACTATCAAGGAGCGCCGCGCCAAGGGCAACAACGAATCCGAGCATGACATGATGAAGCACCTTATGAACTCTCCATGGCGGCCGCGGGAATTCGATTCGGTCCATTGACAATCCCCGTCTTTGGTAGCGATGTCGTATACGATTGTCCCAACTCGAAGCTCATGGAACAAAAGAAGTTTGTCAAGTTTGGCCTTACGCAAAAAGCACTCGAGTCACACGTCCAGTTAATCGAGCGAGAGGTTCTTGACTAC…	#VALUE!		CATTGGAGCAGTCATAAACAACCTCCTCACCAAACACGGGCGTGGTAAGTTTCCCATAAACGTCCTCGGCGTTGAGATCGGCGTGTTTGCCGTTGAGGATAAAGTCATTGCCCTTGGGACCAAGAAAGACAGTCGTTGATTTGCCAAGGAGAATAAAGGTAAAGCAGTCGCCGTATTTATCTCTGCAGTCGAAGAAAAAAGCGTACGGGTCGATGCCATATTGTACGGTGCTTCCAATACTAGTGATTGCAGCAAACTCGGCAGTGAGTTTTCTCCGAACTTCCTCACCCTGCAAAGAACGTGAGGCAGTAAAGATTGTTATCTCAGCCATTGCCTTGGGGACATCGATGGTGCTAGTTCTGCCAGAAAAGGATGGATCAGTTTCGACGTAGTCAAGAA…	408
AATGGACCGAATCGAATTCCCG	22	658	109.891		CAGCAAGTTTGACGAGTCCCTGGCCGCTCTCTACCACGACCTCGATATGGGCTTCACCCCCATCAACTTCATGCTTCACTGGGCCCCTCTCCCCTGGAACCGTAAGCGCGACCACGCCCAGCGCACTGTTGCCAAGATCTACATGGACACTATCAAGGAGCGCCGCGCCAAGGGCAACAACGAATCCGAGCATGACATGATGAAGCACCTTATGAACTCTCCATGGCGGCCGCGGGAATTCGATTCGGTCCATTGACAATCCCCGTCTTTGGTAGCGATGTCGTATACGATTGTCCCAACTCGAAGCTCATGGAACAAAAGAAGTTTGTCAAGTTTGGCCTTACGCAAAAAGCACTCGAGTCACACGTCCAGTTAATCGAGCGAGAGGTTCTTGACTAC…	#VALUE!		CATTGGAGCAGTCATAAACAACCTCCTCACCAAACACGGGCGTGGTAAGTTTCCCATAAACGTCCTCGGCGTTGAGATCGGCGTGTTTGCCGTTGAGGATAAAGTCATTGCCCTTGGGACCAAGAAAGACAGTCGTTGATTTGCCAAGGAGAATAAAGGTAAAGCAGTCGCCGTATTTATCTCTGCAGTCGAAGAAAAAAGCGTACGGGTCGATGCCATATTGTACGGTGCTTCCAATACTAGTGATTGCAGCAAACTCGGCAGTGAGTTTTCTCCGAACTTCCTCACCCTGCAAAGAACGTGAGGCAGTAAAGATTGTTATCTCAGCCATTGCCTTGGGGACATCGATGGTGCTAGTTCTGCCAGAAAAGGATGGATCAGTTTCGACGTAGTCAAGAA…	534
TAACTGGACGTGTGACTCG	19	637	106.384		CAGCAAGTTTGACGAGTCCCTGGCCGCTCTCTACCACGACCTCGATATGGGCTTCACCCCCATCAACTTCATGCTTCACTGGGCCCCTCTCCCCTGGAACCGTAAGCGCGACCACGCCCAGCGCACTGTTGCCAAGATCTACATGGACACTATCAAGGAGCGCCGCGCCAAGGGCAACAACGAATCCGAGCATGACATGATGAAGCACCTTATGAACTCTCCATGGCGGCCGCGGGAATTCGATTCGGTCCATTGACAATCCCCGTCTTTGGTAGCGATGTCGTATACGATTGTCCCAACTCGAAGCTCATGGAACAAAAGAAGTTTGTCAAGTTTGGCCTTACGCAAAAAGCACTCGAGTCACACGTCCAGTTAATCGAGCGAGAGGTTCTTGACTAC…	#VALUE!		CATTGGAGCAGTCATAAACAACCTCCTCACCAAACACGGGCGTGGTAAGTTTCCCATAAACGTCCTCGGCGTTGAGATCGGCGTGTTTGCCGTTGAGGATAAAGTCATTGCCCTTGGGACCAAGAAAGACAGTCGTTGATTTGCCAAGGAGAATAAAGGTAAAGCAGTCGCCGTATTTATCTCTGCAGTCGAAGAAAAAAGCGTACGGGTCGATGCCATATTGTACGGTGCTTCCAATACTAGTGATTGCAGCAAACTCGGCAGTGAGTTTTCTCCGAACTTCCTCACCCTGCAAAGAACGTGAGGCAGTAAAGATTGTTATCTCAGCCATTGCCTTGGGGACATCGATGGTGCTAGTTCTGCCAGAAAAGGATGGATCAGTTTCGACGTAGTCAAGAA…	413
ATAGTGTCCATGTAGATCTTG	21	626	104.547		CAGCAAGTTTGACGAGTCCCTGGCCGCTCTCTACCACGACCTCGATATGGGCTTCACCCCCATCAACTTCATGCTTCACTGGGCCCCTCTCCCCTGGAACCGTAAGCGCGACCACGCCCAGCGCACTGTTGCCAAGATCTACATGGACACTATCAAGGAGCGCCGCGCCAAGGGCAACAACGAATCCGAGCATGACATGATGAAGCACCTTATGAACTCTCCATGGCGGCCGCGGGAATTCGATTCGGTCCATTGACAATCCCCGTCTTTGGTAGCGATGTCGTATACGATTGTCCCAACTCGAAGCTCATGGAACAAAAGAAGTTTGTCAAGTTTGGCCTTACGCAAAAAGCACTCGAGTCACACGTCCAGTTAATCGAGCGAGAGGTTCTTGACTAC…	#VALUE!		CATTGGAGCAGTCATAAACAACCTCCTCACCAAACACGGGCGTGGTAAGTTTCCCATAAACGTCCTCGGCGTTGAGATCGGCGTGTTTGCCGTTGAGGATAAAGTCATTGCCCTTGGGACCAAGAAAGACAGTCGTTGATTTGCCAAGGAGAATAAAGGTAAAGCAGTCGCCGTATTTATCTCTGCAGTCGAAGAAAAAAGCGTACGGGTCGATGCCATATTGTACGGTGCTTCCAATACTAGTGATTGCAGCAAACTCGGCAGTGAGTTTTCTCCGAACTTCCTCACCCTGCAAAGAACGTGAGGCAGTAAAGATTGTTATCTCAGCCATTGCCTTGGGGACATCGATGGTGCTAGTTCTGCCAGAAAAGGATGGATCAGTTTCGACGTAGTCAAGAA…	635
TCGCTCGATTAACTGGACGTGT	22	616	102.877		CAGCAAGTTTGACGAGTCCCTGGCCGCTCTCTACCACGACCTCGATATGGGCTTCACCCCCATCAACTTCATGCTTCACTGGGCCCCTCTCCCCTGGAACCGTAAGCGCGACCACGCCCAGCGCACTGTTGCCAAGATCTACATGGACACTATCAAGGAGCGCCGCGCCAAGGGCAACAACGAATCCGAGCATGACATGATGAAGCACCTTATGAACTCTCCATGGCGGCCGCGGGAATTCGATTCGGTCCATTGACAATCCCCGTCTTTGGTAGCGATGTCGTATACGATTGTCCCAACTCGAAGCTCATGGAACAAAAGAAGTTTGTCAAGTTTGGCCTTACGCAAAAAGCACTCGAGTCACACGTCCAGTTAATCGAGCGAGAGGTTCTTGACTAC…	#VALUE!		CATTGGAGCAGTCATAAACAACCTCCTCACCAAACACGGGCGTGGTAAGTTTCCCATAAACGTCCTCGGCGTTGAGATCGGCGTGTTTGCCGTTGAGGATAAAGTCATTGCCCTTGGGACCAAGAAAGACAGTCGTTGATTTGCCAAGGAGAATAAAGGTAAAGCAGTCGCCGTATTTATCTCTGCAGTCGAAGAAAAAAGCGTACGGGTCGATGCCATATTGTACGGTGCTTCCAATACTAGTGATTGCAGCAAACTCGGCAGTGAGTTTTCTCCGAACTTCCTCACCCTGCAAAGAACGTGAGGCAGTAAAGATTGTTATCTCAGCCATTGCCTTGGGGACATCGATGGTGCTAGTTCTGCCAGAAAAGGATGGATCAGTTTCGACGTAGTCAAGAA…	404
CTCGATTAACTGGACGTGTGAC	22	552	92.1882		CAGCAAGTTTGACGAGTCCCTGGCCGCTCTCTACCACGACCTCGATATGGGCTTCACCCCCATCAACTTCATGCTTCACTGGGCCCCTCTCCCCTGGAACCGTAAGCGCGACCACGCCCAGCGCACTGTTGCCAAGATCTACATGGACACTATCAAGGAGCGCCGCGCCAAGGGCAACAACGAATCCGAGCATGACATGATGAAGCACCTTATGAACTCTCCATGGCGGCCGCGGGAATTCGATTCGGTCCATTGACAATCCCCGTCTTTGGTAGCGATGTCGTATACGATTGTCCCAACTCGAAGCTCATGGAACAAAAGAAGTTTGTCAAGTTTGGCCTTACGCAAAAAGCACTCGAGTCACACGTCCAGTTAATCGAGCGAGAGGTTCTTGACTAC…	#VALUE!		CATTGGAGCAGTCATAAACAACCTCCTCACCAAACACGGGCGTGGTAAGTTTCCCATAAACGTCCTCGGCGTTGAGATCGGCGTGTTTGCCGTTGAGGATAAAGTCATTGCCCTTGGGACCAAGAAAGACAGTCGTTGATTTGCCAAGGAGAATAAAGGTAAAGCAGTCGCCGTATTTATCTCTGCAGTCGAAGAAAAAAGCGTACGGGTCGATGCCATATTGTACGGTGCTTCCAATACTAGTGATTGCAGCAAACTCGGCAGTGAGTTTTCTCCGAACTTCCTCACCCTGCAAAGAACGTGAGGCAGTAAAGATTGTTATCTCAGCCATTGCCTTGGGGACATCGATGGTGCTAGTTCTGCCAGAAAAGGATGGATCAGTTTCGACGTAGTCAAGAA…	407
TTGACTACGTCGAAACTGATC	21	545	91.0192		CAGCAAGTTTGACGAGTCCCTGGCCGCTCTCTACCACGACCTCGATATGGGCTTCACCCCCATCAACTTCATGCTTCACTGGGCCCCTCTCCCCTGGAACCGTAAGCGCGACCACGCCCAGCGCACTGTTGCCAAGATCTACATGGACACTATCAAGGAGCGCCGCGCCAAGGGCAACAACGAATCCGAGCATGACATGATGAAGCACCTTATGAACTCTCCATGGCGGCCGCGGGAATTCGATTCGGTCCATTGACAATCCCCGTCTTTGGTAGCGATGTCGTATACGATTGTCCCAACTCGAAGCTCATGGAACAAAAGAAGTTTGTCAAGTTTGGCCTTACGCAAAAAGCACTCGAGTCACACGTCCAGTTAATCGAGCGAGAGGTTCTTGACTAC…	392		CATTGGAGCAGTCATAAACAACCTCCTCACCAAACACGGGCGTGGTAAGTTTCCCATAAACGTCCTCGGCGTTGAGATCGGCGTGTTTGCCGTTGAGGATAAAGTCATTGCCCTTGGGACCAAGAAAGACAGTCGTTGATTTGCCAAGGAGAATAAAGGTAAAGCAGTCGCCGTATTTATCTCTGCAGTCGAAGAAAAAAGCGTACGGGTCGATGCCATATTGTACGGTGCTTCCAATACTAGTGATTGCAGCAAACTCGGCAGTGAGTTTTCTCCGAACTTCCTCACCCTGCAAAGAACGTGAGGCAGTAAAGATTGTTATCTCAGCCATTGCCTTGGGGACATCGATGGTGCTAGTTCTGCCAGAAAAGGATGGATCAGTTTCGACGTAGTCAAGAA…	#VALUE!
AATGGCTGAGATAACAATCTT	21	537	89.6831		CAGCAAGTTTGACGAGTCCCTGGCCGCTCTCTACCACGACCTCGATATGGGCTTCACCCCCATCAACTTCATGCTTCACTGGGCCCCTCTCCCCTGGAACCGTAAGCGCGACCACGCCCAGCGCACTGTTGCCAAGATCTACATGGACACTATCAAGGAGCGCCGCGCCAAGGGCAACAACGAATCCGAGCATGACATGATGAAGCACCTTATGAACTCTCCATGGCGGCCGCGGGAATTCGATTCGGTCCATTGACAATCCCCGTCTTTGGTAGCGATGTCGTATACGATTGTCCCAACTCGAAGCTCATGGAACAAAAGAAGTTTGTCAAGTTTGGCCTTACGCAAAAAGCACTCGAGTCACACGTCCAGTTAATCGAGCGAGAGGTTCTTGACTAC…	456		CATTGGAGCAGTCATAAACAACCTCCTCACCAAACACGGGCGTGGTAAGTTTCCCATAAACGTCCTCGGCGTTGAGATCGGCGTGTTTGCCGTTGAGGATAAAGTCATTGCCCTTGGGACCAAGAAAGACAGTCGTTGATTTGCCAAGGAGAATAAAGGTAAAGCAGTCGCCGTATTTATCTCTGCAGTCGAAGAAAAAAGCGTACGGGTCGATGCCATATTGTACGGTGCTTCCAATACTAGTGATTGCAGCAAACTCGGCAGTGAGTTTTCTCCGAACTTCCTCACCCTGCAAAGAACGTGAGGCAGTAAAGATTGTTATCTCAGCCATTGCCTTGGGGACATCGATGGTGCTAGTTCTGCCAGAAAAGGATGGATCAGTTTCGACGTAGTCAAGAA…	#VALUE!
TGTGACTCGAGTGCTTTTTGCG	22	534	89.1821		CAGCAAGTTTGACGAGTCCCTGGCCGCTCTCTACCACGACCTCGATATGGGCTTCACCCCCATCAACTTCATGCTTCACTGGGCCCCTCTCCCCTGGAACCGTAAGCGCGACCACGCCCAGCGCACTGTTGCCAAGATCTACATGGACACTATCAAGGAGCGCCGCGCCAAGGGCAACAACGAATCCGAGCATGACATGATGAAGCACCTTATGAACTCTCCATGGCGGCCGCGGGAATTCGATTCGGTCCATTGACAATCCCCGTCTTTGGTAGCGATGTCGTATACGATTGTCCCAACTCGAAGCTCATGGAACAAAAGAAGTTTGTCAAGTTTGGCCTTACGCAAAAAGCACTCGAGTCACACGTCCAGTTAATCGAGCGAGAGGTTCTTGACTAC…	#VALUE!		CATTGGAGCAGTCATAAACAACCTCCTCACCAAACACGGGCGTGGTAAGTTTCCCATAAACGTCCTCGGCGTTGAGATCGGCGTGTTTGCCGTTGAGGATAAAGTCATTGCCCTTGGGACCAAGAAAGACAGTCGTTGATTTGCCAAGGAGAATAAAGGTAAAGCAGTCGCCGTATTTATCTCTGCAGTCGAAGAAAAAAGCGTACGGGTCGATGCCATATTGTACGGTGCTTCCAATACTAGTGATTGCAGCAAACTCGGCAGTGAGTTTTCTCCGAACTTCCTCACCCTGCAAAGAACGTGAGGCAGTAAAGATTGTTATCTCAGCCATTGCCTTGGGGACATCGATGGTGCTAGTTCTGCCAGAAAAGGATGGATCAGTTTCGACGTAGTCAAGAA…	423
TTTTCTGGCAGAACTAGCACC	21	502	83.8379		CAGCAAGTTTGACGAGTCCCTGGCCGCTCTCTACCACGACCTCGATATGGGCTTCACCCCCATCAACTTCATGCTTCACTGGGCCCCTCTCCCCTGGAACCGTAAGCGCGACCACGCCCAGCGCACTGTTGCCAAGATCTACATGGACACTATCAAGGAGCGCCGCGCCAAGGGCAACAACGAATCCGAGCATGACATGATGAAGCACCTTATGAACTCTCCATGGCGGCCGCGGGAATTCGATTCGGTCCATTGACAATCCCCGTCTTTGGTAGCGATGTCGTATACGATTGTCCCAACTCGAAGCTCATGGAACAAAAGAAGTTTGTCAAGTTTGGCCTTACGCAAAAAGCACTCGAGTCACACGTCCAGTTAATCGAGCGAGAGGTTCTTGACTAC…	418		CATTGGAGCAGTCATAAACAACCTCCTCACCAAACACGGGCGTGGTAAGTTTCCCATAAACGTCCTCGGCGTTGAGATCGGCGTGTTTGCCGTTGAGGATAAAGTCATTGCCCTTGGGACCAAGAAAGACAGTCGTTGATTTGCCAAGGAGAATAAAGGTAAAGCAGTCGCCGTATTTATCTCTGCAGTCGAAGAAAAAAGCGTACGGGTCGATGCCATATTGTACGGTGCTTCCAATACTAGTGATTGCAGCAAACTCGGCAGTGAGTTTTCTCCGAACTTCCTCACCCTGCAAAGAACGTGAGGCAGTAAAGATTGTTATCTCAGCCATTGCCTTGGGGACATCGATGGTGCTAGTTCTGCCAGAAAAGGATGGATCAGTTTCGACGTAGTCAAGAA…	#VALUE!
TGAAGCACCTTATGAACTCTC	21	485	80.9987		CAGCAAGTTTGACGAGTCCCTGGCCGCTCTCTACCACGACCTCGATATGGGCTTCACCCCCATCAACTTCATGCTTCACTGGGCCCCTCTCCCCTGGAACCGTAAGCGCGACCACGCCCAGCGCACTGTTGCCAAGATCTACATGGACACTATCAAGGAGCGCCGCGCCAAGGGCAACAACGAATCCGAGCATGACATGATGAAGCACCTTATGAACTCTCCATGGCGGCCGCGGGAATTCGATTCGGTCCATTGACAATCCCCGTCTTTGGTAGCGATGTCGTATACGATTGTCCCAACTCGAAGCTCATGGAACAAAAGAAGTTTGTCAAGTTTGGCCTTACGCAAAAAGCACTCGAGTCACACGTCCAGTTAATCGAGCGAGAGGTTCTTGACTAC…	201		CATTGGAGCAGTCATAAACAACCTCCTCACCAAACACGGGCGTGGTAAGTTTCCCATAAACGTCCTCGGCGTTGAGATCGGCGTGTTTGCCGTTGAGGATAAAGTCATTGCCCTTGGGACCAAGAAAGACAGTCGTTGATTTGCCAAGGAGAATAAAGGTAAAGCAGTCGCCGTATTTATCTCTGCAGTCGAAGAAAAAAGCGTACGGGTCGATGCCATATTGTACGGTGCTTCCAATACTAGTGATTGCAGCAAACTCGGCAGTGAGTTTTCTCCGAACTTCCTCACCCTGCAAAGAACGTGAGGCAGTAAAGATTGTTATCTCAGCCATTGCCTTGGGGACATCGATGGTGCTAGTTCTGCCAGAAAAGGATGGATCAGTTTCGACGTAGTCAAGAA…	#VALUE!
AGGATGGATCAGTTTCGACGT	21	484	80.8317		CAGCAAGTTTGACGAGTCCCTGGCCGCTCTCTACCACGACCTCGATATGGGCTTCACCCCCATCAACTTCATGCTTCACTGGGCCCCTCTCCCCTGGAACCGTAAGCGCGACCACGCCCAGCGCACTGTTGCCAAGATCTACATGGACACTATCAAGGAGCGCCGCGCCAAGGGCAACAACGAATCCGAGCATGACATGATGAAGCACCTTATGAACTCTCCATGGCGGCCGCGGGAATTCGATTCGGTCCATTGACAATCCCCGTCTTTGGTAGCGATGTCGTATACGATTGTCCCAACTCGAAGCTCATGGAACAAAAGAAGTTTGTCAAGTTTGGCCTTACGCAAAAAGCACTCGAGTCACACGTCCAGTTAATCGAGCGAGAGGTTCTTGACTAC…	#VALUE!		CATTGGAGCAGTCATAAACAACCTCCTCACCAAACACGGGCGTGGTAAGTTTCCCATAAACGTCCTCGGCGTTGAGATCGGCGTGTTTGCCGTTGAGGATAAAGTCATTGCCCTTGGGACCAAGAAAGACAGTCGTTGATTTGCCAAGGAGAATAAAGGTAAAGCAGTCGCCGTATTTATCTCTGCAGTCGAAGAAAAAAGCGTACGGGTCGATGCCATATTGTACGGTGCTTCCAATACTAGTGATTGCAGCAAACTCGGCAGTGAGTTTTCTCCGAACTTCCTCACCCTGCAAAGAACGTGAGGCAGTAAAGATTGTTATCTCAGCCATTGCCTTGGGGACATCGATGGTGCTAGTTCTGCCAGAAAAGGATGGATCAGTTTCGACGTAGTCAAGAA…	370
TGGACGTGTGACTCGAGTGCTT	22	480	80.1637		CAGCAAGTTTGACGAGTCCCTGGCCGCTCTCTACCACGACCTCGATATGGGCTTCACCCCCATCAACTTCATGCTTCACTGGGCCCCTCTCCCCTGGAACCGTAAGCGCGACCACGCCCAGCGCACTGTTGCCAAGATCTACATGGACACTATCAAGGAGCGCCGCGCCAAGGGCAACAACGAATCCGAGCATGACATGATGAAGCACCTTATGAACTCTCCATGGCGGCCGCGGGAATTCGATTCGGTCCATTGACAATCCCCGTCTTTGGTAGCGATGTCGTATACGATTGTCCCAACTCGAAGCTCATGGAACAAAAGAAGTTTGTCAAGTTTGGCCTTACGCAAAAAGCACTCGAGTCACACGTCCAGTTAATCGAGCGAGAGGTTCTTGACTAC…	#VALUE!		CATTGGAGCAGTCATAAACAACCTCCTCACCAAACACGGGCGTGGTAAGTTTCCCATAAACGTCCTCGGCGTTGAGATCGGCGTGTTTGCCGTTGAGGATAAAGTCATTGCCCTTGGGACCAAGAAAGACAGTCGTTGATTTGCCAAGGAGAATAAAGGTAAAGCAGTCGCCGTATTTATCTCTGCAGTCGAAGAAAAAAGCGTACGGGTCGATGCCATATTGTACGGTGCTTCCAATACTAGTGATTGCAGCAAACTCGGCAGTGAGTTTTCTCCGAACTTCCTCACCCTGCAAAGAACGTGAGGCAGTAAAGATTGTTATCTCAGCCATTGCCTTGGGGACATCGATGGTGCTAGTTCTGCCAGAAAAGGATGGATCAGTTTCGACGTAGTCAAGAA…	417
CAAGATCTACATGGACACTAT	21	452	75.4875		CAGCAAGTTTGACGAGTCCCTGGCCGCTCTCTACCACGACCTCGATATGGGCTTCACCCCCATCAACTTCATGCTTCACTGGGCCCCTCTCCCCTGGAACCGTAAGCGCGACCACGCCCAGCGCACTGTTGCCAAGATCTACATGGACACTATCAAGGAGCGCCGCGCCAAGGGCAACAACGAATCCGAGCATGACATGATGAAGCACCTTATGAACTCTCCATGGCGGCCGCGGGAATTCGATTCGGTCCATTGACAATCCCCGTCTTTGGTAGCGATGTCGTATACGATTGTCCCAACTCGAAGCTCATGGAACAAAAGAAGTTTGTCAAGTTTGGCCTTACGCAAAAAGCACTCGAGTCACACGTCCAGTTAATCGAGCGAGAGGTTCTTGACTAC…	133		CATTGGAGCAGTCATAAACAACCTCCTCACCAAACACGGGCGTGGTAAGTTTCCCATAAACGTCCTCGGCGTTGAGATCGGCGTGTTTGCCGTTGAGGATAAAGTCATTGCCCTTGGGACCAAGAAAGACAGTCGTTGATTTGCCAAGGAGAATAAAGGTAAAGCAGTCGCCGTATTTATCTCTGCAGTCGAAGAAAAAAGCGTACGGGTCGATGCCATATTGTACGGTGCTTCCAATACTAGTGATTGCAGCAAACTCGGCAGTGAGTTTTCTCCGAACTTCCTCACCCTGCAAAGAACGTGAGGCAGTAAAGATTGTTATCTCAGCCATTGCCTTGGGGACATCGATGGTGCTAGTTCTGCCAGAAAAGGATGGATCAGTTTCGACGTAGTCAAGAA…	#VALUE!
ACGTAGTCAAGAACCTCTCGC	21	409	68.3061		CAGCAAGTTTGACGAGTCCCTGGCCGCTCTCTACCACGACCTCGATATGGGCTTCACCCCCATCAACTTCATGCTTCACTGGGCCCCTCTCCCCTGGAACCGTAAGCGCGACCACGCCCAGCGCACTGTTGCCAAGATCTACATGGACACTATCAAGGAGCGCCGCGCCAAGGGCAACAACGAATCCGAGCATGACATGATGAAGCACCTTATGAACTCTCCATGGCGGCCGCGGGAATTCGATTCGGTCCATTGACAATCCCCGTCTTTGGTAGCGATGTCGTATACGATTGTCCCAACTCGAAGCTCATGGAACAAAAGAAGTTTGTCAAGTTTGGCCTTACGCAAAAAGCACTCGAGTCACACGTCCAGTTAATCGAGCGAGAGGTTCTTGACTAC…	#VALUE!		CATTGGAGCAGTCATAAACAACCTCCTCACCAAACACGGGCGTGGTAAGTTTCCCATAAACGTCCTCGGCGTTGAGATCGGCGTGTTTGCCGTTGAGGATAAAGTCATTGCCCTTGGGACCAAGAAAGACAGTCGTTGATTTGCCAAGGAGAATAAAGGTAAAGCAGTCGCCGTATTTATCTCTGCAGTCGAAGAAAAAAGCGTACGGGTCGATGCCATATTGTACGGTGCTTCCAATACTAGTGATTGCAGCAAACTCGGCAGTGAGTTTTCTCCGAACTTCCTCACCCTGCAAAGAACGTGAGGCAGTAAAGATTGTTATCTCAGCCATTGCCTTGGGGACATCGATGGTGCTAGTTCTGCCAGAAAAGGATGGATCAGTTTCGACGTAGTCAAGAA…	387
TACGTCGAAACTGATCCATCC	21	390	65.133		CAGCAAGTTTGACGAGTCCCTGGCCGCTCTCTACCACGACCTCGATATGGGCTTCACCCCCATCAACTTCATGCTTCACTGGGCCCCTCTCCCCTGGAACCGTAAGCGCGACCACGCCCAGCGCACTGTTGCCAAGATCTACATGGACACTATCAAGGAGCGCCGCGCCAAGGGCAACAACGAATCCGAGCATGACATGATGAAGCACCTTATGAACTCTCCATGGCGGCCGCGGGAATTCGATTCGGTCCATTGACAATCCCCGTCTTTGGTAGCGATGTCGTATACGATTGTCCCAACTCGAAGCTCATGGAACAAAAGAAGTTTGTCAAGTTTGGCCTTACGCAAAAAGCACTCGAGTCACACGTCCAGTTAATCGAGCGAGAGGTTCTTGACTAC…	397		CATTGGAGCAGTCATAAACAACCTCCTCACCAAACACGGGCGTGGTAAGTTTCCCATAAACGTCCTCGGCGTTGAGATCGGCGTGTTTGCCGTTGAGGATAAAGTCATTGCCCTTGGGACCAAGAAAGACAGTCGTTGATTTGCCAAGGAGAATAAAGGTAAAGCAGTCGCCGTATTTATCTCTGCAGTCGAAGAAAAAAGCGTACGGGTCGATGCCATATTGTACGGTGCTTCCAATACTAGTGATTGCAGCAAACTCGGCAGTGAGTTTTCTCCGAACTTCCTCACCCTGCAAAGAACGTGAGGCAGTAAAGATTGTTATCTCAGCCATTGCCTTGGGGACATCGATGGTGCTAGTTCTGCCAGAAAAGGATGGATCAGTTTCGACGTAGTCAAGAA…	#VALUE!
AAGTTCGGAGAAAACTCACTGC	22	372	62.1269		CAGCAAGTTTGACGAGTCCCTGGCCGCTCTCTACCACGACCTCGATATGGGCTTCACCCCCATCAACTTCATGCTTCACTGGGCCCCTCTCCCCTGGAACCGTAAGCGCGACCACGCCCAGCGCACTGTTGCCAAGATCTACATGGACACTATCAAGGAGCGCCGCGCCAAGGGCAACAACGAATCCGAGCATGACATGATGAAGCACCTTATGAACTCTCCATGGCGGCCGCGGGAATTCGATTCGGTCCATTGACAATCCCCGTCTTTGGTAGCGATGTCGTATACGATTGTCCCAACTCGAAGCTCATGGAACAAAAGAAGTTTGTCAAGTTTGGCCTTACGCAAAAAGCACTCGAGTCACACGTCCAGTTAATCGAGCGAGAGGTTCTTGACTAC…	506		CATTGGAGCAGTCATAAACAACCTCCTCACCAAACACGGGCGTGGTAAGTTTCCCATAAACGTCCTCGGCGTTGAGATCGGCGTGTTTGCCGTTGAGGATAAAGTCATTGCCCTTGGGACCAAGAAAGACAGTCGTTGATTTGCCAAGGAGAATAAAGGTAAAGCAGTCGCCGTATTTATCTCTGCAGTCGAAGAAAAAAGCGTACGGGTCGATGCCATATTGTACGGTGCTTCCAATACTAGTGATTGCAGCAAACTCGGCAGTGAGTTTTCTCCGAACTTCCTCACCCTGCAAAGAACGTGAGGCAGTAAAGATTGTTATCTCAGCCATTGCCTTGGGGACATCGATGGTGCTAGTTCTGCCAGAAAAGGATGGATCAGTTTCGACGTAGTCAAGAA…	#VALUE!
GTGACTCGAGTGCTTTTTGCG	21	355	59.2877		CAGCAAGTTTGACGAGTCCCTGGCCGCTCTCTACCACGACCTCGATATGGGCTTCACCCCCATCAACTTCATGCTTCACTGGGCCCCTCTCCCCTGGAACCGTAAGCGCGACCACGCCCAGCGCACTGTTGCCAAGATCTACATGGACACTATCAAGGAGCGCCGCGCCAAGGGCAACAACGAATCCGAGCATGACATGATGAAGCACCTTATGAACTCTCCATGGCGGCCGCGGGAATTCGATTCGGTCCATTGACAATCCCCGTCTTTGGTAGCGATGTCGTATACGATTGTCCCAACTCGAAGCTCATGGAACAAAAGAAGTTTGTCAAGTTTGGCCTTACGCAAAAAGCACTCGAGTCACACGTCCAGTTAATCGAGCGAGAGGTTCTTGACTAC…	#VALUE!		CATTGGAGCAGTCATAAACAACCTCCTCACCAAACACGGGCGTGGTAAGTTTCCCATAAACGTCCTCGGCGTTGAGATCGGCGTGTTTGCCGTTGAGGATAAAGTCATTGCCCTTGGGACCAAGAAAGACAGTCGTTGATTTGCCAAGGAGAATAAAGGTAAAGCAGTCGCCGTATTTATCTCTGCAGTCGAAGAAAAAAGCGTACGGGTCGATGCCATATTGTACGGTGCTTCCAATACTAGTGATTGCAGCAAACTCGGCAGTGAGTTTTCTCCGAACTTCCTCACCCTGCAAAGAACGTGAGGCAGTAAAGATTGTTATCTCAGCCATTGCCTTGGGGACATCGATGGTGCTAGTTCTGCCAGAAAAGGATGGATCAGTTTCGACGTAGTCAAGAA…	424
CGACGTAGTCAAGAACCTCTC	21	350	58.4527		CAGCAAGTTTGACGAGTCCCTGGCCGCTCTCTACCACGACCTCGATATGGGCTTCACCCCCATCAACTTCATGCTTCACTGGGCCCCTCTCCCCTGGAACCGTAAGCGCGACCACGCCCAGCGCACTGTTGCCAAGATCTACATGGACACTATCAAGGAGCGCCGCGCCAAGGGCAACAACGAATCCGAGCATGACATGATGAAGCACCTTATGAACTCTCCATGGCGGCCGCGGGAATTCGATTCGGTCCATTGACAATCCCCGTCTTTGGTAGCGATGTCGTATACGATTGTCCCAACTCGAAGCTCATGGAACAAAAGAAGTTTGTCAAGTTTGGCCTTACGCAAAAAGCACTCGAGTCACACGTCCAGTTAATCGAGCGAGAGGTTCTTGACTAC…	#VALUE!		CATTGGAGCAGTCATAAACAACCTCCTCACCAAACACGGGCGTGGTAAGTTTCCCATAAACGTCCTCGGCGTTGAGATCGGCGTGTTTGCCGTTGAGGATAAAGTCATTGCCCTTGGGACCAAGAAAGACAGTCGTTGATTTGCCAAGGAGAATAAAGGTAAAGCAGTCGCCGTATTTATCTCTGCAGTCGAAGAAAAAAGCGTACGGGTCGATGCCATATTGTACGGTGCTTCCAATACTAGTGATTGCAGCAAACTCGGCAGTGAGTTTTCTCCGAACTTCCTCACCCTGCAAAGAACGTGAGGCAGTAAAGATTGTTATCTCAGCCATTGCCTTGGGGACATCGATGGTGCTAGTTCTGCCAGAAAAGGATGGATCAGTTTCGACGTAGTCAAGAA…	385
TAACTGGACGTGTGACTCGAGT	22	324	54.1105		CAGCAAGTTTGACGAGTCCCTGGCCGCTCTCTACCACGACCTCGATATGGGCTTCACCCCCATCAACTTCATGCTTCACTGGGCCCCTCTCCCCTGGAACCGTAAGCGCGACCACGCCCAGCGCACTGTTGCCAAGATCTACATGGACACTATCAAGGAGCGCCGCGCCAAGGGCAACAACGAATCCGAGCATGACATGATGAAGCACCTTATGAACTCTCCATGGCGGCCGCGGGAATTCGATTCGGTCCATTGACAATCCCCGTCTTTGGTAGCGATGTCGTATACGATTGTCCCAACTCGAAGCTCATGGAACAAAAGAAGTTTGTCAAGTTTGGCCTTACGCAAAAAGCACTCGAGTCACACGTCCAGTTAATCGAGCGAGAGGTTCTTGACTAC…	#VALUE!		CATTGGAGCAGTCATAAACAACCTCCTCACCAAACACGGGCGTGGTAAGTTTCCCATAAACGTCCTCGGCGTTGAGATCGGCGTGTTTGCCGTTGAGGATAAAGTCATTGCCCTTGGGACCAAGAAAGACAGTCGTTGATTTGCCAAGGAGAATAAAGGTAAAGCAGTCGCCGTATTTATCTCTGCAGTCGAAGAAAAAAGCGTACGGGTCGATGCCATATTGTACGGTGCTTCCAATACTAGTGATTGCAGCAAACTCGGCAGTGAGTTTTCTCCGAACTTCCTCACCCTGCAAAGAACGTGAGGCAGTAAAGATTGTTATCTCAGCCATTGCCTTGGGGACATCGATGGTGCTAGTTCTGCCAGAAAAGGATGGATCAGTTTCGACGTAGTCAAGAA…	413
ATCAGTTTCGACGTAGTCAAG	21	317	52.9414		CAGCAAGTTTGACGAGTCCCTGGCCGCTCTCTACCACGACCTCGATATGGGCTTCACCCCCATCAACTTCATGCTTCACTGGGCCCCTCTCCCCTGGAACCGTAAGCGCGACCACGCCCAGCGCACTGTTGCCAAGATCTACATGGACACTATCAAGGAGCGCCGCGCCAAGGGCAACAACGAATCCGAGCATGACATGATGAAGCACCTTATGAACTCTCCATGGCGGCCGCGGGAATTCGATTCGGTCCATTGACAATCCCCGTCTTTGGTAGCGATGTCGTATACGATTGTCCCAACTCGAAGCTCATGGAACAAAAGAAGTTTGTCAAGTTTGGCCTTACGCAAAAAGCACTCGAGTCACACGTCCAGTTAATCGAGCGAGAGGTTCTTGACTAC…	#VALUE!		CATTGGAGCAGTCATAAACAACCTCCTCACCAAACACGGGCGTGGTAAGTTTCCCATAAACGTCCTCGGCGTTGAGATCGGCGTGTTTGCCGTTGAGGATAAAGTCATTGCCCTTGGGACCAAGAAAGACAGTCGTTGATTTGCCAAGGAGAATAAAGGTAAAGCAGTCGCCGTATTTATCTCTGCAGTCGAAGAAAAAAGCGTACGGGTCGATGCCATATTGTACGGTGCTTCCAATACTAGTGATTGCAGCAAACTCGGCAGTGAGTTTTCTCCGAACTTCCTCACCCTGCAAAGAACGTGAGGCAGTAAAGATTGTTATCTCAGCCATTGCCTTGGGGACATCGATGGTGCTAGTTCTGCCAGAAAAGGATGGATCAGTTTCGACGTAGTCAAGAA…	377
AGTGATTGCAGCAAACTCGGC	21	316	52.7744		CAGCAAGTTTGACGAGTCCCTGGCCGCTCTCTACCACGACCTCGATATGGGCTTCACCCCCATCAACTTCATGCTTCACTGGGCCCCTCTCCCCTGGAACCGTAAGCGCGACCACGCCCAGCGCACTGTTGCCAAGATCTACATGGACACTATCAAGGAGCGCCGCGCCAAGGGCAACAACGAATCCGAGCATGACATGATGAAGCACCTTATGAACTCTCCATGGCGGCCGCGGGAATTCGATTCGGTCCATTGACAATCCCCGTCTTTGGTAGCGATGTCGTATACGATTGTCCCAACTCGAAGCTCATGGAACAAAAGAAGTTTGTCAAGTTTGGCCTTACGCAAAAAGCACTCGAGTCACACGTCCAGTTAATCGAGCGAGAGGTTCTTGACTAC…	#VALUE!		CATTGGAGCAGTCATAAACAACCTCCTCACCAAACACGGGCGTGGTAAGTTTCCCATAAACGTCCTCGGCGTTGAGATCGGCGTGTTTGCCGTTGAGGATAAAGTCATTGCCCTTGGGACCAAGAAAGACAGTCGTTGATTTGCCAAGGAGAATAAAGGTAAAGCAGTCGCCGTATTTATCTCTGCAGTCGAAGAAAAAAGCGTACGGGTCGATGCCATATTGTACGGTGCTTCCAATACTAGTGATTGCAGCAAACTCGGCAGTGAGTTTTCTCCGAACTTCCTCACCCTGCAAAGAACGTGAGGCAGTAAAGATTGTTATCTCAGCCATTGCCTTGGGGACATCGATGGTGCTAGTTCTGCCAGAAAAGGATGGATCAGTTTCGACGTAGTCAAGAA…	242
TTACTGCCTCACGTTCTTTGC	21	293	48.9333		CAGCAAGTTTGACGAGTCCCTGGCCGCTCTCTACCACGACCTCGATATGGGCTTCACCCCCATCAACTTCATGCTTCACTGGGCCCCTCTCCCCTGGAACCGTAAGCGCGACCACGCCCAGCGCACTGTTGCCAAGATCTACATGGACACTATCAAGGAGCGCCGCGCCAAGGGCAACAACGAATCCGAGCATGACATGATGAAGCACCTTATGAACTCTCCATGGCGGCCGCGGGAATTCGATTCGGTCCATTGACAATCCCCGTCTTTGGTAGCGATGTCGTATACGATTGTCCCAACTCGAAGCTCATGGAACAAAAGAAGTTTGTCAAGTTTGGCCTTACGCAAAAAGCACTCGAGTCACACGTCCAGTTAATCGAGCGAGAGGTTCTTGACTAC…	476		CATTGGAGCAGTCATAAACAACCTCCTCACCAAACACGGGCGTGGTAAGTTTCCCATAAACGTCCTCGGCGTTGAGATCGGCGTGTTTGCCGTTGAGGATAAAGTCATTGCCCTTGGGACCAAGAAAGACAGTCGTTGATTTGCCAAGGAGAATAAAGGTAAAGCAGTCGCCGTATTTATCTCTGCAGTCGAAGAAAAAAGCGTACGGGTCGATGCCATATTGTACGGTGCTTCCAATACTAGTGATTGCAGCAAACTCGGCAGTGAGTTTTCTCCGAACTTCCTCACCCTGCAAAGAACGTGAGGCAGTAAAGATTGTTATCTCAGCCATTGCCTTGGGGACATCGATGGTGCTAGTTCTGCCAGAAAAGGATGGATCAGTTTCGACGTAGTCAAGAA…	#VALUE!
TTAACTGGACGTGTGACTCGAG	22	290	48.4322		CAGCAAGTTTGACGAGTCCCTGGCCGCTCTCTACCACGACCTCGATATGGGCTTCACCCCCATCAACTTCATGCTTCACTGGGCCCCTCTCCCCTGGAACCGTAAGCGCGACCACGCCCAGCGCACTGTTGCCAAGATCTACATGGACACTATCAAGGAGCGCCGCGCCAAGGGCAACAACGAATCCGAGCATGACATGATGAAGCACCTTATGAACTCTCCATGGCGGCCGCGGGAATTCGATTCGGTCCATTGACAATCCCCGTCTTTGGTAGCGATGTCGTATACGATTGTCCCAACTCGAAGCTCATGGAACAAAAGAAGTTTGTCAAGTTTGGCCTTACGCAAAAAGCACTCGAGTCACACGTCCAGTTAATCGAGCGAGAGGTTCTTGACTAC…	#VALUE!		CATTGGAGCAGTCATAAACAACCTCCTCACCAAACACGGGCGTGGTAAGTTTCCCATAAACGTCCTCGGCGTTGAGATCGGCGTGTTTGCCGTTGAGGATAAAGTCATTGCCCTTGGGACCAAGAAAGACAGTCGTTGATTTGCCAAGGAGAATAAAGGTAAAGCAGTCGCCGTATTTATCTCTGCAGTCGAAGAAAAAAGCGTACGGGTCGATGCCATATTGTACGGTGCTTCCAATACTAGTGATTGCAGCAAACTCGGCAGTGAGTTTTCTCCGAACTTCCTCACCCTGCAAAGAACGTGAGGCAGTAAAGATTGTTATCTCAGCCATTGCCTTGGGGACATCGATGGTGCTAGTTCTGCCAGAAAAGGATGGATCAGTTTCGACGTAGTCAAGAA…	412
TCGATTAACTGGACGTGTGA	20	281	46.9292		CAGCAAGTTTGACGAGTCCCTGGCCGCTCTCTACCACGACCTCGATATGGGCTTCACCCCCATCAACTTCATGCTTCACTGGGCCCCTCTCCCCTGGAACCGTAAGCGCGACCACGCCCAGCGCACTGTTGCCAAGATCTACATGGACACTATCAAGGAGCGCCGCGCCAAGGGCAACAACGAATCCGAGCATGACATGATGAAGCACCTTATGAACTCTCCATGGCGGCCGCGGGAATTCGATTCGGTCCATTGACAATCCCCGTCTTTGGTAGCGATGTCGTATACGATTGTCCCAACTCGAAGCTCATGGAACAAAAGAAGTTTGTCAAGTTTGGCCTTACGCAAAAAGCACTCGAGTCACACGTCCAGTTAATCGAGCGAGAGGTTCTTGACTAC…	#VALUE!		CATTGGAGCAGTCATAAACAACCTCCTCACCAAACACGGGCGTGGTAAGTTTCCCATAAACGTCCTCGGCGTTGAGATCGGCGTGTTTGCCGTTGAGGATAAAGTCATTGCCCTTGGGACCAAGAAAGACAGTCGTTGATTTGCCAAGGAGAATAAAGGTAAAGCAGTCGCCGTATTTATCTCTGCAGTCGAAGAAAAAAGCGTACGGGTCGATGCCATATTGTACGGTGCTTCCAATACTAGTGATTGCAGCAAACTCGGCAGTGAGTTTTCTCCGAACTTCCTCACCCTGCAAAGAACGTGAGGCAGTAAAGATTGTTATCTCAGCCATTGCCTTGGGGACATCGATGGTGCTAGTTCTGCCAGAAAAGGATGGATCAGTTTCGACGTAGTCAAGAA…	408
AATGGACCGAATCGAATTCCC	21	280	46.7622		CAGCAAGTTTGACGAGTCCCTGGCCGCTCTCTACCACGACCTCGATATGGGCTTCACCCCCATCAACTTCATGCTTCACTGGGCCCCTCTCCCCTGGAACCGTAAGCGCGACCACGCCCAGCGCACTGTTGCCAAGATCTACATGGACACTATCAAGGAGCGCCGCGCCAAGGGCAACAACGAATCCGAGCATGACATGATGAAGCACCTTATGAACTCTCCATGGCGGCCGCGGGAATTCGATTCGGTCCATTGACAATCCCCGTCTTTGGTAGCGATGTCGTATACGATTGTCCCAACTCGAAGCTCATGGAACAAAAGAAGTTTGTCAAGTTTGGCCTTACGCAAAAAGCACTCGAGTCACACGTCCAGTTAATCGAGCGAGAGGTTCTTGACTAC…	#VALUE!		CATTGGAGCAGTCATAAACAACCTCCTCACCAAACACGGGCGTGGTAAGTTTCCCATAAACGTCCTCGGCGTTGAGATCGGCGTGTTTGCCGTTGAGGATAAAGTCATTGCCCTTGGGACCAAGAAAGACAGTCGTTGATTTGCCAAGGAGAATAAAGGTAAAGCAGTCGCCGTATTTATCTCTGCAGTCGAAGAAAAAAGCGTACGGGTCGATGCCATATTGTACGGTGCTTCCAATACTAGTGATTGCAGCAAACTCGGCAGTGAGTTTTCTCCGAACTTCCTCACCCTGCAAAGAACGTGAGGCAGTAAAGATTGTTATCTCAGCCATTGCCTTGGGGACATCGATGGTGCTAGTTCTGCCAGAAAAGGATGGATCAGTTTCGACGTAGTCAAGAA…	534
CTGGACGTGTGACTCGAGTGC	21	276	46.0941		CAGCAAGTTTGACGAGTCCCTGGCCGCTCTCTACCACGACCTCGATATGGGCTTCACCCCCATCAACTTCATGCTTCACTGGGCCCCTCTCCCCTGGAACCGTAAGCGCGACCACGCCCAGCGCACTGTTGCCAAGATCTACATGGACACTATCAAGGAGCGCCGCGCCAAGGGCAACAACGAATCCGAGCATGACATGATGAAGCACCTTATGAACTCTCCATGGCGGCCGCGGGAATTCGATTCGGTCCATTGACAATCCCCGTCTTTGGTAGCGATGTCGTATACGATTGTCCCAACTCGAAGCTCATGGAACAAAAGAAGTTTGTCAAGTTTGGCCTTACGCAAAAAGCACTCGAGTCACACGTCCAGTTAATCGAGCGAGAGGTTCTTGACTAC…	#VALUE!		CATTGGAGCAGTCATAAACAACCTCCTCACCAAACACGGGCGTGGTAAGTTTCCCATAAACGTCCTCGGCGTTGAGATCGGCGTGTTTGCCGTTGAGGATAAAGTCATTGCCCTTGGGACCAAGAAAGACAGTCGTTGATTTGCCAAGGAGAATAAAGGTAAAGCAGTCGCCGTATTTATCTCTGCAGTCGAAGAAAAAAGCGTACGGGTCGATGCCATATTGTACGGTGCTTCCAATACTAGTGATTGCAGCAAACTCGGCAGTGAGTTTTCTCCGAACTTCCTCACCCTGCAAAGAACGTGAGGCAGTAAAGATTGTTATCTCAGCCATTGCCTTGGGGACATCGATGGTGCTAGTTCTGCCAGAAAAGGATGGATCAGTTTCGACGTAGTCAAGAA…	416
TCATGCTCGGATTCGTTGTTG	21	268	44.7581		CAGCAAGTTTGACGAGTCCCTGGCCGCTCTCTACCACGACCTCGATATGGGCTTCACCCCCATCAACTTCATGCTTCACTGGGCCCCTCTCCCCTGGAACCGTAAGCGCGACCACGCCCAGCGCACTGTTGCCAAGATCTACATGGACACTATCAAGGAGCGCCGCGCCAAGGGCAACAACGAATCCGAGCATGACATGATGAAGCACCTTATGAACTCTCCATGGCGGCCGCGGGAATTCGATTCGGTCCATTGACAATCCCCGTCTTTGGTAGCGATGTCGTATACGATTGTCCCAACTCGAAGCTCATGGAACAAAAGAAGTTTGTCAAGTTTGGCCTTACGCAAAAAGCACTCGAGTCACACGTCCAGTTAATCGAGCGAGAGGTTCTTGACTAC…	#VALUE!		CATTGGAGCAGTCATAAACAACCTCCTCACCAAACACGGGCGTGGTAAGTTTCCCATAAACGTCCTCGGCGTTGAGATCGGCGTGTTTGCCGTTGAGGATAAAGTCATTGCCCTTGGGACCAAGAAAGACAGTCGTTGATTTGCCAAGGAGAATAAAGGTAAAGCAGTCGCCGTATTTATCTCTGCAGTCGAAGAAAAAAGCGTACGGGTCGATGCCATATTGTACGGTGCTTCCAATACTAGTGATTGCAGCAAACTCGGCAGTGAGTTTTCTCCGAACTTCCTCACCCTGCAAAGAACGTGAGGCAGTAAAGATTGTTATCTCAGCCATTGCCTTGGGGACATCGATGGTGCTAGTTCTGCCAGAAAAGGATGGATCAGTTTCGACGTAGTCAAGAA…	593
ATCGATGGTGCTAGTTCTGCC	21	267	44.5911		CAGCAAGTTTGACGAGTCCCTGGCCGCTCTCTACCACGACCTCGATATGGGCTTCACCCCCATCAACTTCATGCTTCACTGGGCCCCTCTCCCCTGGAACCGTAAGCGCGACCACGCCCAGCGCACTGTTGCCAAGATCTACATGGACACTATCAAGGAGCGCCGCGCCAAGGGCAACAACGAATCCGAGCATGACATGATGAAGCACCTTATGAACTCTCCATGGCGGCCGCGGGAATTCGATTCGGTCCATTGACAATCCCCGTCTTTGGTAGCGATGTCGTATACGATTGTCCCAACTCGAAGCTCATGGAACAAAAGAAGTTTGTCAAGTTTGGCCTTACGCAAAAAGCACTCGAGTCACACGTCCAGTTAATCGAGCGAGAGGTTCTTGACTAC…	#VALUE!		CATTGGAGCAGTCATAAACAACCTCCTCACCAAACACGGGCGTGGTAAGTTTCCCATAAACGTCCTCGGCGTTGAGATCGGCGTGTTTGCCGTTGAGGATAAAGTCATTGCCCTTGGGACCAAGAAAGACAGTCGTTGATTTGCCAAGGAGAATAAAGGTAAAGCAGTCGCCGTATTTATCTCTGCAGTCGAAGAAAAAAGCGTACGGGTCGATGCCATATTGTACGGTGCTTCCAATACTAGTGATTGCAGCAAACTCGGCAGTGAGTTTTCTCCGAACTTCCTCACCCTGCAAAGAACGTGAGGCAGTAAAGATTGTTATCTCAGCCATTGCCTTGGGGACATCGATGGTGCTAGTTCTGCCAGAAAAGGATGGATCAGTTTCGACGTAGTCAAGAA…	344
TTAACTGGACGTGTGACTCGAGTG	24	248	41.4179		CAGCAAGTTTGACGAGTCCCTGGCCGCTCTCTACCACGACCTCGATATGGGCTTCACCCCCATCAACTTCATGCTTCACTGGGCCCCTCTCCCCTGGAACCGTAAGCGCGACCACGCCCAGCGCACTGTTGCCAAGATCTACATGGACACTATCAAGGAGCGCCGCGCCAAGGGCAACAACGAATCCGAGCATGACATGATGAAGCACCTTATGAACTCTCCATGGCGGCCGCGGGAATTCGATTCGGTCCATTGACAATCCCCGTCTTTGGTAGCGATGTCGTATACGATTGTCCCAACTCGAAGCTCATGGAACAAAAGAAGTTTGTCAAGTTTGGCCTTACGCAAAAAGCACTCGAGTCACACGTCCAGTTAATCGAGCGAGAGGTTCTTGACTAC…	#VALUE!		CATTGGAGCAGTCATAAACAACCTCCTCACCAAACACGGGCGTGGTAAGTTTCCCATAAACGTCCTCGGCGTTGAGATCGGCGTGTTTGCCGTTGAGGATAAAGTCATTGCCCTTGGGACCAAGAAAGACAGTCGTTGATTTGCCAAGGAGAATAAAGGTAAAGCAGTCGCCGTATTTATCTCTGCAGTCGAAGAAAAAAGCGTACGGGTCGATGCCATATTGTACGGTGCTTCCAATACTAGTGATTGCAGCAAACTCGGCAGTGAGTTTTCTCCGAACTTCCTCACCCTGCAAAGAACGTGAGGCAGTAAAGATTGTTATCTCAGCCATTGCCTTGGGGACATCGATGGTGCTAGTTCTGCCAGAAAAGGATGGATCAGTTTCGACGTAGTCAAGAA…	412
TCGACTGCAGAGATAAATACG	21	239	39.9148		CAGCAAGTTTGACGAGTCCCTGGCCGCTCTCTACCACGACCTCGATATGGGCTTCACCCCCATCAACTTCATGCTTCACTGGGCCCCTCTCCCCTGGAACCGTAAGCGCGACCACGCCCAGCGCACTGTTGCCAAGATCTACATGGACACTATCAAGGAGCGCCGCGCCAAGGGCAACAACGAATCCGAGCATGACATGATGAAGCACCTTATGAACTCTCCATGGCGGCCGCGGGAATTCGATTCGGTCCATTGACAATCCCCGTCTTTGGTAGCGATGTCGTATACGATTGTCCCAACTCGAAGCTCATGGAACAAAAGAAGTTTGTCAAGTTTGGCCTTACGCAAAAAGCACTCGAGTCACACGTCCAGTTAATCGAGCGAGAGGTTCTTGACTAC…	596		CATTGGAGCAGTCATAAACAACCTCCTCACCAAACACGGGCGTGGTAAGTTTCCCATAAACGTCCTCGGCGTTGAGATCGGCGTGTTTGCCGTTGAGGATAAAGTCATTGCCCTTGGGACCAAGAAAGACAGTCGTTGATTTGCCAAGGAGAATAAAGGTAAAGCAGTCGCCGTATTTATCTCTGCAGTCGAAGAAAAAAGCGTACGGGTCGATGCCATATTGTACGGTGCTTCCAATACTAGTGATTGCAGCAAACTCGGCAGTGAGTTTTCTCCGAACTTCCTCACCCTGCAAAGAACGTGAGGCAGTAAAGATTGTTATCTCAGCCATTGCCTTGGGGACATCGATGGTGCTAGTTCTGCCAGAAAAGGATGGATCAGTTTCGACGTAGTCAAGAA…	#VALUE!
TTAACTGGACGTGTGACTCG	20	236	39.4138		CAGCAAGTTTGACGAGTCCCTGGCCGCTCTCTACCACGACCTCGATATGGGCTTCACCCCCATCAACTTCATGCTTCACTGGGCCCCTCTCCCCTGGAACCGTAAGCGCGACCACGCCCAGCGCACTGTTGCCAAGATCTACATGGACACTATCAAGGAGCGCCGCGCCAAGGGCAACAACGAATCCGAGCATGACATGATGAAGCACCTTATGAACTCTCCATGGCGGCCGCGGGAATTCGATTCGGTCCATTGACAATCCCCGTCTTTGGTAGCGATGTCGTATACGATTGTCCCAACTCGAAGCTCATGGAACAAAAGAAGTTTGTCAAGTTTGGCCTTACGCAAAAAGCACTCGAGTCACACGTCCAGTTAATCGAGCGAGAGGTTCTTGACTAC…	#VALUE!		CATTGGAGCAGTCATAAACAACCTCCTCACCAAACACGGGCGTGGTAAGTTTCCCATAAACGTCCTCGGCGTTGAGATCGGCGTGTTTGCCGTTGAGGATAAAGTCATTGCCCTTGGGACCAAGAAAGACAGTCGTTGATTTGCCAAGGAGAATAAAGGTAAAGCAGTCGCCGTATTTATCTCTGCAGTCGAAGAAAAAAGCGTACGGGTCGATGCCATATTGTACGGTGCTTCCAATACTAGTGATTGCAGCAAACTCGGCAGTGAGTTTTCTCCGAACTTCCTCACCCTGCAAAGAACGTGAGGCAGTAAAGATTGTTATCTCAGCCATTGCCTTGGGGACATCGATGGTGCTAGTTCTGCCAGAAAAGGATGGATCAGTTTCGACGTAGTCAAGAA…	412
ATGTCATGCTCGGATTCGTTG	21	236	39.4138		CAGCAAGTTTGACGAGTCCCTGGCCGCTCTCTACCACGACCTCGATATGGGCTTCACCCCCATCAACTTCATGCTTCACTGGGCCCCTCTCCCCTGGAACCGTAAGCGCGACCACGCCCAGCGCACTGTTGCCAAGATCTACATGGACACTATCAAGGAGCGCCGCGCCAAGGGCAACAACGAATCCGAGCATGACATGATGAAGCACCTTATGAACTCTCCATGGCGGCCGCGGGAATTCGATTCGGTCCATTGACAATCCCCGTCTTTGGTAGCGATGTCGTATACGATTGTCCCAACTCGAAGCTCATGGAACAAAAGAAGTTTGTCAAGTTTGGCCTTACGCAAAAAGCACTCGAGTCACACGTCCAGTTAATCGAGCGAGAGGTTCTTGACTAC…	#VALUE!		CATTGGAGCAGTCATAAACAACCTCCTCACCAAACACGGGCGTGGTAAGTTTCCCATAAACGTCCTCGGCGTTGAGATCGGCGTGTTTGCCGTTGAGGATAAAGTCATTGCCCTTGGGACCAAGAAAGACAGTCGTTGATTTGCCAAGGAGAATAAAGGTAAAGCAGTCGCCGTATTTATCTCTGCAGTCGAAGAAAAAAGCGTACGGGTCGATGCCATATTGTACGGTGCTTCCAATACTAGTGATTGCAGCAAACTCGGCAGTGAGTTTTCTCCGAACTTCCTCACCCTGCAAAGAACGTGAGGCAGTAAAGATTGTTATCTCAGCCATTGCCTTGGGGACATCGATGGTGCTAGTTCTGCCAGAAAAGGATGGATCAGTTTCGACGTAGTCAAGAA…	590
ATTAACTGGACGTGTGACTCGAGT	24	236	39.4138		CAGCAAGTTTGACGAGTCCCTGGCCGCTCTCTACCACGACCTCGATATGGGCTTCACCCCCATCAACTTCATGCTTCACTGGGCCCCTCTCCCCTGGAACCGTAAGCGCGACCACGCCCAGCGCACTGTTGCCAAGATCTACATGGACACTATCAAGGAGCGCCGCGCCAAGGGCAACAACGAATCCGAGCATGACATGATGAAGCACCTTATGAACTCTCCATGGCGGCCGCGGGAATTCGATTCGGTCCATTGACAATCCCCGTCTTTGGTAGCGATGTCGTATACGATTGTCCCAACTCGAAGCTCATGGAACAAAAGAAGTTTGTCAAGTTTGGCCTTACGCAAAAAGCACTCGAGTCACACGTCCAGTTAATCGAGCGAGAGGTTCTTGACTAC…	#VALUE!		CATTGGAGCAGTCATAAACAACCTCCTCACCAAACACGGGCGTGGTAAGTTTCCCATAAACGTCCTCGGCGTTGAGATCGGCGTGTTTGCCGTTGAGGATAAAGTCATTGCCCTTGGGACCAAGAAAGACAGTCGTTGATTTGCCAAGGAGAATAAAGGTAAAGCAGTCGCCGTATTTATCTCTGCAGTCGAAGAAAAAAGCGTACGGGTCGATGCCATATTGTACGGTGCTTCCAATACTAGTGATTGCAGCAAACTCGGCAGTGAGTTTTCTCCGAACTTCCTCACCCTGCAAAGAACGTGAGGCAGTAAAGATTGTTATCTCAGCCATTGCCTTGGGGACATCGATGGTGCTAGTTCTGCCAGAAAAGGATGGATCAGTTTCGACGTAGTCAAGAA…	411
TTCGACTGCAGAGATAAATACG	22	229	38.2448		CAGCAAGTTTGACGAGTCCCTGGCCGCTCTCTACCACGACCTCGATATGGGCTTCACCCCCATCAACTTCATGCTTCACTGGGCCCCTCTCCCCTGGAACCGTAAGCGCGACCACGCCCAGCGCACTGTTGCCAAGATCTACATGGACACTATCAAGGAGCGCCGCGCCAAGGGCAACAACGAATCCGAGCATGACATGATGAAGCACCTTATGAACTCTCCATGGCGGCCGCGGGAATTCGATTCGGTCCATTGACAATCCCCGTCTTTGGTAGCGATGTCGTATACGATTGTCCCAACTCGAAGCTCATGGAACAAAAGAAGTTTGTCAAGTTTGGCCTTACGCAAAAAGCACTCGAGTCACACGTCCAGTTAATCGAGCGAGAGGTTCTTGACTAC…	595		CATTGGAGCAGTCATAAACAACCTCCTCACCAAACACGGGCGTGGTAAGTTTCCCATAAACGTCCTCGGCGTTGAGATCGGCGTGTTTGCCGTTGAGGATAAAGTCATTGCCCTTGGGACCAAGAAAGACAGTCGTTGATTTGCCAAGGAGAATAAAGGTAAAGCAGTCGCCGTATTTATCTCTGCAGTCGAAGAAAAAAGCGTACGGGTCGATGCCATATTGTACGGTGCTTCCAATACTAGTGATTGCAGCAAACTCGGCAGTGAGTTTTCTCCGAACTTCCTCACCCTGCAAAGAACGTGAGGCAGTAAAGATTGTTATCTCAGCCATTGCCTTGGGGACATCGATGGTGCTAGTTCTGCCAGAAAAGGATGGATCAGTTTCGACGTAGTCAAGAA…	#VALUE!
ACGGGGATTGTCAATGGACCG	21	221	36.9087		CAGCAAGTTTGACGAGTCCCTGGCCGCTCTCTACCACGACCTCGATATGGGCTTCACCCCCATCAACTTCATGCTTCACTGGGCCCCTCTCCCCTGGAACCGTAAGCGCGACCACGCCCAGCGCACTGTTGCCAAGATCTACATGGACACTATCAAGGAGCGCCGCGCCAAGGGCAACAACGAATCCGAGCATGACATGATGAAGCACCTTATGAACTCTCCATGGCGGCCGCGGGAATTCGATTCGGTCCATTGACAATCCCCGTCTTTGGTAGCGATGTCGTATACGATTGTCCCAACTCGAAGCTCATGGAACAAAAGAAGTTTGTCAAGTTTGGCCTTACGCAAAAAGCACTCGAGTCACACGTCCAGTTAATCGAGCGAGAGGTTCTTGACTAC…	#VALUE!		CATTGGAGCAGTCATAAACAACCTCCTCACCAAACACGGGCGTGGTAAGTTTCCCATAAACGTCCTCGGCGTTGAGATCGGCGTGTTTGCCGTTGAGGATAAAGTCATTGCCCTTGGGACCAAGAAAGACAGTCGTTGATTTGCCAAGGAGAATAAAGGTAAAGCAGTCGCCGTATTTATCTCTGCAGTCGAAGAAAAAAGCGTACGGGTCGATGCCATATTGTACGGTGCTTCCAATACTAGTGATTGCAGCAAACTCGGCAGTGAGTTTTCTCCGAACTTCCTCACCCTGCAAAGAACGTGAGGCAGTAAAGATTGTTATCTCAGCCATTGCCTTGGGGACATCGATGGTGCTAGTTCTGCCAGAAAAGGATGGATCAGTTTCGACGTAGTCAAGAA…	522
CTCGATTAACTGGACGTGTG	20	220	36.7417		CAGCAAGTTTGACGAGTCCCTGGCCGCTCTCTACCACGACCTCGATATGGGCTTCACCCCCATCAACTTCATGCTTCACTGGGCCCCTCTCCCCTGGAACCGTAAGCGCGACCACGCCCAGCGCACTGTTGCCAAGATCTACATGGACACTATCAAGGAGCGCCGCGCCAAGGGCAACAACGAATCCGAGCATGACATGATGAAGCACCTTATGAACTCTCCATGGCGGCCGCGGGAATTCGATTCGGTCCATTGACAATCCCCGTCTTTGGTAGCGATGTCGTATACGATTGTCCCAACTCGAAGCTCATGGAACAAAAGAAGTTTGTCAAGTTTGGCCTTACGCAAAAAGCACTCGAGTCACACGTCCAGTTAATCGAGCGAGAGGTTCTTGACTAC…	#VALUE!		CATTGGAGCAGTCATAAACAACCTCCTCACCAAACACGGGCGTGGTAAGTTTCCCATAAACGTCCTCGGCGTTGAGATCGGCGTGTTTGCCGTTGAGGATAAAGTCATTGCCCTTGGGACCAAGAAAGACAGTCGTTGATTTGCCAAGGAGAATAAAGGTAAAGCAGTCGCCGTATTTATCTCTGCAGTCGAAGAAAAAAGCGTACGGGTCGATGCCATATTGTACGGTGCTTCCAATACTAGTGATTGCAGCAAACTCGGCAGTGAGTTTTCTCCGAACTTCCTCACCCTGCAAAGAACGTGAGGCAGTAAAGATTGTTATCTCAGCCATTGCCTTGGGGACATCGATGGTGCTAGTTCTGCCAGAAAAGGATGGATCAGTTTCGACGTAGTCAAGAA…	407
TCGACGTAGTCAAGAACCTCT	21	220	36.7417		CAGCAAGTTTGACGAGTCCCTGGCCGCTCTCTACCACGACCTCGATATGGGCTTCACCCCCATCAACTTCATGCTTCACTGGGCCCCTCTCCCCTGGAACCGTAAGCGCGACCACGCCCAGCGCACTGTTGCCAAGATCTACATGGACACTATCAAGGAGCGCCGCGCCAAGGGCAACAACGAATCCGAGCATGACATGATGAAGCACCTTATGAACTCTCCATGGCGGCCGCGGGAATTCGATTCGGTCCATTGACAATCCCCGTCTTTGGTAGCGATGTCGTATACGATTGTCCCAACTCGAAGCTCATGGAACAAAAGAAGTTTGTCAAGTTTGGCCTTACGCAAAAAGCACTCGAGTCACACGTCCAGTTAATCGAGCGAGAGGTTCTTGACTAC…	#VALUE!		CATTGGAGCAGTCATAAACAACCTCCTCACCAAACACGGGCGTGGTAAGTTTCCCATAAACGTCCTCGGCGTTGAGATCGGCGTGTTTGCCGTTGAGGATAAAGTCATTGCCCTTGGGACCAAGAAAGACAGTCGTTGATTTGCCAAGGAGAATAAAGGTAAAGCAGTCGCCGTATTTATCTCTGCAGTCGAAGAAAAAAGCGTACGGGTCGATGCCATATTGTACGGTGCTTCCAATACTAGTGATTGCAGCAAACTCGGCAGTGAGTTTTCTCCGAACTTCCTCACCCTGCAAAGAACGTGAGGCAGTAAAGATTGTTATCTCAGCCATTGCCTTGGGGACATCGATGGTGCTAGTTCTGCCAGAAAAGGATGGATCAGTTTCGACGTAGTCAAGAA…	384
TCGAAGCTCATGGAACAAAAG	21	218	36.4077		CAGCAAGTTTGACGAGTCCCTGGCCGCTCTCTACCACGACCTCGATATGGGCTTCACCCCCATCAACTTCATGCTTCACTGGGCCCCTCTCCCCTGGAACCGTAAGCGCGACCACGCCCAGCGCACTGTTGCCAAGATCTACATGGACACTATCAAGGAGCGCCGCGCCAAGGGCAACAACGAATCCGAGCATGACATGATGAAGCACCTTATGAACTCTCCATGGCGGCCGCGGGAATTCGATTCGGTCCATTGACAATCCCCGTCTTTGGTAGCGATGTCGTATACGATTGTCCCAACTCGAAGCTCATGGAACAAAAGAAGTTTGTCAAGTTTGGCCTTACGCAAAAAGCACTCGAGTCACACGTCCAGTTAATCGAGCGAGAGGTTCTTGACTAC…	301		CATTGGAGCAGTCATAAACAACCTCCTCACCAAACACGGGCGTGGTAAGTTTCCCATAAACGTCCTCGGCGTTGAGATCGGCGTGTTTGCCGTTGAGGATAAAGTCATTGCCCTTGGGACCAAGAAAGACAGTCGTTGATTTGCCAAGGAGAATAAAGGTAAAGCAGTCGCCGTATTTATCTCTGCAGTCGAAGAAAAAAGCGTACGGGTCGATGCCATATTGTACGGTGCTTCCAATACTAGTGATTGCAGCAAACTCGGCAGTGAGTTTTCTCCGAACTTCCTCACCCTGCAAAGAACGTGAGGCAGTAAAGATTGTTATCTCAGCCATTGCCTTGGGGACATCGATGGTGCTAGTTCTGCCAGAAAAGGATGGATCAGTTTCGACGTAGTCAAGAA…	#VALUE!
ATTAACTGGACGTGTGACTCGA	22	215	35.9067		CAGCAAGTTTGACGAGTCCCTGGCCGCTCTCTACCACGACCTCGATATGGGCTTCACCCCCATCAACTTCATGCTTCACTGGGCCCCTCTCCCCTGGAACCGTAAGCGCGACCACGCCCAGCGCACTGTTGCCAAGATCTACATGGACACTATCAAGGAGCGCCGCGCCAAGGGCAACAACGAATCCGAGCATGACATGATGAAGCACCTTATGAACTCTCCATGGCGGCCGCGGGAATTCGATTCGGTCCATTGACAATCCCCGTCTTTGGTAGCGATGTCGTATACGATTGTCCCAACTCGAAGCTCATGGAACAAAAGAAGTTTGTCAAGTTTGGCCTTACGCAAAAAGCACTCGAGTCACACGTCCAGTTAATCGAGCGAGAGGTTCTTGACTAC…	#VALUE!		CATTGGAGCAGTCATAAACAACCTCCTCACCAAACACGGGCGTGGTAAGTTTCCCATAAACGTCCTCGGCGTTGAGATCGGCGTGTTTGCCGTTGAGGATAAAGTCATTGCCCTTGGGACCAAGAAAGACAGTCGTTGATTTGCCAAGGAGAATAAAGGTAAAGCAGTCGCCGTATTTATCTCTGCAGTCGAAGAAAAAAGCGTACGGGTCGATGCCATATTGTACGGTGCTTCCAATACTAGTGATTGCAGCAAACTCGGCAGTGAGTTTTCTCCGAACTTCCTCACCCTGCAAAGAACGTGAGGCAGTAAAGATTGTTATCTCAGCCATTGCCTTGGGGACATCGATGGTGCTAGTTCTGCCAGAAAAGGATGGATCAGTTTCGACGTAGTCAAGAA…	411
TTCGACGTAGTCAAGAACCTC	21	205	34.2366		CAGCAAGTTTGACGAGTCCCTGGCCGCTCTCTACCACGACCTCGATATGGGCTTCACCCCCATCAACTTCATGCTTCACTGGGCCCCTCTCCCCTGGAACCGTAAGCGCGACCACGCCCAGCGCACTGTTGCCAAGATCTACATGGACACTATCAAGGAGCGCCGCGCCAAGGGCAACAACGAATCCGAGCATGACATGATGAAGCACCTTATGAACTCTCCATGGCGGCCGCGGGAATTCGATTCGGTCCATTGACAATCCCCGTCTTTGGTAGCGATGTCGTATACGATTGTCCCAACTCGAAGCTCATGGAACAAAAGAAGTTTGTCAAGTTTGGCCTTACGCAAAAAGCACTCGAGTCACACGTCCAGTTAATCGAGCGAGAGGTTCTTGACTAC…	#VALUE!		CATTGGAGCAGTCATAAACAACCTCCTCACCAAACACGGGCGTGGTAAGTTTCCCATAAACGTCCTCGGCGTTGAGATCGGCGTGTTTGCCGTTGAGGATAAAGTCATTGCCCTTGGGACCAAGAAAGACAGTCGTTGATTTGCCAAGGAGAATAAAGGTAAAGCAGTCGCCGTATTTATCTCTGCAGTCGAAGAAAAAAGCGTACGGGTCGATGCCATATTGTACGGTGCTTCCAATACTAGTGATTGCAGCAAACTCGGCAGTGAGTTTTCTCCGAACTTCCTCACCCTGCAAAGAACGTGAGGCAGTAAAGATTGTTATCTCAGCCATTGCCTTGGGGACATCGATGGTGCTAGTTCTGCCAGAAAAGGATGGATCAGTTTCGACGTAGTCAAGAA…	383
TGACTCGAGTGCTTTTTGCGTA	22	204	34.0696		CAGCAAGTTTGACGAGTCCCTGGCCGCTCTCTACCACGACCTCGATATGGGCTTCACCCCCATCAACTTCATGCTTCACTGGGCCCCTCTCCCCTGGAACCGTAAGCGCGACCACGCCCAGCGCACTGTTGCCAAGATCTACATGGACACTATCAAGGAGCGCCGCGCCAAGGGCAACAACGAATCCGAGCATGACATGATGAAGCACCTTATGAACTCTCCATGGCGGCCGCGGGAATTCGATTCGGTCCATTGACAATCCCCGTCTTTGGTAGCGATGTCGTATACGATTGTCCCAACTCGAAGCTCATGGAACAAAAGAAGTTTGTCAAGTTTGGCCTTACGCAAAAAGCACTCGAGTCACACGTCCAGTTAATCGAGCGAGAGGTTCTTGACTAC…	#VALUE!		CATTGGAGCAGTCATAAACAACCTCCTCACCAAACACGGGCGTGGTAAGTTTCCCATAAACGTCCTCGGCGTTGAGATCGGCGTGTTTGCCGTTGAGGATAAAGTCATTGCCCTTGGGACCAAGAAAGACAGTCGTTGATTTGCCAAGGAGAATAAAGGTAAAGCAGTCGCCGTATTTATCTCTGCAGTCGAAGAAAAAAGCGTACGGGTCGATGCCATATTGTACGGTGCTTCCAATACTAGTGATTGCAGCAAACTCGGCAGTGAGTTTTCTCCGAACTTCCTCACCCTGCAAAGAACGTGAGGCAGTAAAGATTGTTATCTCAGCCATTGCCTTGGGGACATCGATGGTGCTAGTTCTGCCAGAAAAGGATGGATCAGTTTCGACGTAGTCAAGAA…	425
TAGTGTCCATGTAGATCTTGG	21	201	33.5685		CAGCAAGTTTGACGAGTCCCTGGCCGCTCTCTACCACGACCTCGATATGGGCTTCACCCCCATCAACTTCATGCTTCACTGGGCCCCTCTCCCCTGGAACCGTAAGCGCGACCACGCCCAGCGCACTGTTGCCAAGATCTACATGGACACTATCAAGGAGCGCCGCGCCAAGGGCAACAACGAATCCGAGCATGACATGATGAAGCACCTTATGAACTCTCCATGGCGGCCGCGGGAATTCGATTCGGTCCATTGACAATCCCCGTCTTTGGTAGCGATGTCGTATACGATTGTCCCAACTCGAAGCTCATGGAACAAAAGAAGTTTGTCAAGTTTGGCCTTACGCAAAAAGCACTCGAGTCACACGTCCAGTTAATCGAGCGAGAGGTTCTTGACTAC…	#VALUE!		CATTGGAGCAGTCATAAACAACCTCCTCACCAAACACGGGCGTGGTAAGTTTCCCATAAACGTCCTCGGCGTTGAGATCGGCGTGTTTGCCGTTGAGGATAAAGTCATTGCCCTTGGGACCAAGAAAGACAGTCGTTGATTTGCCAAGGAGAATAAAGGTAAAGCAGTCGCCGTATTTATCTCTGCAGTCGAAGAAAAAAGCGTACGGGTCGATGCCATATTGTACGGTGCTTCCAATACTAGTGATTGCAGCAAACTCGGCAGTGAGTTTTCTCCGAACTTCCTCACCCTGCAAAGAACGTGAGGCAGTAAAGATTGTTATCTCAGCCATTGCCTTGGGGACATCGATGGTGCTAGTTCTGCCAGAAAAGGATGGATCAGTTTCGACGTAGTCAAGAA…	636
TTACGCAAAAAGCACTCGAGT	21	197	32.9005		CAGCAAGTTTGACGAGTCCCTGGCCGCTCTCTACCACGACCTCGATATGGGCTTCACCCCCATCAACTTCATGCTTCACTGGGCCCCTCTCCCCTGGAACCGTAAGCGCGACCACGCCCAGCGCACTGTTGCCAAGATCTACATGGACACTATCAAGGAGCGCCGCGCCAAGGGCAACAACGAATCCGAGCATGACATGATGAAGCACCTTATGAACTCTCCATGGCGGCCGCGGGAATTCGATTCGGTCCATTGACAATCCCCGTCTTTGGTAGCGATGTCGTATACGATTGTCCCAACTCGAAGCTCATGGAACAAAAGAAGTTTGTCAAGTTTGGCCTTACGCAAAAAGCACTCGAGTCACACGTCCAGTTAATCGAGCGAGAGGTTCTTGACTAC…	341		CATTGGAGCAGTCATAAACAACCTCCTCACCAAACACGGGCGTGGTAAGTTTCCCATAAACGTCCTCGGCGTTGAGATCGGCGTGTTTGCCGTTGAGGATAAAGTCATTGCCCTTGGGACCAAGAAAGACAGTCGTTGATTTGCCAAGGAGAATAAAGGTAAAGCAGTCGCCGTATTTATCTCTGCAGTCGAAGAAAAAAGCGTACGGGTCGATGCCATATTGTACGGTGCTTCCAATACTAGTGATTGCAGCAAACTCGGCAGTGAGTTTTCTCCGAACTTCCTCACCCTGCAAAGAACGTGAGGCAGTAAAGATTGTTATCTCAGCCATTGCCTTGGGGACATCGATGGTGCTAGTTCTGCCAGAAAAGGATGGATCAGTTTCGACGTAGTCAAGAA…	#VALUE!
TTTCTGGCAGAACTAGCACCA	21	197	32.9005		CAGCAAGTTTGACGAGTCCCTGGCCGCTCTCTACCACGACCTCGATATGGGCTTCACCCCCATCAACTTCATGCTTCACTGGGCCCCTCTCCCCTGGAACCGTAAGCGCGACCACGCCCAGCGCACTGTTGCCAAGATCTACATGGACACTATCAAGGAGCGCCGCGCCAAGGGCAACAACGAATCCGAGCATGACATGATGAAGCACCTTATGAACTCTCCATGGCGGCCGCGGGAATTCGATTCGGTCCATTGACAATCCCCGTCTTTGGTAGCGATGTCGTATACGATTGTCCCAACTCGAAGCTCATGGAACAAAAGAAGTTTGTCAAGTTTGGCCTTACGCAAAAAGCACTCGAGTCACACGTCCAGTTAATCGAGCGAGAGGTTCTTGACTAC…	419		CATTGGAGCAGTCATAAACAACCTCCTCACCAAACACGGGCGTGGTAAGTTTCCCATAAACGTCCTCGGCGTTGAGATCGGCGTGTTTGCCGTTGAGGATAAAGTCATTGCCCTTGGGACCAAGAAAGACAGTCGTTGATTTGCCAAGGAGAATAAAGGTAAAGCAGTCGCCGTATTTATCTCTGCAGTCGAAGAAAAAAGCGTACGGGTCGATGCCATATTGTACGGTGCTTCCAATACTAGTGATTGCAGCAAACTCGGCAGTGAGTTTTCTCCGAACTTCCTCACCCTGCAAAGAACGTGAGGCAGTAAAGATTGTTATCTCAGCCATTGCCTTGGGGACATCGATGGTGCTAGTTCTGCCAGAAAAGGATGGATCAGTTTCGACGTAGTCAAGAA…	#VALUE!
TCTCGCTCGATTAACTGGACGT	22	196	32.7335		CAGCAAGTTTGACGAGTCCCTGGCCGCTCTCTACCACGACCTCGATATGGGCTTCACCCCCATCAACTTCATGCTTCACTGGGCCCCTCTCCCCTGGAACCGTAAGCGCGACCACGCCCAGCGCACTGTTGCCAAGATCTACATGGACACTATCAAGGAGCGCCGCGCCAAGGGCAACAACGAATCCGAGCATGACATGATGAAGCACCTTATGAACTCTCCATGGCGGCCGCGGGAATTCGATTCGGTCCATTGACAATCCCCGTCTTTGGTAGCGATGTCGTATACGATTGTCCCAACTCGAAGCTCATGGAACAAAAGAAGTTTGTCAAGTTTGGCCTTACGCAAAAAGCACTCGAGTCACACGTCCAGTTAATCGAGCGAGAGGTTCTTGACTAC…	#VALUE!		CATTGGAGCAGTCATAAACAACCTCCTCACCAAACACGGGCGTGGTAAGTTTCCCATAAACGTCCTCGGCGTTGAGATCGGCGTGTTTGCCGTTGAGGATAAAGTCATTGCCCTTGGGACCAAGAAAGACAGTCGTTGATTTGCCAAGGAGAATAAAGGTAAAGCAGTCGCCGTATTTATCTCTGCAGTCGAAGAAAAAAGCGTACGGGTCGATGCCATATTGTACGGTGCTTCCAATACTAGTGATTGCAGCAAACTCGGCAGTGAGTTTTCTCCGAACTTCCTCACCCTGCAAAGAACGTGAGGCAGTAAAGATTGTTATCTCAGCCATTGCCTTGGGGACATCGATGGTGCTAGTTCTGCCAGAAAAGGATGGATCAGTTTCGACGTAGTCAAGAA…	402
TCGGCGTTGAGATCGGCGTGT	21	186	31.0634		CAGCAAGTTTGACGAGTCCCTGGCCGCTCTCTACCACGACCTCGATATGGGCTTCACCCCCATCAACTTCATGCTTCACTGGGCCCCTCTCCCCTGGAACCGTAAGCGCGACCACGCCCAGCGCACTGTTGCCAAGATCTACATGGACACTATCAAGGAGCGCCGCGCCAAGGGCAACAACGAATCCGAGCATGACATGATGAAGCACCTTATGAACTCTCCATGGCGGCCGCGGGAATTCGATTCGGTCCATTGACAATCCCCGTCTTTGGTAGCGATGTCGTATACGATTGTCCCAACTCGAAGCTCATGGAACAAAAGAAGTTTGTCAAGTTTGGCCTTACGCAAAAAGCACTCGAGTCACACGTCCAGTTAATCGAGCGAGAGGTTCTTGACTAC…	#VALUE!		CATTGGAGCAGTCATAAACAACCTCCTCACCAAACACGGGCGTGGTAAGTTTCCCATAAACGTCCTCGGCGTTGAGATCGGCGTGTTTGCCGTTGAGGATAAAGTCATTGCCCTTGGGACCAAGAAAGACAGTCGTTGATTTGCCAAGGAGAATAAAGGTAAAGCAGTCGCCGTATTTATCTCTGCAGTCGAAGAAAAAAGCGTACGGGTCGATGCCATATTGTACGGTGCTTCCAATACTAGTGATTGCAGCAAACTCGGCAGTGAGTTTTCTCCGAACTTCCTCACCCTGCAAAGAACGTGAGGCAGTAAAGATTGTTATCTCAGCCATTGCCTTGGGGACATCGATGGTGCTAGTTCTGCCAGAAAAGGATGGATCAGTTTCGACGTAGTCAAGAA…	66
AATTCGATTCGGTCCATTGAC	21	185	30.8964		CAGCAAGTTTGACGAGTCCCTGGCCGCTCTCTACCACGACCTCGATATGGGCTTCACCCCCATCAACTTCATGCTTCACTGGGCCCCTCTCCCCTGGAACCGTAAGCGCGACCACGCCCAGCGCACTGTTGCCAAGATCTACATGGACACTATCAAGGAGCGCCGCGCCAAGGGCAACAACGAATCCGAGCATGACATGATGAAGCACCTTATGAACTCTCCATGGCGGCCGCGGGAATTCGATTCGGTCCATTGACAATCCCCGTCTTTGGTAGCGATGTCGTATACGATTGTCCCAACTCGAAGCTCATGGAACAAAAGAAGTTTGTCAAGTTTGGCCTTACGCAAAAAGCACTCGAGTCACACGTCCAGTTAATCGAGCGAGAGGTTCTTGACTAC…	237		CATTGGAGCAGTCATAAACAACCTCCTCACCAAACACGGGCGTGGTAAGTTTCCCATAAACGTCCTCGGCGTTGAGATCGGCGTGTTTGCCGTTGAGGATAAAGTCATTGCCCTTGGGACCAAGAAAGACAGTCGTTGATTTGCCAAGGAGAATAAAGGTAAAGCAGTCGCCGTATTTATCTCTGCAGTCGAAGAAAAAAGCGTACGGGTCGATGCCATATTGTACGGTGCTTCCAATACTAGTGATTGCAGCAAACTCGGCAGTGAGTTTTCTCCGAACTTCCTCACCCTGCAAAGAACGTGAGGCAGTAAAGATTGTTATCTCAGCCATTGCCTTGGGGACATCGATGGTGCTAGTTCTGCCAGAAAAGGATGGATCAGTTTCGACGTAGTCAAGAA…	#VALUE!
CATCGATGGTGCTAGTTCTGC	21	184	30.7294		CAGCAAGTTTGACGAGTCCCTGGCCGCTCTCTACCACGACCTCGATATGGGCTTCACCCCCATCAACTTCATGCTTCACTGGGCCCCTCTCCCCTGGAACCGTAAGCGCGACCACGCCCAGCGCACTGTTGCCAAGATCTACATGGACACTATCAAGGAGCGCCGCGCCAAGGGCAACAACGAATCCGAGCATGACATGATGAAGCACCTTATGAACTCTCCATGGCGGCCGCGGGAATTCGATTCGGTCCATTGACAATCCCCGTCTTTGGTAGCGATGTCGTATACGATTGTCCCAACTCGAAGCTCATGGAACAAAAGAAGTTTGTCAAGTTTGGCCTTACGCAAAAAGCACTCGAGTCACACGTCCAGTTAATCGAGCGAGAGGTTCTTGACTAC…	#VALUE!		CATTGGAGCAGTCATAAACAACCTCCTCACCAAACACGGGCGTGGTAAGTTTCCCATAAACGTCCTCGGCGTTGAGATCGGCGTGTTTGCCGTTGAGGATAAAGTCATTGCCCTTGGGACCAAGAAAGACAGTCGTTGATTTGCCAAGGAGAATAAAGGTAAAGCAGTCGCCGTATTTATCTCTGCAGTCGAAGAAAAAAGCGTACGGGTCGATGCCATATTGTACGGTGCTTCCAATACTAGTGATTGCAGCAAACTCGGCAGTGAGTTTTCTCCGAACTTCCTCACCCTGCAAAGAACGTGAGGCAGTAAAGATTGTTATCTCAGCCATTGCCTTGGGGACATCGATGGTGCTAGTTCTGCCAGAAAAGGATGGATCAGTTTCGACGTAGTCAAGAA…	343
GGATGGATCAGTTTCGACGTA	21	184	30.7294		CAGCAAGTTTGACGAGTCCCTGGCCGCTCTCTACCACGACCTCGATATGGGCTTCACCCCCATCAACTTCATGCTTCACTGGGCCCCTCTCCCCTGGAACCGTAAGCGCGACCACGCCCAGCGCACTGTTGCCAAGATCTACATGGACACTATCAAGGAGCGCCGCGCCAAGGGCAACAACGAATCCGAGCATGACATGATGAAGCACCTTATGAACTCTCCATGGCGGCCGCGGGAATTCGATTCGGTCCATTGACAATCCCCGTCTTTGGTAGCGATGTCGTATACGATTGTCCCAACTCGAAGCTCATGGAACAAAAGAAGTTTGTCAAGTTTGGCCTTACGCAAAAAGCACTCGAGTCACACGTCCAGTTAATCGAGCGAGAGGTTCTTGACTAC…	#VALUE!		CATTGGAGCAGTCATAAACAACCTCCTCACCAAACACGGGCGTGGTAAGTTTCCCATAAACGTCCTCGGCGTTGAGATCGGCGTGTTTGCCGTTGAGGATAAAGTCATTGCCCTTGGGACCAAGAAAGACAGTCGTTGATTTGCCAAGGAGAATAAAGGTAAAGCAGTCGCCGTATTTATCTCTGCAGTCGAAGAAAAAAGCGTACGGGTCGATGCCATATTGTACGGTGCTTCCAATACTAGTGATTGCAGCAAACTCGGCAGTGAGTTTTCTCCGAACTTCCTCACCCTGCAAAGAACGTGAGGCAGTAAAGATTGTTATCTCAGCCATTGCCTTGGGGACATCGATGGTGCTAGTTCTGCCAGAAAAGGATGGATCAGTTTCGACGTAGTCAAGAA…	371
AAAGGATGGATCAGTTTCGAC	21	181	30.2284		CAGCAAGTTTGACGAGTCCCTGGCCGCTCTCTACCACGACCTCGATATGGGCTTCACCCCCATCAACTTCATGCTTCACTGGGCCCCTCTCCCCTGGAACCGTAAGCGCGACCACGCCCAGCGCACTGTTGCCAAGATCTACATGGACACTATCAAGGAGCGCCGCGCCAAGGGCAACAACGAATCCGAGCATGACATGATGAAGCACCTTATGAACTCTCCATGGCGGCCGCGGGAATTCGATTCGGTCCATTGACAATCCCCGTCTTTGGTAGCGATGTCGTATACGATTGTCCCAACTCGAAGCTCATGGAACAAAAGAAGTTTGTCAAGTTTGGCCTTACGCAAAAAGCACTCGAGTCACACGTCCAGTTAATCGAGCGAGAGGTTCTTGACTAC…	#VALUE!		CATTGGAGCAGTCATAAACAACCTCCTCACCAAACACGGGCGTGGTAAGTTTCCCATAAACGTCCTCGGCGTTGAGATCGGCGTGTTTGCCGTTGAGGATAAAGTCATTGCCCTTGGGACCAAGAAAGACAGTCGTTGATTTGCCAAGGAGAATAAAGGTAAAGCAGTCGCCGTATTTATCTCTGCAGTCGAAGAAAAAAGCGTACGGGTCGATGCCATATTGTACGGTGCTTCCAATACTAGTGATTGCAGCAAACTCGGCAGTGAGTTTTCTCCGAACTTCCTCACCCTGCAAAGAACGTGAGGCAGTAAAGATTGTTATCTCAGCCATTGCCTTGGGGACATCGATGGTGCTAGTTCTGCCAGAAAAGGATGGATCAGTTTCGACGTAGTCAAGAA…	368
TCCTTTTCTGGCAGAACTAGC	21	173	28.8923		CAGCAAGTTTGACGAGTCCCTGGCCGCTCTCTACCACGACCTCGATATGGGCTTCACCCCCATCAACTTCATGCTTCACTGGGCCCCTCTCCCCTGGAACCGTAAGCGCGACCACGCCCAGCGCACTGTTGCCAAGATCTACATGGACACTATCAAGGAGCGCCGCGCCAAGGGCAACAACGAATCCGAGCATGACATGATGAAGCACCTTATGAACTCTCCATGGCGGCCGCGGGAATTCGATTCGGTCCATTGACAATCCCCGTCTTTGGTAGCGATGTCGTATACGATTGTCCCAACTCGAAGCTCATGGAACAAAAGAAGTTTGTCAAGTTTGGCCTTACGCAAAAAGCACTCGAGTCACACGTCCAGTTAATCGAGCGAGAGGTTCTTGACTAC…	415		CATTGGAGCAGTCATAAACAACCTCCTCACCAAACACGGGCGTGGTAAGTTTCCCATAAACGTCCTCGGCGTTGAGATCGGCGTGTTTGCCGTTGAGGATAAAGTCATTGCCCTTGGGACCAAGAAAGACAGTCGTTGATTTGCCAAGGAGAATAAAGGTAAAGCAGTCGCCGTATTTATCTCTGCAGTCGAAGAAAAAAGCGTACGGGTCGATGCCATATTGTACGGTGCTTCCAATACTAGTGATTGCAGCAAACTCGGCAGTGAGTTTTCTCCGAACTTCCTCACCCTGCAAAGAACGTGAGGCAGTAAAGATTGTTATCTCAGCCATTGCCTTGGGGACATCGATGGTGCTAGTTCTGCCAGAAAAGGATGGATCAGTTTCGACGTAGTCAAGAA…	#VALUE!
ATCCTTTTCTGGCAGAACTAG	21	166	27.7233		CAGCAAGTTTGACGAGTCCCTGGCCGCTCTCTACCACGACCTCGATATGGGCTTCACCCCCATCAACTTCATGCTTCACTGGGCCCCTCTCCCCTGGAACCGTAAGCGCGACCACGCCCAGCGCACTGTTGCCAAGATCTACATGGACACTATCAAGGAGCGCCGCGCCAAGGGCAACAACGAATCCGAGCATGACATGATGAAGCACCTTATGAACTCTCCATGGCGGCCGCGGGAATTCGATTCGGTCCATTGACAATCCCCGTCTTTGGTAGCGATGTCGTATACGATTGTCCCAACTCGAAGCTCATGGAACAAAAGAAGTTTGTCAAGTTTGGCCTTACGCAAAAAGCACTCGAGTCACACGTCCAGTTAATCGAGCGAGAGGTTCTTGACTAC…	414		CATTGGAGCAGTCATAAACAACCTCCTCACCAAACACGGGCGTGGTAAGTTTCCCATAAACGTCCTCGGCGTTGAGATCGGCGTGTTTGCCGTTGAGGATAAAGTCATTGCCCTTGGGACCAAGAAAGACAGTCGTTGATTTGCCAAGGAGAATAAAGGTAAAGCAGTCGCCGTATTTATCTCTGCAGTCGAAGAAAAAAGCGTACGGGTCGATGCCATATTGTACGGTGCTTCCAATACTAGTGATTGCAGCAAACTCGGCAGTGAGTTTTCTCCGAACTTCCTCACCCTGCAAAGAACGTGAGGCAGTAAAGATTGTTATCTCAGCCATTGCCTTGGGGACATCGATGGTGCTAGTTCTGCCAGAAAAGGATGGATCAGTTTCGACGTAGTCAAGAA…	#VALUE!
TTGTCCCAACTCGAAGCTCATG	22	166	27.7233		CAGCAAGTTTGACGAGTCCCTGGCCGCTCTCTACCACGACCTCGATATGGGCTTCACCCCCATCAACTTCATGCTTCACTGGGCCCCTCTCCCCTGGAACCGTAAGCGCGACCACGCCCAGCGCACTGTTGCCAAGATCTACATGGACACTATCAAGGAGCGCCGCGCCAAGGGCAACAACGAATCCGAGCATGACATGATGAAGCACCTTATGAACTCTCCATGGCGGCCGCGGGAATTCGATTCGGTCCATTGACAATCCCCGTCTTTGGTAGCGATGTCGTATACGATTGTCCCAACTCGAAGCTCATGGAACAAAAGAAGTTTGTCAAGTTTGGCCTTACGCAAAAAGCACTCGAGTCACACGTCCAGTTAATCGAGCGAGAGGTTCTTGACTAC…	291		CATTGGAGCAGTCATAAACAACCTCCTCACCAAACACGGGCGTGGTAAGTTTCCCATAAACGTCCTCGGCGTTGAGATCGGCGTGTTTGCCGTTGAGGATAAAGTCATTGCCCTTGGGACCAAGAAAGACAGTCGTTGATTTGCCAAGGAGAATAAAGGTAAAGCAGTCGCCGTATTTATCTCTGCAGTCGAAGAAAAAAGCGTACGGGTCGATGCCATATTGTACGGTGCTTCCAATACTAGTGATTGCAGCAAACTCGGCAGTGAGTTTTCTCCGAACTTCCTCACCCTGCAAAGAACGTGAGGCAGTAAAGATTGTTATCTCAGCCATTGCCTTGGGGACATCGATGGTGCTAGTTCTGCCAGAAAAGGATGGATCAGTTTCGACGTAGTCAAGAA…	#VALUE!
TTGATAGTGTCCATGTAGATC	21	164	27.3893		CAGCAAGTTTGACGAGTCCCTGGCCGCTCTCTACCACGACCTCGATATGGGCTTCACCCCCATCAACTTCATGCTTCACTGGGCCCCTCTCCCCTGGAACCGTAAGCGCGACCACGCCCAGCGCACTGTTGCCAAGATCTACATGGACACTATCAAGGAGCGCCGCGCCAAGGGCAACAACGAATCCGAGCATGACATGATGAAGCACCTTATGAACTCTCCATGGCGGCCGCGGGAATTCGATTCGGTCCATTGACAATCCCCGTCTTTGGTAGCGATGTCGTATACGATTGTCCCAACTCGAAGCTCATGGAACAAAAGAAGTTTGTCAAGTTTGGCCTTACGCAAAAAGCACTCGAGTCACACGTCCAGTTAATCGAGCGAGAGGTTCTTGACTAC…	#VALUE!		CATTGGAGCAGTCATAAACAACCTCCTCACCAAACACGGGCGTGGTAAGTTTCCCATAAACGTCCTCGGCGTTGAGATCGGCGTGTTTGCCGTTGAGGATAAAGTCATTGCCCTTGGGACCAAGAAAGACAGTCGTTGATTTGCCAAGGAGAATAAAGGTAAAGCAGTCGCCGTATTTATCTCTGCAGTCGAAGAAAAAAGCGTACGGGTCGATGCCATATTGTACGGTGCTTCCAATACTAGTGATTGCAGCAAACTCGGCAGTGAGTTTTCTCCGAACTTCCTCACCCTGCAAAGAACGTGAGGCAGTAAAGATTGTTATCTCAGCCATTGCCTTGGGGACATCGATGGTGCTAGTTCTGCCAGAAAAGGATGGATCAGTTTCGACGTAGTCAAGAA…	632
ACCTTATGAACTCTCCATGGC	21	161	26.8882		CAGCAAGTTTGACGAGTCCCTGGCCGCTCTCTACCACGACCTCGATATGGGCTTCACCCCCATCAACTTCATGCTTCACTGGGCCCCTCTCCCCTGGAACCGTAAGCGCGACCACGCCCAGCGCACTGTTGCCAAGATCTACATGGACACTATCAAGGAGCGCCGCGCCAAGGGCAACAACGAATCCGAGCATGACATGATGAAGCACCTTATGAACTCTCCATGGCGGCCGCGGGAATTCGATTCGGTCCATTGACAATCCCCGTCTTTGGTAGCGATGTCGTATACGATTGTCCCAACTCGAAGCTCATGGAACAAAAGAAGTTTGTCAAGTTTGGCCTTACGCAAAAAGCACTCGAGTCACACGTCCAGTTAATCGAGCGAGAGGTTCTTGACTAC…	207		CATTGGAGCAGTCATAAACAACCTCCTCACCAAACACGGGCGTGGTAAGTTTCCCATAAACGTCCTCGGCGTTGAGATCGGCGTGTTTGCCGTTGAGGATAAAGTCATTGCCCTTGGGACCAAGAAAGACAGTCGTTGATTTGCCAAGGAGAATAAAGGTAAAGCAGTCGCCGTATTTATCTCTGCAGTCGAAGAAAAAAGCGTACGGGTCGATGCCATATTGTACGGTGCTTCCAATACTAGTGATTGCAGCAAACTCGGCAGTGAGTTTTCTCCGAACTTCCTCACCCTGCAAAGAACGTGAGGCAGTAAAGATTGTTATCTCAGCCATTGCCTTGGGGACATCGATGGTGCTAGTTCTGCCAGAAAAGGATGGATCAGTTTCGACGTAGTCAAGAA…	#VALUE!
ACTGGACGTGTGACTCGAGT	20	157	26.2202		CAGCAAGTTTGACGAGTCCCTGGCCGCTCTCTACCACGACCTCGATATGGGCTTCACCCCCATCAACTTCATGCTTCACTGGGCCCCTCTCCCCTGGAACCGTAAGCGCGACCACGCCCAGCGCACTGTTGCCAAGATCTACATGGACACTATCAAGGAGCGCCGCGCCAAGGGCAACAACGAATCCGAGCATGACATGATGAAGCACCTTATGAACTCTCCATGGCGGCCGCGGGAATTCGATTCGGTCCATTGACAATCCCCGTCTTTGGTAGCGATGTCGTATACGATTGTCCCAACTCGAAGCTCATGGAACAAAAGAAGTTTGTCAAGTTTGGCCTTACGCAAAAAGCACTCGAGTCACACGTCCAGTTAATCGAGCGAGAGGTTCTTGACTAC…	#VALUE!		CATTGGAGCAGTCATAAACAACCTCCTCACCAAACACGGGCGTGGTAAGTTTCCCATAAACGTCCTCGGCGTTGAGATCGGCGTGTTTGCCGTTGAGGATAAAGTCATTGCCCTTGGGACCAAGAAAGACAGTCGTTGATTTGCCAAGGAGAATAAAGGTAAAGCAGTCGCCGTATTTATCTCTGCAGTCGAAGAAAAAAGCGTACGGGTCGATGCCATATTGTACGGTGCTTCCAATACTAGTGATTGCAGCAAACTCGGCAGTGAGTTTTCTCCGAACTTCCTCACCCTGCAAAGAACGTGAGGCAGTAAAGATTGTTATCTCAGCCATTGCCTTGGGGACATCGATGGTGCTAGTTCTGCCAGAAAAGGATGGATCAGTTTCGACGTAGTCAAGAA…	415
ACTGGACGTGTGACTCGAG	19	154	25.7192		CAGCAAGTTTGACGAGTCCCTGGCCGCTCTCTACCACGACCTCGATATGGGCTTCACCCCCATCAACTTCATGCTTCACTGGGCCCCTCTCCCCTGGAACCGTAAGCGCGACCACGCCCAGCGCACTGTTGCCAAGATCTACATGGACACTATCAAGGAGCGCCGCGCCAAGGGCAACAACGAATCCGAGCATGACATGATGAAGCACCTTATGAACTCTCCATGGCGGCCGCGGGAATTCGATTCGGTCCATTGACAATCCCCGTCTTTGGTAGCGATGTCGTATACGATTGTCCCAACTCGAAGCTCATGGAACAAAAGAAGTTTGTCAAGTTTGGCCTTACGCAAAAAGCACTCGAGTCACACGTCCAGTTAATCGAGCGAGAGGTTCTTGACTAC…	#VALUE!		CATTGGAGCAGTCATAAACAACCTCCTCACCAAACACGGGCGTGGTAAGTTTCCCATAAACGTCCTCGGCGTTGAGATCGGCGTGTTTGCCGTTGAGGATAAAGTCATTGCCCTTGGGACCAAGAAAGACAGTCGTTGATTTGCCAAGGAGAATAAAGGTAAAGCAGTCGCCGTATTTATCTCTGCAGTCGAAGAAAAAAGCGTACGGGTCGATGCCATATTGTACGGTGCTTCCAATACTAGTGATTGCAGCAAACTCGGCAGTGAGTTTTCTCCGAACTTCCTCACCCTGCAAAGAACGTGAGGCAGTAAAGATTGTTATCTCAGCCATTGCCTTGGGGACATCGATGGTGCTAGTTCTGCCAGAAAAGGATGGATCAGTTTCGACGTAGTCAAGAA…	415
TACGGCGACTGCTTTACCTTT	21	154	25.7192		CAGCAAGTTTGACGAGTCCCTGGCCGCTCTCTACCACGACCTCGATATGGGCTTCACCCCCATCAACTTCATGCTTCACTGGGCCCCTCTCCCCTGGAACCGTAAGCGCGACCACGCCCAGCGCACTGTTGCCAAGATCTACATGGACACTATCAAGGAGCGCCGCGCCAAGGGCAACAACGAATCCGAGCATGACATGATGAAGCACCTTATGAACTCTCCATGGCGGCCGCGGGAATTCGATTCGGTCCATTGACAATCCCCGTCTTTGGTAGCGATGTCGTATACGATTGTCCCAACTCGAAGCTCATGGAACAAAAGAAGTTTGTCAAGTTTGGCCTTACGCAAAAAGCACTCGAGTCACACGTCCAGTTAATCGAGCGAGAGGTTCTTGACTAC…	613		CATTGGAGCAGTCATAAACAACCTCCTCACCAAACACGGGCGTGGTAAGTTTCCCATAAACGTCCTCGGCGTTGAGATCGGCGTGTTTGCCGTTGAGGATAAAGTCATTGCCCTTGGGACCAAGAAAGACAGTCGTTGATTTGCCAAGGAGAATAAAGGTAAAGCAGTCGCCGTATTTATCTCTGCAGTCGAAGAAAAAAGCGTACGGGTCGATGCCATATTGTACGGTGCTTCCAATACTAGTGATTGCAGCAAACTCGGCAGTGAGTTTTCTCCGAACTTCCTCACCCTGCAAAGAACGTGAGGCAGTAAAGATTGTTATCTCAGCCATTGCCTTGGGGACATCGATGGTGCTAGTTCTGCCAGAAAAGGATGGATCAGTTTCGACGTAGTCAAGAA…	#VALUE!
TCGATTAACTGGACGTGTG	19	153	25.5522		CAGCAAGTTTGACGAGTCCCTGGCCGCTCTCTACCACGACCTCGATATGGGCTTCACCCCCATCAACTTCATGCTTCACTGGGCCCCTCTCCCCTGGAACCGTAAGCGCGACCACGCCCAGCGCACTGTTGCCAAGATCTACATGGACACTATCAAGGAGCGCCGCGCCAAGGGCAACAACGAATCCGAGCATGACATGATGAAGCACCTTATGAACTCTCCATGGCGGCCGCGGGAATTCGATTCGGTCCATTGACAATCCCCGTCTTTGGTAGCGATGTCGTATACGATTGTCCCAACTCGAAGCTCATGGAACAAAAGAAGTTTGTCAAGTTTGGCCTTACGCAAAAAGCACTCGAGTCACACGTCCAGTTAATCGAGCGAGAGGTTCTTGACTAC…	#VALUE!		CATTGGAGCAGTCATAAACAACCTCCTCACCAAACACGGGCGTGGTAAGTTTCCCATAAACGTCCTCGGCGTTGAGATCGGCGTGTTTGCCGTTGAGGATAAAGTCATTGCCCTTGGGACCAAGAAAGACAGTCGTTGATTTGCCAAGGAGAATAAAGGTAAAGCAGTCGCCGTATTTATCTCTGCAGTCGAAGAAAAAAGCGTACGGGTCGATGCCATATTGTACGGTGCTTCCAATACTAGTGATTGCAGCAAACTCGGCAGTGAGTTTTCTCCGAACTTCCTCACCCTGCAAAGAACGTGAGGCAGTAAAGATTGTTATCTCAGCCATTGCCTTGGGGACATCGATGGTGCTAGTTCTGCCAGAAAAGGATGGATCAGTTTCGACGTAGTCAAGAA…	408
ATTGTCCCAACTCGAAGCTCA	21	151	25.2182		CAGCAAGTTTGACGAGTCCCTGGCCGCTCTCTACCACGACCTCGATATGGGCTTCACCCCCATCAACTTCATGCTTCACTGGGCCCCTCTCCCCTGGAACCGTAAGCGCGACCACGCCCAGCGCACTGTTGCCAAGATCTACATGGACACTATCAAGGAGCGCCGCGCCAAGGGCAACAACGAATCCGAGCATGACATGATGAAGCACCTTATGAACTCTCCATGGCGGCCGCGGGAATTCGATTCGGTCCATTGACAATCCCCGTCTTTGGTAGCGATGTCGTATACGATTGTCCCAACTCGAAGCTCATGGAACAAAAGAAGTTTGTCAAGTTTGGCCTTACGCAAAAAGCACTCGAGTCACACGTCCAGTTAATCGAGCGAGAGGTTCTTGACTAC…	290		CATTGGAGCAGTCATAAACAACCTCCTCACCAAACACGGGCGTGGTAAGTTTCCCATAAACGTCCTCGGCGTTGAGATCGGCGTGTTTGCCGTTGAGGATAAAGTCATTGCCCTTGGGACCAAGAAAGACAGTCGTTGATTTGCCAAGGAGAATAAAGGTAAAGCAGTCGCCGTATTTATCTCTGCAGTCGAAGAAAAAAGCGTACGGGTCGATGCCATATTGTACGGTGCTTCCAATACTAGTGATTGCAGCAAACTCGGCAGTGAGTTTTCTCCGAACTTCCTCACCCTGCAAAGAACGTGAGGCAGTAAAGATTGTTATCTCAGCCATTGCCTTGGGGACATCGATGGTGCTAGTTCTGCCAGAAAAGGATGGATCAGTTTCGACGTAGTCAAGAA…	#VALUE!
TAGCGATGTCGTATACGATTGT	22	149	24.8841		CAGCAAGTTTGACGAGTCCCTGGCCGCTCTCTACCACGACCTCGATATGGGCTTCACCCCCATCAACTTCATGCTTCACTGGGCCCCTCTCCCCTGGAACCGTAAGCGCGACCACGCCCAGCGCACTGTTGCCAAGATCTACATGGACACTATCAAGGAGCGCCGCGCCAAGGGCAACAACGAATCCGAGCATGACATGATGAAGCACCTTATGAACTCTCCATGGCGGCCGCGGGAATTCGATTCGGTCCATTGACAATCCCCGTCTTTGGTAGCGATGTCGTATACGATTGTCCCAACTCGAAGCTCATGGAACAAAAGAAGTTTGTCAAGTTTGGCCTTACGCAAAAAGCACTCGAGTCACACGTCCAGTTAATCGAGCGAGAGGTTCTTGACTAC…	273		CATTGGAGCAGTCATAAACAACCTCCTCACCAAACACGGGCGTGGTAAGTTTCCCATAAACGTCCTCGGCGTTGAGATCGGCGTGTTTGCCGTTGAGGATAAAGTCATTGCCCTTGGGACCAAGAAAGACAGTCGTTGATTTGCCAAGGAGAATAAAGGTAAAGCAGTCGCCGTATTTATCTCTGCAGTCGAAGAAAAAAGCGTACGGGTCGATGCCATATTGTACGGTGCTTCCAATACTAGTGATTGCAGCAAACTCGGCAGTGAGTTTTCTCCGAACTTCCTCACCCTGCAAAGAACGTGAGGCAGTAAAGATTGTTATCTCAGCCATTGCCTTGGGGACATCGATGGTGCTAGTTCTGCCAGAAAAGGATGGATCAGTTTCGACGTAGTCAAGAA…	#VALUE!
TTGTCAATGGACCGAATCGAA	21	148	24.7171		CAGCAAGTTTGACGAGTCCCTGGCCGCTCTCTACCACGACCTCGATATGGGCTTCACCCCCATCAACTTCATGCTTCACTGGGCCCCTCTCCCCTGGAACCGTAAGCGCGACCACGCCCAGCGCACTGTTGCCAAGATCTACATGGACACTATCAAGGAGCGCCGCGCCAAGGGCAACAACGAATCCGAGCATGACATGATGAAGCACCTTATGAACTCTCCATGGCGGCCGCGGGAATTCGATTCGGTCCATTGACAATCCCCGTCTTTGGTAGCGATGTCGTATACGATTGTCCCAACTCGAAGCTCATGGAACAAAAGAAGTTTGTCAAGTTTGGCCTTACGCAAAAAGCACTCGAGTCACACGTCCAGTTAATCGAGCGAGAGGTTCTTGACTAC…	#VALUE!		CATTGGAGCAGTCATAAACAACCTCCTCACCAAACACGGGCGTGGTAAGTTTCCCATAAACGTCCTCGGCGTTGAGATCGGCGTGTTTGCCGTTGAGGATAAAGTCATTGCCCTTGGGACCAAGAAAGACAGTCGTTGATTTGCCAAGGAGAATAAAGGTAAAGCAGTCGCCGTATTTATCTCTGCAGTCGAAGAAAAAAGCGTACGGGTCGATGCCATATTGTACGGTGCTTCCAATACTAGTGATTGCAGCAAACTCGGCAGTGAGTTTTCTCCGAACTTCCTCACCCTGCAAAGAACGTGAGGCAGTAAAGATTGTTATCTCAGCCATTGCCTTGGGGACATCGATGGTGCTAGTTCTGCCAGAAAAGGATGGATCAGTTTCGACGTAGTCAAGAA…	529
TTCGGAGAAAACTCACTGCCG	21	148	24.7171		CAGCAAGTTTGACGAGTCCCTGGCCGCTCTCTACCACGACCTCGATATGGGCTTCACCCCCATCAACTTCATGCTTCACTGGGCCCCTCTCCCCTGGAACCGTAAGCGCGACCACGCCCAGCGCACTGTTGCCAAGATCTACATGGACACTATCAAGGAGCGCCGCGCCAAGGGCAACAACGAATCCGAGCATGACATGATGAAGCACCTTATGAACTCTCCATGGCGGCCGCGGGAATTCGATTCGGTCCATTGACAATCCCCGTCTTTGGTAGCGATGTCGTATACGATTGTCCCAACTCGAAGCTCATGGAACAAAAGAAGTTTGTCAAGTTTGGCCTTACGCAAAAAGCACTCGAGTCACACGTCCAGTTAATCGAGCGAGAGGTTCTTGACTAC…	509		CATTGGAGCAGTCATAAACAACCTCCTCACCAAACACGGGCGTGGTAAGTTTCCCATAAACGTCCTCGGCGTTGAGATCGGCGTGTTTGCCGTTGAGGATAAAGTCATTGCCCTTGGGACCAAGAAAGACAGTCGTTGATTTGCCAAGGAGAATAAAGGTAAAGCAGTCGCCGTATTTATCTCTGCAGTCGAAGAAAAAAGCGTACGGGTCGATGCCATATTGTACGGTGCTTCCAATACTAGTGATTGCAGCAAACTCGGCAGTGAGTTTTCTCCGAACTTCCTCACCCTGCAAAGAACGTGAGGCAGTAAAGATTGTTATCTCAGCCATTGCCTTGGGGACATCGATGGTGCTAGTTCTGCCAGAAAAGGATGGATCAGTTTCGACGTAGTCAAGAA…	#VALUE!
TCAGTTTCGACGTAGTCAAGA	21	147	24.5501		CAGCAAGTTTGACGAGTCCCTGGCCGCTCTCTACCACGACCTCGATATGGGCTTCACCCCCATCAACTTCATGCTTCACTGGGCCCCTCTCCCCTGGAACCGTAAGCGCGACCACGCCCAGCGCACTGTTGCCAAGATCTACATGGACACTATCAAGGAGCGCCGCGCCAAGGGCAACAACGAATCCGAGCATGACATGATGAAGCACCTTATGAACTCTCCATGGCGGCCGCGGGAATTCGATTCGGTCCATTGACAATCCCCGTCTTTGGTAGCGATGTCGTATACGATTGTCCCAACTCGAAGCTCATGGAACAAAAGAAGTTTGTCAAGTTTGGCCTTACGCAAAAAGCACTCGAGTCACACGTCCAGTTAATCGAGCGAGAGGTTCTTGACTAC…	#VALUE!		CATTGGAGCAGTCATAAACAACCTCCTCACCAAACACGGGCGTGGTAAGTTTCCCATAAACGTCCTCGGCGTTGAGATCGGCGTGTTTGCCGTTGAGGATAAAGTCATTGCCCTTGGGACCAAGAAAGACAGTCGTTGATTTGCCAAGGAGAATAAAGGTAAAGCAGTCGCCGTATTTATCTCTGCAGTCGAAGAAAAAAGCGTACGGGTCGATGCCATATTGTACGGTGCTTCCAATACTAGTGATTGCAGCAAACTCGGCAGTGAGTTTTCTCCGAACTTCCTCACCCTGCAAAGAACGTGAGGCAGTAAAGATTGTTATCTCAGCCATTGCCTTGGGGACATCGATGGTGCTAGTTCTGCCAGAAAAGGATGGATCAGTTTCGACGTAGTCAAGAA…	378
TAGTCAAGAACCTCTCGCTCG	21	146	24.3831		CAGCAAGTTTGACGAGTCCCTGGCCGCTCTCTACCACGACCTCGATATGGGCTTCACCCCCATCAACTTCATGCTTCACTGGGCCCCTCTCCCCTGGAACCGTAAGCGCGACCACGCCCAGCGCACTGTTGCCAAGATCTACATGGACACTATCAAGGAGCGCCGCGCCAAGGGCAACAACGAATCCGAGCATGACATGATGAAGCACCTTATGAACTCTCCATGGCGGCCGCGGGAATTCGATTCGGTCCATTGACAATCCCCGTCTTTGGTAGCGATGTCGTATACGATTGTCCCAACTCGAAGCTCATGGAACAAAAGAAGTTTGTCAAGTTTGGCCTTACGCAAAAAGCACTCGAGTCACACGTCCAGTTAATCGAGCGAGAGGTTCTTGACTAC…	#VALUE!		CATTGGAGCAGTCATAAACAACCTCCTCACCAAACACGGGCGTGGTAAGTTTCCCATAAACGTCCTCGGCGTTGAGATCGGCGTGTTTGCCGTTGAGGATAAAGTCATTGCCCTTGGGACCAAGAAAGACAGTCGTTGATTTGCCAAGGAGAATAAAGGTAAAGCAGTCGCCGTATTTATCTCTGCAGTCGAAGAAAAAAGCGTACGGGTCGATGCCATATTGTACGGTGCTTCCAATACTAGTGATTGCAGCAAACTCGGCAGTGAGTTTTCTCCGAACTTCCTCACCCTGCAAAGAACGTGAGGCAGTAAAGATTGTTATCTCAGCCATTGCCTTGGGGACATCGATGGTGCTAGTTCTGCCAGAAAAGGATGGATCAGTTTCGACGTAGTCAAGAA…	390
TAGTGATTGCAGCAAACTCGG	21	141	23.5481		CAGCAAGTTTGACGAGTCCCTGGCCGCTCTCTACCACGACCTCGATATGGGCTTCACCCCCATCAACTTCATGCTTCACTGGGCCCCTCTCCCCTGGAACCGTAAGCGCGACCACGCCCAGCGCACTGTTGCCAAGATCTACATGGACACTATCAAGGAGCGCCGCGCCAAGGGCAACAACGAATCCGAGCATGACATGATGAAGCACCTTATGAACTCTCCATGGCGGCCGCGGGAATTCGATTCGGTCCATTGACAATCCCCGTCTTTGGTAGCGATGTCGTATACGATTGTCCCAACTCGAAGCTCATGGAACAAAAGAAGTTTGTCAAGTTTGGCCTTACGCAAAAAGCACTCGAGTCACACGTCCAGTTAATCGAGCGAGAGGTTCTTGACTAC…	#VALUE!		CATTGGAGCAGTCATAAACAACCTCCTCACCAAACACGGGCGTGGTAAGTTTCCCATAAACGTCCTCGGCGTTGAGATCGGCGTGTTTGCCGTTGAGGATAAAGTCATTGCCCTTGGGACCAAGAAAGACAGTCGTTGATTTGCCAAGGAGAATAAAGGTAAAGCAGTCGCCGTATTTATCTCTGCAGTCGAAGAAAAAAGCGTACGGGTCGATGCCATATTGTACGGTGCTTCCAATACTAGTGATTGCAGCAAACTCGGCAGTGAGTTTTCTCCGAACTTCCTCACCCTGCAAAGAACGTGAGGCAGTAAAGATTGTTATCTCAGCCATTGCCTTGGGGACATCGATGGTGCTAGTTCTGCCAGAAAAGGATGGATCAGTTTCGACGTAGTCAAGAA…	241
CGACTGCAGAGATAAATACGG	21	140	23.3811		CAGCAAGTTTGACGAGTCCCTGGCCGCTCTCTACCACGACCTCGATATGGGCTTCACCCCCATCAACTTCATGCTTCACTGGGCCCCTCTCCCCTGGAACCGTAAGCGCGACCACGCCCAGCGCACTGTTGCCAAGATCTACATGGACACTATCAAGGAGCGCCGCGCCAAGGGCAACAACGAATCCGAGCATGACATGATGAAGCACCTTATGAACTCTCCATGGCGGCCGCGGGAATTCGATTCGGTCCATTGACAATCCCCGTCTTTGGTAGCGATGTCGTATACGATTGTCCCAACTCGAAGCTCATGGAACAAAAGAAGTTTGTCAAGTTTGGCCTTACGCAAAAAGCACTCGAGTCACACGTCCAGTTAATCGAGCGAGAGGTTCTTGACTAC…	597		CATTGGAGCAGTCATAAACAACCTCCTCACCAAACACGGGCGTGGTAAGTTTCCCATAAACGTCCTCGGCGTTGAGATCGGCGTGTTTGCCGTTGAGGATAAAGTCATTGCCCTTGGGACCAAGAAAGACAGTCGTTGATTTGCCAAGGAGAATAAAGGTAAAGCAGTCGCCGTATTTATCTCTGCAGTCGAAGAAAAAAGCGTACGGGTCGATGCCATATTGTACGGTGCTTCCAATACTAGTGATTGCAGCAAACTCGGCAGTGAGTTTTCTCCGAACTTCCTCACCCTGCAAAGAACGTGAGGCAGTAAAGATTGTTATCTCAGCCATTGCCTTGGGGACATCGATGGTGCTAGTTCTGCCAGAAAAGGATGGATCAGTTTCGACGTAGTCAAGAA…	#VALUE!
TTCGACTGCAGAGATAAATACGGC	24	140	23.3811		CAGCAAGTTTGACGAGTCCCTGGCCGCTCTCTACCACGACCTCGATATGGGCTTCACCCCCATCAACTTCATGCTTCACTGGGCCCCTCTCCCCTGGAACCGTAAGCGCGACCACGCCCAGCGCACTGTTGCCAAGATCTACATGGACACTATCAAGGAGCGCCGCGCCAAGGGCAACAACGAATCCGAGCATGACATGATGAAGCACCTTATGAACTCTCCATGGCGGCCGCGGGAATTCGATTCGGTCCATTGACAATCCCCGTCTTTGGTAGCGATGTCGTATACGATTGTCCCAACTCGAAGCTCATGGAACAAAAGAAGTTTGTCAAGTTTGGCCTTACGCAAAAAGCACTCGAGTCACACGTCCAGTTAATCGAGCGAGAGGTTCTTGACTAC…	595		CATTGGAGCAGTCATAAACAACCTCCTCACCAAACACGGGCGTGGTAAGTTTCCCATAAACGTCCTCGGCGTTGAGATCGGCGTGTTTGCCGTTGAGGATAAAGTCATTGCCCTTGGGACCAAGAAAGACAGTCGTTGATTTGCCAAGGAGAATAAAGGTAAAGCAGTCGCCGTATTTATCTCTGCAGTCGAAGAAAAAAGCGTACGGGTCGATGCCATATTGTACGGTGCTTCCAATACTAGTGATTGCAGCAAACTCGGCAGTGAGTTTTCTCCGAACTTCCTCACCCTGCAAAGAACGTGAGGCAGTAAAGATTGTTATCTCAGCCATTGCCTTGGGGACATCGATGGTGCTAGTTCTGCCAGAAAAGGATGGATCAGTTTCGACGTAGTCAAGAA…	#VALUE!
TTTACTGCCTCACGTTCTTTG	21	139	23.2141		CAGCAAGTTTGACGAGTCCCTGGCCGCTCTCTACCACGACCTCGATATGGGCTTCACCCCCATCAACTTCATGCTTCACTGGGCCCCTCTCCCCTGGAACCGTAAGCGCGACCACGCCCAGCGCACTGTTGCCAAGATCTACATGGACACTATCAAGGAGCGCCGCGCCAAGGGCAACAACGAATCCGAGCATGACATGATGAAGCACCTTATGAACTCTCCATGGCGGCCGCGGGAATTCGATTCGGTCCATTGACAATCCCCGTCTTTGGTAGCGATGTCGTATACGATTGTCCCAACTCGAAGCTCATGGAACAAAAGAAGTTTGTCAAGTTTGGCCTTACGCAAAAAGCACTCGAGTCACACGTCCAGTTAATCGAGCGAGAGGTTCTTGACTAC…	475		CATTGGAGCAGTCATAAACAACCTCCTCACCAAACACGGGCGTGGTAAGTTTCCCATAAACGTCCTCGGCGTTGAGATCGGCGTGTTTGCCGTTGAGGATAAAGTCATTGCCCTTGGGACCAAGAAAGACAGTCGTTGATTTGCCAAGGAGAATAAAGGTAAAGCAGTCGCCGTATTTATCTCTGCAGTCGAAGAAAAAAGCGTACGGGTCGATGCCATATTGTACGGTGCTTCCAATACTAGTGATTGCAGCAAACTCGGCAGTGAGTTTTCTCCGAACTTCCTCACCCTGCAAAGAACGTGAGGCAGTAAAGATTGTTATCTCAGCCATTGCCTTGGGGACATCGATGGTGCTAGTTCTGCCAGAAAAGGATGGATCAGTTTCGACGTAGTCAAGAA…	#VALUE!
TACGCAAAAAGCACTCGAGTC	21	139	23.2141		CAGCAAGTTTGACGAGTCCCTGGCCGCTCTCTACCACGACCTCGATATGGGCTTCACCCCCATCAACTTCATGCTTCACTGGGCCCCTCTCCCCTGGAACCGTAAGCGCGACCACGCCCAGCGCACTGTTGCCAAGATCTACATGGACACTATCAAGGAGCGCCGCGCCAAGGGCAACAACGAATCCGAGCATGACATGATGAAGCACCTTATGAACTCTCCATGGCGGCCGCGGGAATTCGATTCGGTCCATTGACAATCCCCGTCTTTGGTAGCGATGTCGTATACGATTGTCCCAACTCGAAGCTCATGGAACAAAAGAAGTTTGTCAAGTTTGGCCTTACGCAAAAAGCACTCGAGTCACACGTCCAGTTAATCGAGCGAGAGGTTCTTGACTAC…	342		CATTGGAGCAGTCATAAACAACCTCCTCACCAAACACGGGCGTGGTAAGTTTCCCATAAACGTCCTCGGCGTTGAGATCGGCGTGTTTGCCGTTGAGGATAAAGTCATTGCCCTTGGGACCAAGAAAGACAGTCGTTGATTTGCCAAGGAGAATAAAGGTAAAGCAGTCGCCGTATTTATCTCTGCAGTCGAAGAAAAAAGCGTACGGGTCGATGCCATATTGTACGGTGCTTCCAATACTAGTGATTGCAGCAAACTCGGCAGTGAGTTTTCTCCGAACTTCCTCACCCTGCAAAGAACGTGAGGCAGTAAAGATTGTTATCTCAGCCATTGCCTTGGGGACATCGATGGTGCTAGTTCTGCCAGAAAAGGATGGATCAGTTTCGACGTAGTCAAGAA…	#VALUE!
TTGTACGGTGCTTCCAATACT	21	136	22.713		CAGCAAGTTTGACGAGTCCCTGGCCGCTCTCTACCACGACCTCGATATGGGCTTCACCCCCATCAACTTCATGCTTCACTGGGCCCCTCTCCCCTGGAACCGTAAGCGCGACCACGCCCAGCGCACTGTTGCCAAGATCTACATGGACACTATCAAGGAGCGCCGCGCCAAGGGCAACAACGAATCCGAGCATGACATGATGAAGCACCTTATGAACTCTCCATGGCGGCCGCGGGAATTCGATTCGGTCCATTGACAATCCCCGTCTTTGGTAGCGATGTCGTATACGATTGTCCCAACTCGAAGCTCATGGAACAAAAGAAGTTTGTCAAGTTTGGCCTTACGCAAAAAGCACTCGAGTCACACGTCCAGTTAATCGAGCGAGAGGTTCTTGACTAC…	#VALUE!		CATTGGAGCAGTCATAAACAACCTCCTCACCAAACACGGGCGTGGTAAGTTTCCCATAAACGTCCTCGGCGTTGAGATCGGCGTGTTTGCCGTTGAGGATAAAGTCATTGCCCTTGGGACCAAGAAAGACAGTCGTTGATTTGCCAAGGAGAATAAAGGTAAAGCAGTCGCCGTATTTATCTCTGCAGTCGAAGAAAAAAGCGTACGGGTCGATGCCATATTGTACGGTGCTTCCAATACTAGTGATTGCAGCAAACTCGGCAGTGAGTTTTCTCCGAACTTCCTCACCCTGCAAAGAACGTGAGGCAGTAAAGATTGTTATCTCAGCCATTGCCTTGGGGACATCGATGGTGCTAGTTCTGCCAGAAAAGGATGGATCAGTTTCGACGTAGTCAAGAA…	221
GACGTAGTCAAGAACCTCTCG	21	136	22.713		CAGCAAGTTTGACGAGTCCCTGGCCGCTCTCTACCACGACCTCGATATGGGCTTCACCCCCATCAACTTCATGCTTCACTGGGCCCCTCTCCCCTGGAACCGTAAGCGCGACCACGCCCAGCGCACTGTTGCCAAGATCTACATGGACACTATCAAGGAGCGCCGCGCCAAGGGCAACAACGAATCCGAGCATGACATGATGAAGCACCTTATGAACTCTCCATGGCGGCCGCGGGAATTCGATTCGGTCCATTGACAATCCCCGTCTTTGGTAGCGATGTCGTATACGATTGTCCCAACTCGAAGCTCATGGAACAAAAGAAGTTTGTCAAGTTTGGCCTTACGCAAAAAGCACTCGAGTCACACGTCCAGTTAATCGAGCGAGAGGTTCTTGACTAC…	#VALUE!		CATTGGAGCAGTCATAAACAACCTCCTCACCAAACACGGGCGTGGTAAGTTTCCCATAAACGTCCTCGGCGTTGAGATCGGCGTGTTTGCCGTTGAGGATAAAGTCATTGCCCTTGGGACCAAGAAAGACAGTCGTTGATTTGCCAAGGAGAATAAAGGTAAAGCAGTCGCCGTATTTATCTCTGCAGTCGAAGAAAAAAGCGTACGGGTCGATGCCATATTGTACGGTGCTTCCAATACTAGTGATTGCAGCAAACTCGGCAGTGAGTTTTCTCCGAACTTCCTCACCCTGCAAAGAACGTGAGGCAGTAAAGATTGTTATCTCAGCCATTGCCTTGGGGACATCGATGGTGCTAGTTCTGCCAGAAAAGGATGGATCAGTTTCGACGTAGTCAAGAA…	386
TCGGATTCGTTGTTGCCCTTG	21	136	22.713		CAGCAAGTTTGACGAGTCCCTGGCCGCTCTCTACCACGACCTCGATATGGGCTTCACCCCCATCAACTTCATGCTTCACTGGGCCCCTCTCCCCTGGAACCGTAAGCGCGACCACGCCCAGCGCACTGTTGCCAAGATCTACATGGACACTATCAAGGAGCGCCGCGCCAAGGGCAACAACGAATCCGAGCATGACATGATGAAGCACCTTATGAACTCTCCATGGCGGCCGCGGGAATTCGATTCGGTCCATTGACAATCCCCGTCTTTGGTAGCGATGTCGTATACGATTGTCCCAACTCGAAGCTCATGGAACAAAAGAAGTTTGTCAAGTTTGGCCTTACGCAAAAAGCACTCGAGTCACACGTCCAGTTAATCGAGCGAGAGGTTCTTGACTAC…	#VALUE!		CATTGGAGCAGTCATAAACAACCTCCTCACCAAACACGGGCGTGGTAAGTTTCCCATAAACGTCCTCGGCGTTGAGATCGGCGTGTTTGCCGTTGAGGATAAAGTCATTGCCCTTGGGACCAAGAAAGACAGTCGTTGATTTGCCAAGGAGAATAAAGGTAAAGCAGTCGCCGTATTTATCTCTGCAGTCGAAGAAAAAAGCGTACGGGTCGATGCCATATTGTACGGTGCTTCCAATACTAGTGATTGCAGCAAACTCGGCAGTGAGTTTTCTCCGAACTTCCTCACCCTGCAAAGAACGTGAGGCAGTAAAGATTGTTATCTCAGCCATTGCCTTGGGGACATCGATGGTGCTAGTTCTGCCAGAAAAGGATGGATCAGTTTCGACGTAGTCAAGAA…	599
ATACTAGTGATTGCAGCAAACT	22	136	22.713		CAGCAAGTTTGACGAGTCCCTGGCCGCTCTCTACCACGACCTCGATATGGGCTTCACCCCCATCAACTTCATGCTTCACTGGGCCCCTCTCCCCTGGAACCGTAAGCGCGACCACGCCCAGCGCACTGTTGCCAAGATCTACATGGACACTATCAAGGAGCGCCGCGCCAAGGGCAACAACGAATCCGAGCATGACATGATGAAGCACCTTATGAACTCTCCATGGCGGCCGCGGGAATTCGATTCGGTCCATTGACAATCCCCGTCTTTGGTAGCGATGTCGTATACGATTGTCCCAACTCGAAGCTCATGGAACAAAAGAAGTTTGTCAAGTTTGGCCTTACGCAAAAAGCACTCGAGTCACACGTCCAGTTAATCGAGCGAGAGGTTCTTGACTAC…	#VALUE!		CATTGGAGCAGTCATAAACAACCTCCTCACCAAACACGGGCGTGGTAAGTTTCCCATAAACGTCCTCGGCGTTGAGATCGGCGTGTTTGCCGTTGAGGATAAAGTCATTGCCCTTGGGACCAAGAAAGACAGTCGTTGATTTGCCAAGGAGAATAAAGGTAAAGCAGTCGCCGTATTTATCTCTGCAGTCGAAGAAAAAAGCGTACGGGTCGATGCCATATTGTACGGTGCTTCCAATACTAGTGATTGCAGCAAACTCGGCAGTGAGTTTTCTCCGAACTTCCTCACCCTGCAAAGAACGTGAGGCAGTAAAGATTGTTATCTCAGCCATTGCCTTGGGGACATCGATGGTGCTAGTTCTGCCAGAAAAGGATGGATCAGTTTCGACGTAGTCAAGAA…	237
TAACTGGACGTGTGACTCGAGTGC	24	135	22.546		CAGCAAGTTTGACGAGTCCCTGGCCGCTCTCTACCACGACCTCGATATGGGCTTCACCCCCATCAACTTCATGCTTCACTGGGCCCCTCTCCCCTGGAACCGTAAGCGCGACCACGCCCAGCGCACTGTTGCCAAGATCTACATGGACACTATCAAGGAGCGCCGCGCCAAGGGCAACAACGAATCCGAGCATGACATGATGAAGCACCTTATGAACTCTCCATGGCGGCCGCGGGAATTCGATTCGGTCCATTGACAATCCCCGTCTTTGGTAGCGATGTCGTATACGATTGTCCCAACTCGAAGCTCATGGAACAAAAGAAGTTTGTCAAGTTTGGCCTTACGCAAAAAGCACTCGAGTCACACGTCCAGTTAATCGAGCGAGAGGTTCTTGACTAC…	#VALUE!		CATTGGAGCAGTCATAAACAACCTCCTCACCAAACACGGGCGTGGTAAGTTTCCCATAAACGTCCTCGGCGTTGAGATCGGCGTGTTTGCCGTTGAGGATAAAGTCATTGCCCTTGGGACCAAGAAAGACAGTCGTTGATTTGCCAAGGAGAATAAAGGTAAAGCAGTCGCCGTATTTATCTCTGCAGTCGAAGAAAAAAGCGTACGGGTCGATGCCATATTGTACGGTGCTTCCAATACTAGTGATTGCAGCAAACTCGGCAGTGAGTTTTCTCCGAACTTCCTCACCCTGCAAAGAACGTGAGGCAGTAAAGATTGTTATCTCAGCCATTGCCTTGGGGACATCGATGGTGCTAGTTCTGCCAGAAAAGGATGGATCAGTTTCGACGTAGTCAAGAA…	413
AAGATTGTTATCTCAGCCATT	21	134	22.379		CAGCAAGTTTGACGAGTCCCTGGCCGCTCTCTACCACGACCTCGATATGGGCTTCACCCCCATCAACTTCATGCTTCACTGGGCCCCTCTCCCCTGGAACCGTAAGCGCGACCACGCCCAGCGCACTGTTGCCAAGATCTACATGGACACTATCAAGGAGCGCCGCGCCAAGGGCAACAACGAATCCGAGCATGACATGATGAAGCACCTTATGAACTCTCCATGGCGGCCGCGGGAATTCGATTCGGTCCATTGACAATCCCCGTCTTTGGTAGCGATGTCGTATACGATTGTCCCAACTCGAAGCTCATGGAACAAAAGAAGTTTGTCAAGTTTGGCCTTACGCAAAAAGCACTCGAGTCACACGTCCAGTTAATCGAGCGAGAGGTTCTTGACTAC…	#VALUE!		CATTGGAGCAGTCATAAACAACCTCCTCACCAAACACGGGCGTGGTAAGTTTCCCATAAACGTCCTCGGCGTTGAGATCGGCGTGTTTGCCGTTGAGGATAAAGTCATTGCCCTTGGGACCAAGAAAGACAGTCGTTGATTTGCCAAGGAGAATAAAGGTAAAGCAGTCGCCGTATTTATCTCTGCAGTCGAAGAAAAAAGCGTACGGGTCGATGCCATATTGTACGGTGCTTCCAATACTAGTGATTGCAGCAAACTCGGCAGTGAGTTTTCTCCGAACTTCCTCACCCTGCAAAGAACGTGAGGCAGTAAAGATTGTTATCTCAGCCATTGCCTTGGGGACATCGATGGTGCTAGTTCTGCCAGAAAAGGATGGATCAGTTTCGACGTAGTCAAGAA…	312
ATTAACTGGACGTGTGACTC	20	133	22.212		CAGCAAGTTTGACGAGTCCCTGGCCGCTCTCTACCACGACCTCGATATGGGCTTCACCCCCATCAACTTCATGCTTCACTGGGCCCCTCTCCCCTGGAACCGTAAGCGCGACCACGCCCAGCGCACTGTTGCCAAGATCTACATGGACACTATCAAGGAGCGCCGCGCCAAGGGCAACAACGAATCCGAGCATGACATGATGAAGCACCTTATGAACTCTCCATGGCGGCCGCGGGAATTCGATTCGGTCCATTGACAATCCCCGTCTTTGGTAGCGATGTCGTATACGATTGTCCCAACTCGAAGCTCATGGAACAAAAGAAGTTTGTCAAGTTTGGCCTTACGCAAAAAGCACTCGAGTCACACGTCCAGTTAATCGAGCGAGAGGTTCTTGACTAC…	#VALUE!		CATTGGAGCAGTCATAAACAACCTCCTCACCAAACACGGGCGTGGTAAGTTTCCCATAAACGTCCTCGGCGTTGAGATCGGCGTGTTTGCCGTTGAGGATAAAGTCATTGCCCTTGGGACCAAGAAAGACAGTCGTTGATTTGCCAAGGAGAATAAAGGTAAAGCAGTCGCCGTATTTATCTCTGCAGTCGAAGAAAAAAGCGTACGGGTCGATGCCATATTGTACGGTGCTTCCAATACTAGTGATTGCAGCAAACTCGGCAGTGAGTTTTCTCCGAACTTCCTCACCCTGCAAAGAACGTGAGGCAGTAAAGATTGTTATCTCAGCCATTGCCTTGGGGACATCGATGGTGCTAGTTCTGCCAGAAAAGGATGGATCAGTTTCGACGTAGTCAAGAA…	411
TGACTCGAGTGCTTTTTGCGT	21	133	22.212		CAGCAAGTTTGACGAGTCCCTGGCCGCTCTCTACCACGACCTCGATATGGGCTTCACCCCCATCAACTTCATGCTTCACTGGGCCCCTCTCCCCTGGAACCGTAAGCGCGACCACGCCCAGCGCACTGTTGCCAAGATCTACATGGACACTATCAAGGAGCGCCGCGCCAAGGGCAACAACGAATCCGAGCATGACATGATGAAGCACCTTATGAACTCTCCATGGCGGCCGCGGGAATTCGATTCGGTCCATTGACAATCCCCGTCTTTGGTAGCGATGTCGTATACGATTGTCCCAACTCGAAGCTCATGGAACAAAAGAAGTTTGTCAAGTTTGGCCTTACGCAAAAAGCACTCGAGTCACACGTCCAGTTAATCGAGCGAGAGGTTCTTGACTAC…	#VALUE!		CATTGGAGCAGTCATAAACAACCTCCTCACCAAACACGGGCGTGGTAAGTTTCCCATAAACGTCCTCGGCGTTGAGATCGGCGTGTTTGCCGTTGAGGATAAAGTCATTGCCCTTGGGACCAAGAAAGACAGTCGTTGATTTGCCAAGGAGAATAAAGGTAAAGCAGTCGCCGTATTTATCTCTGCAGTCGAAGAAAAAAGCGTACGGGTCGATGCCATATTGTACGGTGCTTCCAATACTAGTGATTGCAGCAAACTCGGCAGTGAGTTTTCTCCGAACTTCCTCACCCTGCAAAGAACGTGAGGCAGTAAAGATTGTTATCTCAGCCATTGCCTTGGGGACATCGATGGTGCTAGTTCTGCCAGAAAAGGATGGATCAGTTTCGACGTAGTCAAGAA…	425
ACTACGTCGAAACTGATCCAT	21	130	21.711		CAGCAAGTTTGACGAGTCCCTGGCCGCTCTCTACCACGACCTCGATATGGGCTTCACCCCCATCAACTTCATGCTTCACTGGGCCCCTCTCCCCTGGAACCGTAAGCGCGACCACGCCCAGCGCACTGTTGCCAAGATCTACATGGACACTATCAAGGAGCGCCGCGCCAAGGGCAACAACGAATCCGAGCATGACATGATGAAGCACCTTATGAACTCTCCATGGCGGCCGCGGGAATTCGATTCGGTCCATTGACAATCCCCGTCTTTGGTAGCGATGTCGTATACGATTGTCCCAACTCGAAGCTCATGGAACAAAAGAAGTTTGTCAAGTTTGGCCTTACGCAAAAAGCACTCGAGTCACACGTCCAGTTAATCGAGCGAGAGGTTCTTGACTAC…	395		CATTGGAGCAGTCATAAACAACCTCCTCACCAAACACGGGCGTGGTAAGTTTCCCATAAACGTCCTCGGCGTTGAGATCGGCGTGTTTGCCGTTGAGGATAAAGTCATTGCCCTTGGGACCAAGAAAGACAGTCGTTGATTTGCCAAGGAGAATAAAGGTAAAGCAGTCGCCGTATTTATCTCTGCAGTCGAAGAAAAAAGCGTACGGGTCGATGCCATATTGTACGGTGCTTCCAATACTAGTGATTGCAGCAAACTCGGCAGTGAGTTTTCTCCGAACTTCCTCACCCTGCAAAGAACGTGAGGCAGTAAAGATTGTTATCTCAGCCATTGCCTTGGGGACATCGATGGTGCTAGTTCTGCCAGAAAAGGATGGATCAGTTTCGACGTAGTCAAGAA…	#VALUE!
CTTTTCTGGCAGAACTAGCAC	21	129	21.544		CAGCAAGTTTGACGAGTCCCTGGCCGCTCTCTACCACGACCTCGATATGGGCTTCACCCCCATCAACTTCATGCTTCACTGGGCCCCTCTCCCCTGGAACCGTAAGCGCGACCACGCCCAGCGCACTGTTGCCAAGATCTACATGGACACTATCAAGGAGCGCCGCGCCAAGGGCAACAACGAATCCGAGCATGACATGATGAAGCACCTTATGAACTCTCCATGGCGGCCGCGGGAATTCGATTCGGTCCATTGACAATCCCCGTCTTTGGTAGCGATGTCGTATACGATTGTCCCAACTCGAAGCTCATGGAACAAAAGAAGTTTGTCAAGTTTGGCCTTACGCAAAAAGCACTCGAGTCACACGTCCAGTTAATCGAGCGAGAGGTTCTTGACTAC…	417		CATTGGAGCAGTCATAAACAACCTCCTCACCAAACACGGGCGTGGTAAGTTTCCCATAAACGTCCTCGGCGTTGAGATCGGCGTGTTTGCCGTTGAGGATAAAGTCATTGCCCTTGGGACCAAGAAAGACAGTCGTTGATTTGCCAAGGAGAATAAAGGTAAAGCAGTCGCCGTATTTATCTCTGCAGTCGAAGAAAAAAGCGTACGGGTCGATGCCATATTGTACGGTGCTTCCAATACTAGTGATTGCAGCAAACTCGGCAGTGAGTTTTCTCCGAACTTCCTCACCCTGCAAAGAACGTGAGGCAGTAAAGATTGTTATCTCAGCCATTGCCTTGGGGACATCGATGGTGCTAGTTCTGCCAGAAAAGGATGGATCAGTTTCGACGTAGTCAAGAA…	#VALUE!
ACAATCCCCGTCTTTGGTAGC	21	127	21.21		CAGCAAGTTTGACGAGTCCCTGGCCGCTCTCTACCACGACCTCGATATGGGCTTCACCCCCATCAACTTCATGCTTCACTGGGCCCCTCTCCCCTGGAACCGTAAGCGCGACCACGCCCAGCGCACTGTTGCCAAGATCTACATGGACACTATCAAGGAGCGCCGCGCCAAGGGCAACAACGAATCCGAGCATGACATGATGAAGCACCTTATGAACTCTCCATGGCGGCCGCGGGAATTCGATTCGGTCCATTGACAATCCCCGTCTTTGGTAGCGATGTCGTATACGATTGTCCCAACTCGAAGCTCATGGAACAAAAGAAGTTTGTCAAGTTTGGCCTTACGCAAAAAGCACTCGAGTCACACGTCCAGTTAATCGAGCGAGAGGTTCTTGACTAC…	256		CATTGGAGCAGTCATAAACAACCTCCTCACCAAACACGGGCGTGGTAAGTTTCCCATAAACGTCCTCGGCGTTGAGATCGGCGTGTTTGCCGTTGAGGATAAAGTCATTGCCCTTGGGACCAAGAAAGACAGTCGTTGATTTGCCAAGGAGAATAAAGGTAAAGCAGTCGCCGTATTTATCTCTGCAGTCGAAGAAAAAAGCGTACGGGTCGATGCCATATTGTACGGTGCTTCCAATACTAGTGATTGCAGCAAACTCGGCAGTGAGTTTTCTCCGAACTTCCTCACCCTGCAAAGAACGTGAGGCAGTAAAGATTGTTATCTCAGCCATTGCCTTGGGGACATCGATGGTGCTAGTTCTGCCAGAAAAGGATGGATCAGTTTCGACGTAGTCAAGAA…	#VALUE!
ATGCTCGGATTCGTTGTTGCC	21	126	21.043		CAGCAAGTTTGACGAGTCCCTGGCCGCTCTCTACCACGACCTCGATATGGGCTTCACCCCCATCAACTTCATGCTTCACTGGGCCCCTCTCCCCTGGAACCGTAAGCGCGACCACGCCCAGCGCACTGTTGCCAAGATCTACATGGACACTATCAAGGAGCGCCGCGCCAAGGGCAACAACGAATCCGAGCATGACATGATGAAGCACCTTATGAACTCTCCATGGCGGCCGCGGGAATTCGATTCGGTCCATTGACAATCCCCGTCTTTGGTAGCGATGTCGTATACGATTGTCCCAACTCGAAGCTCATGGAACAAAAGAAGTTTGTCAAGTTTGGCCTTACGCAAAAAGCACTCGAGTCACACGTCCAGTTAATCGAGCGAGAGGTTCTTGACTAC…	#VALUE!		CATTGGAGCAGTCATAAACAACCTCCTCACCAAACACGGGCGTGGTAAGTTTCCCATAAACGTCCTCGGCGTTGAGATCGGCGTGTTTGCCGTTGAGGATAAAGTCATTGCCCTTGGGACCAAGAAAGACAGTCGTTGATTTGCCAAGGAGAATAAAGGTAAAGCAGTCGCCGTATTTATCTCTGCAGTCGAAGAAAAAAGCGTACGGGTCGATGCCATATTGTACGGTGCTTCCAATACTAGTGATTGCAGCAAACTCGGCAGTGAGTTTTCTCCGAACTTCCTCACCCTGCAAAGAACGTGAGGCAGTAAAGATTGTTATCTCAGCCATTGCCTTGGGGACATCGATGGTGCTAGTTCTGCCAGAAAAGGATGGATCAGTTTCGACGTAGTCAAGAA…	595
CGACTGCAGAGATAAATACGGC	22	122	20.3749		CAGCAAGTTTGACGAGTCCCTGGCCGCTCTCTACCACGACCTCGATATGGGCTTCACCCCCATCAACTTCATGCTTCACTGGGCCCCTCTCCCCTGGAACCGTAAGCGCGACCACGCCCAGCGCACTGTTGCCAAGATCTACATGGACACTATCAAGGAGCGCCGCGCCAAGGGCAACAACGAATCCGAGCATGACATGATGAAGCACCTTATGAACTCTCCATGGCGGCCGCGGGAATTCGATTCGGTCCATTGACAATCCCCGTCTTTGGTAGCGATGTCGTATACGATTGTCCCAACTCGAAGCTCATGGAACAAAAGAAGTTTGTCAAGTTTGGCCTTACGCAAAAAGCACTCGAGTCACACGTCCAGTTAATCGAGCGAGAGGTTCTTGACTAC…	597		CATTGGAGCAGTCATAAACAACCTCCTCACCAAACACGGGCGTGGTAAGTTTCCCATAAACGTCCTCGGCGTTGAGATCGGCGTGTTTGCCGTTGAGGATAAAGTCATTGCCCTTGGGACCAAGAAAGACAGTCGTTGATTTGCCAAGGAGAATAAAGGTAAAGCAGTCGCCGTATTTATCTCTGCAGTCGAAGAAAAAAGCGTACGGGTCGATGCCATATTGTACGGTGCTTCCAATACTAGTGATTGCAGCAAACTCGGCAGTGAGTTTTCTCCGAACTTCCTCACCCTGCAAAGAACGTGAGGCAGTAAAGATTGTTATCTCAGCCATTGCCTTGGGGACATCGATGGTGCTAGTTCTGCCAGAAAAGGATGGATCAGTTTCGACGTAGTCAAGAA…	#VALUE!
ATGGAACAAAAGAAGTTTGTC	21	121	20.2079		CAGCAAGTTTGACGAGTCCCTGGCCGCTCTCTACCACGACCTCGATATGGGCTTCACCCCCATCAACTTCATGCTTCACTGGGCCCCTCTCCCCTGGAACCGTAAGCGCGACCACGCCCAGCGCACTGTTGCCAAGATCTACATGGACACTATCAAGGAGCGCCGCGCCAAGGGCAACAACGAATCCGAGCATGACATGATGAAGCACCTTATGAACTCTCCATGGCGGCCGCGGGAATTCGATTCGGTCCATTGACAATCCCCGTCTTTGGTAGCGATGTCGTATACGATTGTCCCAACTCGAAGCTCATGGAACAAAAGAAGTTTGTCAAGTTTGGCCTTACGCAAAAAGCACTCGAGTCACACGTCCAGTTAATCGAGCGAGAGGTTCTTGACTAC…	310		CATTGGAGCAGTCATAAACAACCTCCTCACCAAACACGGGCGTGGTAAGTTTCCCATAAACGTCCTCGGCGTTGAGATCGGCGTGTTTGCCGTTGAGGATAAAGTCATTGCCCTTGGGACCAAGAAAGACAGTCGTTGATTTGCCAAGGAGAATAAAGGTAAAGCAGTCGCCGTATTTATCTCTGCAGTCGAAGAAAAAAGCGTACGGGTCGATGCCATATTGTACGGTGCTTCCAATACTAGTGATTGCAGCAAACTCGGCAGTGAGTTTTCTCCGAACTTCCTCACCCTGCAAAGAACGTGAGGCAGTAAAGATTGTTATCTCAGCCATTGCCTTGGGGACATCGATGGTGCTAGTTCTGCCAGAAAAGGATGGATCAGTTTCGACGTAGTCAAGAA…	#VALUE!
TTCTTGACTACGTCGAAACTGA	22	121	20.2079		CAGCAAGTTTGACGAGTCCCTGGCCGCTCTCTACCACGACCTCGATATGGGCTTCACCCCCATCAACTTCATGCTTCACTGGGCCCCTCTCCCCTGGAACCGTAAGCGCGACCACGCCCAGCGCACTGTTGCCAAGATCTACATGGACACTATCAAGGAGCGCCGCGCCAAGGGCAACAACGAATCCGAGCATGACATGATGAAGCACCTTATGAACTCTCCATGGCGGCCGCGGGAATTCGATTCGGTCCATTGACAATCCCCGTCTTTGGTAGCGATGTCGTATACGATTGTCCCAACTCGAAGCTCATGGAACAAAAGAAGTTTGTCAAGTTTGGCCTTACGCAAAAAGCACTCGAGTCACACGTCCAGTTAATCGAGCGAGAGGTTCTTGACTAC…	389		CATTGGAGCAGTCATAAACAACCTCCTCACCAAACACGGGCGTGGTAAGTTTCCCATAAACGTCCTCGGCGTTGAGATCGGCGTGTTTGCCGTTGAGGATAAAGTCATTGCCCTTGGGACCAAGAAAGACAGTCGTTGATTTGCCAAGGAGAATAAAGGTAAAGCAGTCGCCGTATTTATCTCTGCAGTCGAAGAAAAAAGCGTACGGGTCGATGCCATATTGTACGGTGCTTCCAATACTAGTGATTGCAGCAAACTCGGCAGTGAGTTTTCTCCGAACTTCCTCACCCTGCAAAGAACGTGAGGCAGTAAAGATTGTTATCTCAGCCATTGCCTTGGGGACATCGATGGTGCTAGTTCTGCCAGAAAAGGATGGATCAGTTTCGACGTAGTCAAGAA…	#VALUE!
TTGGGACCAAGAAAGACAGTC	21	120	20.0409		CAGCAAGTTTGACGAGTCCCTGGCCGCTCTCTACCACGACCTCGATATGGGCTTCACCCCCATCAACTTCATGCTTCACTGGGCCCCTCTCCCCTGGAACCGTAAGCGCGACCACGCCCAGCGCACTGTTGCCAAGATCTACATGGACACTATCAAGGAGCGCCGCGCCAAGGGCAACAACGAATCCGAGCATGACATGATGAAGCACCTTATGAACTCTCCATGGCGGCCGCGGGAATTCGATTCGGTCCATTGACAATCCCCGTCTTTGGTAGCGATGTCGTATACGATTGTCCCAACTCGAAGCTCATGGAACAAAAGAAGTTTGTCAAGTTTGGCCTTACGCAAAAAGCACTCGAGTCACACGTCCAGTTAATCGAGCGAGAGGTTCTTGACTAC…	#VALUE!		CATTGGAGCAGTCATAAACAACCTCCTCACCAAACACGGGCGTGGTAAGTTTCCCATAAACGTCCTCGGCGTTGAGATCGGCGTGTTTGCCGTTGAGGATAAAGTCATTGCCCTTGGGACCAAGAAAGACAGTCGTTGATTTGCCAAGGAGAATAAAGGTAAAGCAGTCGCCGTATTTATCTCTGCAGTCGAAGAAAAAAGCGTACGGGTCGATGCCATATTGTACGGTGCTTCCAATACTAGTGATTGCAGCAAACTCGGCAGTGAGTTTTCTCCGAACTTCCTCACCCTGCAAAGAACGTGAGGCAGTAAAGATTGTTATCTCAGCCATTGCCTTGGGGACATCGATGGTGCTAGTTCTGCCAGAAAAGGATGGATCAGTTTCGACGTAGTCAAGAA…	114
AAAGACGGGGATTGTCAATGG	21	120	20.0409		CAGCAAGTTTGACGAGTCCCTGGCCGCTCTCTACCACGACCTCGATATGGGCTTCACCCCCATCAACTTCATGCTTCACTGGGCCCCTCTCCCCTGGAACCGTAAGCGCGACCACGCCCAGCGCACTGTTGCCAAGATCTACATGGACACTATCAAGGAGCGCCGCGCCAAGGGCAACAACGAATCCGAGCATGACATGATGAAGCACCTTATGAACTCTCCATGGCGGCCGCGGGAATTCGATTCGGTCCATTGACAATCCCCGTCTTTGGTAGCGATGTCGTATACGATTGTCCCAACTCGAAGCTCATGGAACAAAAGAAGTTTGTCAAGTTTGGCCTTACGCAAAAAGCACTCGAGTCACACGTCCAGTTAATCGAGCGAGAGGTTCTTGACTAC…	#VALUE!		CATTGGAGCAGTCATAAACAACCTCCTCACCAAACACGGGCGTGGTAAGTTTCCCATAAACGTCCTCGGCGTTGAGATCGGCGTGTTTGCCGTTGAGGATAAAGTCATTGCCCTTGGGACCAAGAAAGACAGTCGTTGATTTGCCAAGGAGAATAAAGGTAAAGCAGTCGCCGTATTTATCTCTGCAGTCGAAGAAAAAAGCGTACGGGTCGATGCCATATTGTACGGTGCTTCCAATACTAGTGATTGCAGCAAACTCGGCAGTGAGTTTTCTCCGAACTTCCTCACCCTGCAAAGAACGTGAGGCAGTAAAGATTGTTATCTCAGCCATTGCCTTGGGGACATCGATGGTGCTAGTTCTGCCAGAAAAGGATGGATCAGTTTCGACGTAGTCAAGAA…	518
CACCTTATGAACTCTCCATGG	21	119	19.8739		CAGCAAGTTTGACGAGTCCCTGGCCGCTCTCTACCACGACCTCGATATGGGCTTCACCCCCATCAACTTCATGCTTCACTGGGCCCCTCTCCCCTGGAACCGTAAGCGCGACCACGCCCAGCGCACTGTTGCCAAGATCTACATGGACACTATCAAGGAGCGCCGCGCCAAGGGCAACAACGAATCCGAGCATGACATGATGAAGCACCTTATGAACTCTCCATGGCGGCCGCGGGAATTCGATTCGGTCCATTGACAATCCCCGTCTTTGGTAGCGATGTCGTATACGATTGTCCCAACTCGAAGCTCATGGAACAAAAGAAGTTTGTCAAGTTTGGCCTTACGCAAAAAGCACTCGAGTCACACGTCCAGTTAATCGAGCGAGAGGTTCTTGACTAC…	206		CATTGGAGCAGTCATAAACAACCTCCTCACCAAACACGGGCGTGGTAAGTTTCCCATAAACGTCCTCGGCGTTGAGATCGGCGTGTTTGCCGTTGAGGATAAAGTCATTGCCCTTGGGACCAAGAAAGACAGTCGTTGATTTGCCAAGGAGAATAAAGGTAAAGCAGTCGCCGTATTTATCTCTGCAGTCGAAGAAAAAAGCGTACGGGTCGATGCCATATTGTACGGTGCTTCCAATACTAGTGATTGCAGCAAACTCGGCAGTGAGTTTTCTCCGAACTTCCTCACCCTGCAAAGAACGTGAGGCAGTAAAGATTGTTATCTCAGCCATTGCCTTGGGGACATCGATGGTGCTAGTTCTGCCAGAAAAGGATGGATCAGTTTCGACGTAGTCAAGAA…	#VALUE!
TGATTGCAGCAAACTCGGCAG	21	119	19.8739		CAGCAAGTTTGACGAGTCCCTGGCCGCTCTCTACCACGACCTCGATATGGGCTTCACCCCCATCAACTTCATGCTTCACTGGGCCCCTCTCCCCTGGAACCGTAAGCGCGACCACGCCCAGCGCACTGTTGCCAAGATCTACATGGACACTATCAAGGAGCGCCGCGCCAAGGGCAACAACGAATCCGAGCATGACATGATGAAGCACCTTATGAACTCTCCATGGCGGCCGCGGGAATTCGATTCGGTCCATTGACAATCCCCGTCTTTGGTAGCGATGTCGTATACGATTGTCCCAACTCGAAGCTCATGGAACAAAAGAAGTTTGTCAAGTTTGGCCTTACGCAAAAAGCACTCGAGTCACACGTCCAGTTAATCGAGCGAGAGGTTCTTGACTAC…	#VALUE!		CATTGGAGCAGTCATAAACAACCTCCTCACCAAACACGGGCGTGGTAAGTTTCCCATAAACGTCCTCGGCGTTGAGATCGGCGTGTTTGCCGTTGAGGATAAAGTCATTGCCCTTGGGACCAAGAAAGACAGTCGTTGATTTGCCAAGGAGAATAAAGGTAAAGCAGTCGCCGTATTTATCTCTGCAGTCGAAGAAAAAAGCGTACGGGTCGATGCCATATTGTACGGTGCTTCCAATACTAGTGATTGCAGCAAACTCGGCAGTGAGTTTTCTCCGAACTTCCTCACCCTGCAAAGAACGTGAGGCAGTAAAGATTGTTATCTCAGCCATTGCCTTGGGGACATCGATGGTGCTAGTTCTGCCAGAAAAGGATGGATCAGTTTCGACGTAGTCAAGAA…	244
AAAAGGATGGATCAGTTTCGA	21	118	19.7069		CAGCAAGTTTGACGAGTCCCTGGCCGCTCTCTACCACGACCTCGATATGGGCTTCACCCCCATCAACTTCATGCTTCACTGGGCCCCTCTCCCCTGGAACCGTAAGCGCGACCACGCCCAGCGCACTGTTGCCAAGATCTACATGGACACTATCAAGGAGCGCCGCGCCAAGGGCAACAACGAATCCGAGCATGACATGATGAAGCACCTTATGAACTCTCCATGGCGGCCGCGGGAATTCGATTCGGTCCATTGACAATCCCCGTCTTTGGTAGCGATGTCGTATACGATTGTCCCAACTCGAAGCTCATGGAACAAAAGAAGTTTGTCAAGTTTGGCCTTACGCAAAAAGCACTCGAGTCACACGTCCAGTTAATCGAGCGAGAGGTTCTTGACTAC…	#VALUE!		CATTGGAGCAGTCATAAACAACCTCCTCACCAAACACGGGCGTGGTAAGTTTCCCATAAACGTCCTCGGCGTTGAGATCGGCGTGTTTGCCGTTGAGGATAAAGTCATTGCCCTTGGGACCAAGAAAGACAGTCGTTGATTTGCCAAGGAGAATAAAGGTAAAGCAGTCGCCGTATTTATCTCTGCAGTCGAAGAAAAAAGCGTACGGGTCGATGCCATATTGTACGGTGCTTCCAATACTAGTGATTGCAGCAAACTCGGCAGTGAGTTTTCTCCGAACTTCCTCACCCTGCAAAGAACGTGAGGCAGTAAAGATTGTTATCTCAGCCATTGCCTTGGGGACATCGATGGTGCTAGTTCTGCCAGAAAAGGATGGATCAGTTTCGACGTAGTCAAGAA…	367
CTTATGAACTCTCCATGGCGG	21	118	19.7069		CAGCAAGTTTGACGAGTCCCTGGCCGCTCTCTACCACGACCTCGATATGGGCTTCACCCCCATCAACTTCATGCTTCACTGGGCCCCTCTCCCCTGGAACCGTAAGCGCGACCACGCCCAGCGCACTGTTGCCAAGATCTACATGGACACTATCAAGGAGCGCCGCGCCAAGGGCAACAACGAATCCGAGCATGACATGATGAAGCACCTTATGAACTCTCCATGGCGGCCGCGGGAATTCGATTCGGTCCATTGACAATCCCCGTCTTTGGTAGCGATGTCGTATACGATTGTCCCAACTCGAAGCTCATGGAACAAAAGAAGTTTGTCAAGTTTGGCCTTACGCAAAAAGCACTCGAGTCACACGTCCAGTTAATCGAGCGAGAGGTTCTTGACTAC…	209		CATTGGAGCAGTCATAAACAACCTCCTCACCAAACACGGGCGTGGTAAGTTTCCCATAAACGTCCTCGGCGTTGAGATCGGCGTGTTTGCCGTTGAGGATAAAGTCATTGCCCTTGGGACCAAGAAAGACAGTCGTTGATTTGCCAAGGAGAATAAAGGTAAAGCAGTCGCCGTATTTATCTCTGCAGTCGAAGAAAAAAGCGTACGGGTCGATGCCATATTGTACGGTGCTTCCAATACTAGTGATTGCAGCAAACTCGGCAGTGAGTTTTCTCCGAACTTCCTCACCCTGCAAAGAACGTGAGGCAGTAAAGATTGTTATCTCAGCCATTGCCTTGGGGACATCGATGGTGCTAGTTCTGCCAGAAAAGGATGGATCAGTTTCGACGTAGTCAAGAA…	#VALUE!
TACGGGTCGATGCCATATTGT	21	117	19.5399		CAGCAAGTTTGACGAGTCCCTGGCCGCTCTCTACCACGACCTCGATATGGGCTTCACCCCCATCAACTTCATGCTTCACTGGGCCCCTCTCCCCTGGAACCGTAAGCGCGACCACGCCCAGCGCACTGTTGCCAAGATCTACATGGACACTATCAAGGAGCGCCGCGCCAAGGGCAACAACGAATCCGAGCATGACATGATGAAGCACCTTATGAACTCTCCATGGCGGCCGCGGGAATTCGATTCGGTCCATTGACAATCCCCGTCTTTGGTAGCGATGTCGTATACGATTGTCCCAACTCGAAGCTCATGGAACAAAAGAAGTTTGTCAAGTTTGGCCTTACGCAAAAAGCACTCGAGTCACACGTCCAGTTAATCGAGCGAGAGGTTCTTGACTAC…	#VALUE!		CATTGGAGCAGTCATAAACAACCTCCTCACCAAACACGGGCGTGGTAAGTTTCCCATAAACGTCCTCGGCGTTGAGATCGGCGTGTTTGCCGTTGAGGATAAAGTCATTGCCCTTGGGACCAAGAAAGACAGTCGTTGATTTGCCAAGGAGAATAAAGGTAAAGCAGTCGCCGTATTTATCTCTGCAGTCGAAGAAAAAAGCGTACGGGTCGATGCCATATTGTACGGTGCTTCCAATACTAGTGATTGCAGCAAACTCGGCAGTGAGTTTTCTCCGAACTTCCTCACCCTGCAAAGAACGTGAGGCAGTAAAGATTGTTATCTCAGCCATTGCCTTGGGGACATCGATGGTGCTAGTTCTGCCAGAAAAGGATGGATCAGTTTCGACGTAGTCAAGAA…	204
ATCAACGACTGTCTTTCTTGG	21	116	19.3729		CAGCAAGTTTGACGAGTCCCTGGCCGCTCTCTACCACGACCTCGATATGGGCTTCACCCCCATCAACTTCATGCTTCACTGGGCCCCTCTCCCCTGGAACCGTAAGCGCGACCACGCCCAGCGCACTGTTGCCAAGATCTACATGGACACTATCAAGGAGCGCCGCGCCAAGGGCAACAACGAATCCGAGCATGACATGATGAAGCACCTTATGAACTCTCCATGGCGGCCGCGGGAATTCGATTCGGTCCATTGACAATCCCCGTCTTTGGTAGCGATGTCGTATACGATTGTCCCAACTCGAAGCTCATGGAACAAAAGAAGTTTGTCAAGTTTGGCCTTACGCAAAAAGCACTCGAGTCACACGTCCAGTTAATCGAGCGAGAGGTTCTTGACTAC…	648		CATTGGAGCAGTCATAAACAACCTCCTCACCAAACACGGGCGTGGTAAGTTTCCCATAAACGTCCTCGGCGTTGAGATCGGCGTGTTTGCCGTTGAGGATAAAGTCATTGCCCTTGGGACCAAGAAAGACAGTCGTTGATTTGCCAAGGAGAATAAAGGTAAAGCAGTCGCCGTATTTATCTCTGCAGTCGAAGAAAAAAGCGTACGGGTCGATGCCATATTGTACGGTGCTTCCAATACTAGTGATTGCAGCAAACTCGGCAGTGAGTTTTCTCCGAACTTCCTCACCCTGCAAAGAACGTGAGGCAGTAAAGATTGTTATCTCAGCCATTGCCTTGGGGACATCGATGGTGCTAGTTCTGCCAGAAAAGGATGGATCAGTTTCGACGTAGTCAAGAA…	#VALUE!
TTGTTCCATGAGCTTCGAGTT	21	116	19.3729		CAGCAAGTTTGACGAGTCCCTGGCCGCTCTCTACCACGACCTCGATATGGGCTTCACCCCCATCAACTTCATGCTTCACTGGGCCCCTCTCCCCTGGAACCGTAAGCGCGACCACGCCCAGCGCACTGTTGCCAAGATCTACATGGACACTATCAAGGAGCGCCGCGCCAAGGGCAACAACGAATCCGAGCATGACATGATGAAGCACCTTATGAACTCTCCATGGCGGCCGCGGGAATTCGATTCGGTCCATTGACAATCCCCGTCTTTGGTAGCGATGTCGTATACGATTGTCCCAACTCGAAGCTCATGGAACAAAAGAAGTTTGTCAAGTTTGGCCTTACGCAAAAAGCACTCGAGTCACACGTCCAGTTAATCGAGCGAGAGGTTCTTGACTAC…	#VALUE!		CATTGGAGCAGTCATAAACAACCTCCTCACCAAACACGGGCGTGGTAAGTTTCCCATAAACGTCCTCGGCGTTGAGATCGGCGTGTTTGCCGTTGAGGATAAAGTCATTGCCCTTGGGACCAAGAAAGACAGTCGTTGATTTGCCAAGGAGAATAAAGGTAAAGCAGTCGCCGTATTTATCTCTGCAGTCGAAGAAAAAAGCGTACGGGTCGATGCCATATTGTACGGTGCTTCCAATACTAGTGATTGCAGCAAACTCGGCAGTGAGTTTTCTCCGAACTTCCTCACCCTGCAAAGAACGTGAGGCAGTAAAGATTGTTATCTCAGCCATTGCCTTGGGGACATCGATGGTGCTAGTTCTGCCAGAAAAGGATGGATCAGTTTCGACGTAGTCAAGAA…	470
TTTTCTTCGACTGCAGAGATA	21	114	19.0389		CAGCAAGTTTGACGAGTCCCTGGCCGCTCTCTACCACGACCTCGATATGGGCTTCACCCCCATCAACTTCATGCTTCACTGGGCCCCTCTCCCCTGGAACCGTAAGCGCGACCACGCCCAGCGCACTGTTGCCAAGATCTACATGGACACTATCAAGGAGCGCCGCGCCAAGGGCAACAACGAATCCGAGCATGACATGATGAAGCACCTTATGAACTCTCCATGGCGGCCGCGGGAATTCGATTCGGTCCATTGACAATCCCCGTCTTTGGTAGCGATGTCGTATACGATTGTCCCAACTCGAAGCTCATGGAACAAAAGAAGTTTGTCAAGTTTGGCCTTACGCAAAAAGCACTCGAGTCACACGTCCAGTTAATCGAGCGAGAGGTTCTTGACTAC…	590		CATTGGAGCAGTCATAAACAACCTCCTCACCAAACACGGGCGTGGTAAGTTTCCCATAAACGTCCTCGGCGTTGAGATCGGCGTGTTTGCCGTTGAGGATAAAGTCATTGCCCTTGGGACCAAGAAAGACAGTCGTTGATTTGCCAAGGAGAATAAAGGTAAAGCAGTCGCCGTATTTATCTCTGCAGTCGAAGAAAAAAGCGTACGGGTCGATGCCATATTGTACGGTGCTTCCAATACTAGTGATTGCAGCAAACTCGGCAGTGAGTTTTCTCCGAACTTCCTCACCCTGCAAAGAACGTGAGGCAGTAAAGATTGTTATCTCAGCCATTGCCTTGGGGACATCGATGGTGCTAGTTCTGCCAGAAAAGGATGGATCAGTTTCGACGTAGTCAAGAA…	#VALUE!
AAAAAGCGTACGGGTCGATGC	21	114	19.0389		CAGCAAGTTTGACGAGTCCCTGGCCGCTCTCTACCACGACCTCGATATGGGCTTCACCCCCATCAACTTCATGCTTCACTGGGCCCCTCTCCCCTGGAACCGTAAGCGCGACCACGCCCAGCGCACTGTTGCCAAGATCTACATGGACACTATCAAGGAGCGCCGCGCCAAGGGCAACAACGAATCCGAGCATGACATGATGAAGCACCTTATGAACTCTCCATGGCGGCCGCGGGAATTCGATTCGGTCCATTGACAATCCCCGTCTTTGGTAGCGATGTCGTATACGATTGTCCCAACTCGAAGCTCATGGAACAAAAGAAGTTTGTCAAGTTTGGCCTTACGCAAAAAGCACTCGAGTCACACGTCCAGTTAATCGAGCGAGAGGTTCTTGACTAC…	#VALUE!		CATTGGAGCAGTCATAAACAACCTCCTCACCAAACACGGGCGTGGTAAGTTTCCCATAAACGTCCTCGGCGTTGAGATCGGCGTGTTTGCCGTTGAGGATAAAGTCATTGCCCTTGGGACCAAGAAAGACAGTCGTTGATTTGCCAAGGAGAATAAAGGTAAAGCAGTCGCCGTATTTATCTCTGCAGTCGAAGAAAAAAGCGTACGGGTCGATGCCATATTGTACGGTGCTTCCAATACTAGTGATTGCAGCAAACTCGGCAGTGAGTTTTCTCCGAACTTCCTCACCCTGCAAAGAACGTGAGGCAGTAAAGATTGTTATCTCAGCCATTGCCTTGGGGACATCGATGGTGCTAGTTCTGCCAGAAAAGGATGGATCAGTTTCGACGTAGTCAAGAA…	196
TTTCTGGCAGAACTAGCACC	20	113	18.8719		CAGCAAGTTTGACGAGTCCCTGGCCGCTCTCTACCACGACCTCGATATGGGCTTCACCCCCATCAACTTCATGCTTCACTGGGCCCCTCTCCCCTGGAACCGTAAGCGCGACCACGCCCAGCGCACTGTTGCCAAGATCTACATGGACACTATCAAGGAGCGCCGCGCCAAGGGCAACAACGAATCCGAGCATGACATGATGAAGCACCTTATGAACTCTCCATGGCGGCCGCGGGAATTCGATTCGGTCCATTGACAATCCCCGTCTTTGGTAGCGATGTCGTATACGATTGTCCCAACTCGAAGCTCATGGAACAAAAGAAGTTTGTCAAGTTTGGCCTTACGCAAAAAGCACTCGAGTCACACGTCCAGTTAATCGAGCGAGAGGTTCTTGACTAC…	419		CATTGGAGCAGTCATAAACAACCTCCTCACCAAACACGGGCGTGGTAAGTTTCCCATAAACGTCCTCGGCGTTGAGATCGGCGTGTTTGCCGTTGAGGATAAAGTCATTGCCCTTGGGACCAAGAAAGACAGTCGTTGATTTGCCAAGGAGAATAAAGGTAAAGCAGTCGCCGTATTTATCTCTGCAGTCGAAGAAAAAAGCGTACGGGTCGATGCCATATTGTACGGTGCTTCCAATACTAGTGATTGCAGCAAACTCGGCAGTGAGTTTTCTCCGAACTTCCTCACCCTGCAAAGAACGTGAGGCAGTAAAGATTGTTATCTCAGCCATTGCCTTGGGGACATCGATGGTGCTAGTTCTGCCAGAAAAGGATGGATCAGTTTCGACGTAGTCAAGAA…	#VALUE!
CGATTGTCCCAACTCGAAGCT	21	111	18.5379		CAGCAAGTTTGACGAGTCCCTGGCCGCTCTCTACCACGACCTCGATATGGGCTTCACCCCCATCAACTTCATGCTTCACTGGGCCCCTCTCCCCTGGAACCGTAAGCGCGACCACGCCCAGCGCACTGTTGCCAAGATCTACATGGACACTATCAAGGAGCGCCGCGCCAAGGGCAACAACGAATCCGAGCATGACATGATGAAGCACCTTATGAACTCTCCATGGCGGCCGCGGGAATTCGATTCGGTCCATTGACAATCCCCGTCTTTGGTAGCGATGTCGTATACGATTGTCCCAACTCGAAGCTCATGGAACAAAAGAAGTTTGTCAAGTTTGGCCTTACGCAAAAAGCACTCGAGTCACACGTCCAGTTAATCGAGCGAGAGGTTCTTGACTAC…	288		CATTGGAGCAGTCATAAACAACCTCCTCACCAAACACGGGCGTGGTAAGTTTCCCATAAACGTCCTCGGCGTTGAGATCGGCGTGTTTGCCGTTGAGGATAAAGTCATTGCCCTTGGGACCAAGAAAGACAGTCGTTGATTTGCCAAGGAGAATAAAGGTAAAGCAGTCGCCGTATTTATCTCTGCAGTCGAAGAAAAAAGCGTACGGGTCGATGCCATATTGTACGGTGCTTCCAATACTAGTGATTGCAGCAAACTCGGCAGTGAGTTTTCTCCGAACTTCCTCACCCTGCAAAGAACGTGAGGCAGTAAAGATTGTTATCTCAGCCATTGCCTTGGGGACATCGATGGTGCTAGTTCTGCCAGAAAAGGATGGATCAGTTTCGACGTAGTCAAGAA…	#VALUE!
TTCTTGACTACGTCGAAACTG	21	110	18.3708		CAGCAAGTTTGACGAGTCCCTGGCCGCTCTCTACCACGACCTCGATATGGGCTTCACCCCCATCAACTTCATGCTTCACTGGGCCCCTCTCCCCTGGAACCGTAAGCGCGACCACGCCCAGCGCACTGTTGCCAAGATCTACATGGACACTATCAAGGAGCGCCGCGCCAAGGGCAACAACGAATCCGAGCATGACATGATGAAGCACCTTATGAACTCTCCATGGCGGCCGCGGGAATTCGATTCGGTCCATTGACAATCCCCGTCTTTGGTAGCGATGTCGTATACGATTGTCCCAACTCGAAGCTCATGGAACAAAAGAAGTTTGTCAAGTTTGGCCTTACGCAAAAAGCACTCGAGTCACACGTCCAGTTAATCGAGCGAGAGGTTCTTGACTAC…	389		CATTGGAGCAGTCATAAACAACCTCCTCACCAAACACGGGCGTGGTAAGTTTCCCATAAACGTCCTCGGCGTTGAGATCGGCGTGTTTGCCGTTGAGGATAAAGTCATTGCCCTTGGGACCAAGAAAGACAGTCGTTGATTTGCCAAGGAGAATAAAGGTAAAGCAGTCGCCGTATTTATCTCTGCAGTCGAAGAAAAAAGCGTACGGGTCGATGCCATATTGTACGGTGCTTCCAATACTAGTGATTGCAGCAAACTCGGCAGTGAGTTTTCTCCGAACTTCCTCACCCTGCAAAGAACGTGAGGCAGTAAAGATTGTTATCTCAGCCATTGCCTTGGGGACATCGATGGTGCTAGTTCTGCCAGAAAAGGATGGATCAGTTTCGACGTAGTCAAGAA…	#VALUE!
GTGATTGCAGCAAACTCGGCA	21	109	18.2038		CAGCAAGTTTGACGAGTCCCTGGCCGCTCTCTACCACGACCTCGATATGGGCTTCACCCCCATCAACTTCATGCTTCACTGGGCCCCTCTCCCCTGGAACCGTAAGCGCGACCACGCCCAGCGCACTGTTGCCAAGATCTACATGGACACTATCAAGGAGCGCCGCGCCAAGGGCAACAACGAATCCGAGCATGACATGATGAAGCACCTTATGAACTCTCCATGGCGGCCGCGGGAATTCGATTCGGTCCATTGACAATCCCCGTCTTTGGTAGCGATGTCGTATACGATTGTCCCAACTCGAAGCTCATGGAACAAAAGAAGTTTGTCAAGTTTGGCCTTACGCAAAAAGCACTCGAGTCACACGTCCAGTTAATCGAGCGAGAGGTTCTTGACTAC…	#VALUE!		CATTGGAGCAGTCATAAACAACCTCCTCACCAAACACGGGCGTGGTAAGTTTCCCATAAACGTCCTCGGCGTTGAGATCGGCGTGTTTGCCGTTGAGGATAAAGTCATTGCCCTTGGGACCAAGAAAGACAGTCGTTGATTTGCCAAGGAGAATAAAGGTAAAGCAGTCGCCGTATTTATCTCTGCAGTCGAAGAAAAAAGCGTACGGGTCGATGCCATATTGTACGGTGCTTCCAATACTAGTGATTGCAGCAAACTCGGCAGTGAGTTTTCTCCGAACTTCCTCACCCTGCAAAGAACGTGAGGCAGTAAAGATTGTTATCTCAGCCATTGCCTTGGGGACATCGATGGTGCTAGTTCTGCCAGAAAAGGATGGATCAGTTTCGACGTAGTCAAGAA…	243
CTTCGAGTTGGGACAATCGTA	21	107	17.8698		CAGCAAGTTTGACGAGTCCCTGGCCGCTCTCTACCACGACCTCGATATGGGCTTCACCCCCATCAACTTCATGCTTCACTGGGCCCCTCTCCCCTGGAACCGTAAGCGCGACCACGCCCAGCGCACTGTTGCCAAGATCTACATGGACACTATCAAGGAGCGCCGCGCCAAGGGCAACAACGAATCCGAGCATGACATGATGAAGCACCTTATGAACTCTCCATGGCGGCCGCGGGAATTCGATTCGGTCCATTGACAATCCCCGTCTTTGGTAGCGATGTCGTATACGATTGTCCCAACTCGAAGCTCATGGAACAAAAGAAGTTTGTCAAGTTTGGCCTTACGCAAAAAGCACTCGAGTCACACGTCCAGTTAATCGAGCGAGAGGTTCTTGACTAC…	#VALUE!		CATTGGAGCAGTCATAAACAACCTCCTCACCAAACACGGGCGTGGTAAGTTTCCCATAAACGTCCTCGGCGTTGAGATCGGCGTGTTTGCCGTTGAGGATAAAGTCATTGCCCTTGGGACCAAGAAAGACAGTCGTTGATTTGCCAAGGAGAATAAAGGTAAAGCAGTCGCCGTATTTATCTCTGCAGTCGAAGAAAAAAGCGTACGGGTCGATGCCATATTGTACGGTGCTTCCAATACTAGTGATTGCAGCAAACTCGGCAGTGAGTTTTCTCCGAACTTCCTCACCCTGCAAAGAACGTGAGGCAGTAAAGATTGTTATCTCAGCCATTGCCTTGGGGACATCGATGGTGCTAGTTCTGCCAGAAAAGGATGGATCAGTTTCGACGTAGTCAAGAA…	482
CTCGATTAACTGGACGTGT	19	106	17.7028		CAGCAAGTTTGACGAGTCCCTGGCCGCTCTCTACCACGACCTCGATATGGGCTTCACCCCCATCAACTTCATGCTTCACTGGGCCCCTCTCCCCTGGAACCGTAAGCGCGACCACGCCCAGCGCACTGTTGCCAAGATCTACATGGACACTATCAAGGAGCGCCGCGCCAAGGGCAACAACGAATCCGAGCATGACATGATGAAGCACCTTATGAACTCTCCATGGCGGCCGCGGGAATTCGATTCGGTCCATTGACAATCCCCGTCTTTGGTAGCGATGTCGTATACGATTGTCCCAACTCGAAGCTCATGGAACAAAAGAAGTTTGTCAAGTTTGGCCTTACGCAAAAAGCACTCGAGTCACACGTCCAGTTAATCGAGCGAGAGGTTCTTGACTAC…	#VALUE!		CATTGGAGCAGTCATAAACAACCTCCTCACCAAACACGGGCGTGGTAAGTTTCCCATAAACGTCCTCGGCGTTGAGATCGGCGTGTTTGCCGTTGAGGATAAAGTCATTGCCCTTGGGACCAAGAAAGACAGTCGTTGATTTGCCAAGGAGAATAAAGGTAAAGCAGTCGCCGTATTTATCTCTGCAGTCGAAGAAAAAAGCGTACGGGTCGATGCCATATTGTACGGTGCTTCCAATACTAGTGATTGCAGCAAACTCGGCAGTGAGTTTTCTCCGAACTTCCTCACCCTGCAAAGAACGTGAGGCAGTAAAGATTGTTATCTCAGCCATTGCCTTGGGGACATCGATGGTGCTAGTTCTGCCAGAAAAGGATGGATCAGTTTCGACGTAGTCAAGAA…	407
TGGACGTGTGACTCGAGTGC	20	106	17.7028		CAGCAAGTTTGACGAGTCCCTGGCCGCTCTCTACCACGACCTCGATATGGGCTTCACCCCCATCAACTTCATGCTTCACTGGGCCCCTCTCCCCTGGAACCGTAAGCGCGACCACGCCCAGCGCACTGTTGCCAAGATCTACATGGACACTATCAAGGAGCGCCGCGCCAAGGGCAACAACGAATCCGAGCATGACATGATGAAGCACCTTATGAACTCTCCATGGCGGCCGCGGGAATTCGATTCGGTCCATTGACAATCCCCGTCTTTGGTAGCGATGTCGTATACGATTGTCCCAACTCGAAGCTCATGGAACAAAAGAAGTTTGTCAAGTTTGGCCTTACGCAAAAAGCACTCGAGTCACACGTCCAGTTAATCGAGCGAGAGGTTCTTGACTAC…	#VALUE!		CATTGGAGCAGTCATAAACAACCTCCTCACCAAACACGGGCGTGGTAAGTTTCCCATAAACGTCCTCGGCGTTGAGATCGGCGTGTTTGCCGTTGAGGATAAAGTCATTGCCCTTGGGACCAAGAAAGACAGTCGTTGATTTGCCAAGGAGAATAAAGGTAAAGCAGTCGCCGTATTTATCTCTGCAGTCGAAGAAAAAAGCGTACGGGTCGATGCCATATTGTACGGTGCTTCCAATACTAGTGATTGCAGCAAACTCGGCAGTGAGTTTTCTCCGAACTTCCTCACCCTGCAAAGAACGTGAGGCAGTAAAGATTGTTATCTCAGCCATTGCCTTGGGGACATCGATGGTGCTAGTTCTGCCAGAAAAGGATGGATCAGTTTCGACGTAGTCAAGAA…	417
CCAAACTTGACAAACTTCTTT	21	106	17.7028		CAGCAAGTTTGACGAGTCCCTGGCCGCTCTCTACCACGACCTCGATATGGGCTTCACCCCCATCAACTTCATGCTTCACTGGGCCCCTCTCCCCTGGAACCGTAAGCGCGACCACGCCCAGCGCACTGTTGCCAAGATCTACATGGACACTATCAAGGAGCGCCGCGCCAAGGGCAACAACGAATCCGAGCATGACATGATGAAGCACCTTATGAACTCTCCATGGCGGCCGCGGGAATTCGATTCGGTCCATTGACAATCCCCGTCTTTGGTAGCGATGTCGTATACGATTGTCCCAACTCGAAGCTCATGGAACAAAAGAAGTTTGTCAAGTTTGGCCTTACGCAAAAAGCACTCGAGTCACACGTCCAGTTAATCGAGCGAGAGGTTCTTGACTAC…	#VALUE!		CATTGGAGCAGTCATAAACAACCTCCTCACCAAACACGGGCGTGGTAAGTTTCCCATAAACGTCCTCGGCGTTGAGATCGGCGTGTTTGCCGTTGAGGATAAAGTCATTGCCCTTGGGACCAAGAAAGACAGTCGTTGATTTGCCAAGGAGAATAAAGGTAAAGCAGTCGCCGTATTTATCTCTGCAGTCGAAGAAAAAAGCGTACGGGTCGATGCCATATTGTACGGTGCTTCCAATACTAGTGATTGCAGCAAACTCGGCAGTGAGTTTTCTCCGAACTTCCTCACCCTGCAAAGAACGTGAGGCAGTAAAGATTGTTATCTCAGCCATTGCCTTGGGGACATCGATGGTGCTAGTTCTGCCAGAAAAGGATGGATCAGTTTCGACGTAGTCAAGAA…	450
ATGGCTGAGATAACAATCTTT	21	105	17.5358		CAGCAAGTTTGACGAGTCCCTGGCCGCTCTCTACCACGACCTCGATATGGGCTTCACCCCCATCAACTTCATGCTTCACTGGGCCCCTCTCCCCTGGAACCGTAAGCGCGACCACGCCCAGCGCACTGTTGCCAAGATCTACATGGACACTATCAAGGAGCGCCGCGCCAAGGGCAACAACGAATCCGAGCATGACATGATGAAGCACCTTATGAACTCTCCATGGCGGCCGCGGGAATTCGATTCGGTCCATTGACAATCCCCGTCTTTGGTAGCGATGTCGTATACGATTGTCCCAACTCGAAGCTCATGGAACAAAAGAAGTTTGTCAAGTTTGGCCTTACGCAAAAAGCACTCGAGTCACACGTCCAGTTAATCGAGCGAGAGGTTCTTGACTAC…	457		CATTGGAGCAGTCATAAACAACCTCCTCACCAAACACGGGCGTGGTAAGTTTCCCATAAACGTCCTCGGCGTTGAGATCGGCGTGTTTGCCGTTGAGGATAAAGTCATTGCCCTTGGGACCAAGAAAGACAGTCGTTGATTTGCCAAGGAGAATAAAGGTAAAGCAGTCGCCGTATTTATCTCTGCAGTCGAAGAAAAAAGCGTACGGGTCGATGCCATATTGTACGGTGCTTCCAATACTAGTGATTGCAGCAAACTCGGCAGTGAGTTTTCTCCGAACTTCCTCACCCTGCAAAGAACGTGAGGCAGTAAAGATTGTTATCTCAGCCATTGCCTTGGGGACATCGATGGTGCTAGTTCTGCCAGAAAAGGATGGATCAGTTTCGACGTAGTCAAGAA…	#VALUE!
TTTTGTTCCATGAGCTTCGAG	21	105	17.5358		CAGCAAGTTTGACGAGTCCCTGGCCGCTCTCTACCACGACCTCGATATGGGCTTCACCCCCATCAACTTCATGCTTCACTGGGCCCCTCTCCCCTGGAACCGTAAGCGCGACCACGCCCAGCGCACTGTTGCCAAGATCTACATGGACACTATCAAGGAGCGCCGCGCCAAGGGCAACAACGAATCCGAGCATGACATGATGAAGCACCTTATGAACTCTCCATGGCGGCCGCGGGAATTCGATTCGGTCCATTGACAATCCCCGTCTTTGGTAGCGATGTCGTATACGATTGTCCCAACTCGAAGCTCATGGAACAAAAGAAGTTTGTCAAGTTTGGCCTTACGCAAAAAGCACTCGAGTCACACGTCCAGTTAATCGAGCGAGAGGTTCTTGACTAC…	#VALUE!		CATTGGAGCAGTCATAAACAACCTCCTCACCAAACACGGGCGTGGTAAGTTTCCCATAAACGTCCTCGGCGTTGAGATCGGCGTGTTTGCCGTTGAGGATAAAGTCATTGCCCTTGGGACCAAGAAAGACAGTCGTTGATTTGCCAAGGAGAATAAAGGTAAAGCAGTCGCCGTATTTATCTCTGCAGTCGAAGAAAAAAGCGTACGGGTCGATGCCATATTGTACGGTGCTTCCAATACTAGTGATTGCAGCAAACTCGGCAGTGAGTTTTCTCCGAACTTCCTCACCCTGCAAAGAACGTGAGGCAGTAAAGATTGTTATCTCAGCCATTGCCTTGGGGACATCGATGGTGCTAGTTCTGCCAGAAAAGGATGGATCAGTTTCGACGTAGTCAAGAA…	468
TAGCGATGTCGTATACGATTG	21	103	17.2018		CAGCAAGTTTGACGAGTCCCTGGCCGCTCTCTACCACGACCTCGATATGGGCTTCACCCCCATCAACTTCATGCTTCACTGGGCCCCTCTCCCCTGGAACCGTAAGCGCGACCACGCCCAGCGCACTGTTGCCAAGATCTACATGGACACTATCAAGGAGCGCCGCGCCAAGGGCAACAACGAATCCGAGCATGACATGATGAAGCACCTTATGAACTCTCCATGGCGGCCGCGGGAATTCGATTCGGTCCATTGACAATCCCCGTCTTTGGTAGCGATGTCGTATACGATTGTCCCAACTCGAAGCTCATGGAACAAAAGAAGTTTGTCAAGTTTGGCCTTACGCAAAAAGCACTCGAGTCACACGTCCAGTTAATCGAGCGAGAGGTTCTTGACTAC…	273		CATTGGAGCAGTCATAAACAACCTCCTCACCAAACACGGGCGTGGTAAGTTTCCCATAAACGTCCTCGGCGTTGAGATCGGCGTGTTTGCCGTTGAGGATAAAGTCATTGCCCTTGGGACCAAGAAAGACAGTCGTTGATTTGCCAAGGAGAATAAAGGTAAAGCAGTCGCCGTATTTATCTCTGCAGTCGAAGAAAAAAGCGTACGGGTCGATGCCATATTGTACGGTGCTTCCAATACTAGTGATTGCAGCAAACTCGGCAGTGAGTTTTCTCCGAACTTCCTCACCCTGCAAAGAACGTGAGGCAGTAAAGATTGTTATCTCAGCCATTGCCTTGGGGACATCGATGGTGCTAGTTCTGCCAGAAAAGGATGGATCAGTTTCGACGTAGTCAAGAA…	#VALUE!
TCCTCACCCTGCAAAGAACGT	21	103	17.2018		CAGCAAGTTTGACGAGTCCCTGGCCGCTCTCTACCACGACCTCGATATGGGCTTCACCCCCATCAACTTCATGCTTCACTGGGCCCCTCTCCCCTGGAACCGTAAGCGCGACCACGCCCAGCGCACTGTTGCCAAGATCTACATGGACACTATCAAGGAGCGCCGCGCCAAGGGCAACAACGAATCCGAGCATGACATGATGAAGCACCTTATGAACTCTCCATGGCGGCCGCGGGAATTCGATTCGGTCCATTGACAATCCCCGTCTTTGGTAGCGATGTCGTATACGATTGTCCCAACTCGAAGCTCATGGAACAAAAGAAGTTTGTCAAGTTTGGCCTTACGCAAAAAGCACTCGAGTCACACGTCCAGTTAATCGAGCGAGAGGTTCTTGACTAC…	#VALUE!		CATTGGAGCAGTCATAAACAACCTCCTCACCAAACACGGGCGTGGTAAGTTTCCCATAAACGTCCTCGGCGTTGAGATCGGCGTGTTTGCCGTTGAGGATAAAGTCATTGCCCTTGGGACCAAGAAAGACAGTCGTTGATTTGCCAAGGAGAATAAAGGTAAAGCAGTCGCCGTATTTATCTCTGCAGTCGAAGAAAAAAGCGTACGGGTCGATGCCATATTGTACGGTGCTTCCAATACTAGTGATTGCAGCAAACTCGGCAGTGAGTTTTCTCCGAACTTCCTCACCCTGCAAAGAACGTGAGGCAGTAAAGATTGTTATCTCAGCCATTGCCTTGGGGACATCGATGGTGCTAGTTCTGCCAGAAAAGGATGGATCAGTTTCGACGTAGTCAAGAA…	282
CTCGGCAGTGAGTTTTCTCCG	21	98	16.3668		CAGCAAGTTTGACGAGTCCCTGGCCGCTCTCTACCACGACCTCGATATGGGCTTCACCCCCATCAACTTCATGCTTCACTGGGCCCCTCTCCCCTGGAACCGTAAGCGCGACCACGCCCAGCGCACTGTTGCCAAGATCTACATGGACACTATCAAGGAGCGCCGCGCCAAGGGCAACAACGAATCCGAGCATGACATGATGAAGCACCTTATGAACTCTCCATGGCGGCCGCGGGAATTCGATTCGGTCCATTGACAATCCCCGTCTTTGGTAGCGATGTCGTATACGATTGTCCCAACTCGAAGCTCATGGAACAAAAGAAGTTTGTCAAGTTTGGCCTTACGCAAAAAGCACTCGAGTCACACGTCCAGTTAATCGAGCGAGAGGTTCTTGACTAC…	#VALUE!		CATTGGAGCAGTCATAAACAACCTCCTCACCAAACACGGGCGTGGTAAGTTTCCCATAAACGTCCTCGGCGTTGAGATCGGCGTGTTTGCCGTTGAGGATAAAGTCATTGCCCTTGGGACCAAGAAAGACAGTCGTTGATTTGCCAAGGAGAATAAAGGTAAAGCAGTCGCCGTATTTATCTCTGCAGTCGAAGAAAAAAGCGTACGGGTCGATGCCATATTGTACGGTGCTTCCAATACTAGTGATTGCAGCAAACTCGGCAGTGAGTTTTCTCCGAACTTCCTCACCCTGCAAAGAACGTGAGGCAGTAAAGATTGTTATCTCAGCCATTGCCTTGGGGACATCGATGGTGCTAGTTCTGCCAGAAAAGGATGGATCAGTTTCGACGTAGTCAAGAA…	257
TCAATGGACCGAATCGAATTC	21	98	16.3668		CAGCAAGTTTGACGAGTCCCTGGCCGCTCTCTACCACGACCTCGATATGGGCTTCACCCCCATCAACTTCATGCTTCACTGGGCCCCTCTCCCCTGGAACCGTAAGCGCGACCACGCCCAGCGCACTGTTGCCAAGATCTACATGGACACTATCAAGGAGCGCCGCGCCAAGGGCAACAACGAATCCGAGCATGACATGATGAAGCACCTTATGAACTCTCCATGGCGGCCGCGGGAATTCGATTCGGTCCATTGACAATCCCCGTCTTTGGTAGCGATGTCGTATACGATTGTCCCAACTCGAAGCTCATGGAACAAAAGAAGTTTGTCAAGTTTGGCCTTACGCAAAAAGCACTCGAGTCACACGTCCAGTTAATCGAGCGAGAGGTTCTTGACTAC…	#VALUE!		CATTGGAGCAGTCATAAACAACCTCCTCACCAAACACGGGCGTGGTAAGTTTCCCATAAACGTCCTCGGCGTTGAGATCGGCGTGTTTGCCGTTGAGGATAAAGTCATTGCCCTTGGGACCAAGAAAGACAGTCGTTGATTTGCCAAGGAGAATAAAGGTAAAGCAGTCGCCGTATTTATCTCTGCAGTCGAAGAAAAAAGCGTACGGGTCGATGCCATATTGTACGGTGCTTCCAATACTAGTGATTGCAGCAAACTCGGCAGTGAGTTTTCTCCGAACTTCCTCACCCTGCAAAGAACGTGAGGCAGTAAAGATTGTTATCTCAGCCATTGCCTTGGGGACATCGATGGTGCTAGTTCTGCCAGAAAAGGATGGATCAGTTTCGACGTAGTCAAGAA…	532
AATCAACGACTGTCTTTCTTG	21	96	16.0327		CAGCAAGTTTGACGAGTCCCTGGCCGCTCTCTACCACGACCTCGATATGGGCTTCACCCCCATCAACTTCATGCTTCACTGGGCCCCTCTCCCCTGGAACCGTAAGCGCGACCACGCCCAGCGCACTGTTGCCAAGATCTACATGGACACTATCAAGGAGCGCCGCGCCAAGGGCAACAACGAATCCGAGCATGACATGATGAAGCACCTTATGAACTCTCCATGGCGGCCGCGGGAATTCGATTCGGTCCATTGACAATCCCCGTCTTTGGTAGCGATGTCGTATACGATTGTCCCAACTCGAAGCTCATGGAACAAAAGAAGTTTGTCAAGTTTGGCCTTACGCAAAAAGCACTCGAGTCACACGTCCAGTTAATCGAGCGAGAGGTTCTTGACTAC…	647		CATTGGAGCAGTCATAAACAACCTCCTCACCAAACACGGGCGTGGTAAGTTTCCCATAAACGTCCTCGGCGTTGAGATCGGCGTGTTTGCCGTTGAGGATAAAGTCATTGCCCTTGGGACCAAGAAAGACAGTCGTTGATTTGCCAAGGAGAATAAAGGTAAAGCAGTCGCCGTATTTATCTCTGCAGTCGAAGAAAAAAGCGTACGGGTCGATGCCATATTGTACGGTGCTTCCAATACTAGTGATTGCAGCAAACTCGGCAGTGAGTTTTCTCCGAACTTCCTCACCCTGCAAAGAACGTGAGGCAGTAAAGATTGTTATCTCAGCCATTGCCTTGGGGACATCGATGGTGCTAGTTCTGCCAGAAAAGGATGGATCAGTTTCGACGTAGTCAAGAA…	#VALUE!
GATGGATCAGTTTCGACGTAGT	22	96	16.0327		CAGCAAGTTTGACGAGTCCCTGGCCGCTCTCTACCACGACCTCGATATGGGCTTCACCCCCATCAACTTCATGCTTCACTGGGCCCCTCTCCCCTGGAACCGTAAGCGCGACCACGCCCAGCGCACTGTTGCCAAGATCTACATGGACACTATCAAGGAGCGCCGCGCCAAGGGCAACAACGAATCCGAGCATGACATGATGAAGCACCTTATGAACTCTCCATGGCGGCCGCGGGAATTCGATTCGGTCCATTGACAATCCCCGTCTTTGGTAGCGATGTCGTATACGATTGTCCCAACTCGAAGCTCATGGAACAAAAGAAGTTTGTCAAGTTTGGCCTTACGCAAAAAGCACTCGAGTCACACGTCCAGTTAATCGAGCGAGAGGTTCTTGACTAC…	#VALUE!		CATTGGAGCAGTCATAAACAACCTCCTCACCAAACACGGGCGTGGTAAGTTTCCCATAAACGTCCTCGGCGTTGAGATCGGCGTGTTTGCCGTTGAGGATAAAGTCATTGCCCTTGGGACCAAGAAAGACAGTCGTTGATTTGCCAAGGAGAATAAAGGTAAAGCAGTCGCCGTATTTATCTCTGCAGTCGAAGAAAAAAGCGTACGGGTCGATGCCATATTGTACGGTGCTTCCAATACTAGTGATTGCAGCAAACTCGGCAGTGAGTTTTCTCCGAACTTCCTCACCCTGCAAAGAACGTGAGGCAGTAAAGATTGTTATCTCAGCCATTGCCTTGGGGACATCGATGGTGCTAGTTCTGCCAGAAAAGGATGGATCAGTTTCGACGTAGTCAAGAA…	372
TCTCGCTCGATTAACTGGACGTGT	24	96	16.0327		CAGCAAGTTTGACGAGTCCCTGGCCGCTCTCTACCACGACCTCGATATGGGCTTCACCCCCATCAACTTCATGCTTCACTGGGCCCCTCTCCCCTGGAACCGTAAGCGCGACCACGCCCAGCGCACTGTTGCCAAGATCTACATGGACACTATCAAGGAGCGCCGCGCCAAGGGCAACAACGAATCCGAGCATGACATGATGAAGCACCTTATGAACTCTCCATGGCGGCCGCGGGAATTCGATTCGGTCCATTGACAATCCCCGTCTTTGGTAGCGATGTCGTATACGATTGTCCCAACTCGAAGCTCATGGAACAAAAGAAGTTTGTCAAGTTTGGCCTTACGCAAAAAGCACTCGAGTCACACGTCCAGTTAATCGAGCGAGAGGTTCTTGACTAC…	#VALUE!		CATTGGAGCAGTCATAAACAACCTCCTCACCAAACACGGGCGTGGTAAGTTTCCCATAAACGTCCTCGGCGTTGAGATCGGCGTGTTTGCCGTTGAGGATAAAGTCATTGCCCTTGGGACCAAGAAAGACAGTCGTTGATTTGCCAAGGAGAATAAAGGTAAAGCAGTCGCCGTATTTATCTCTGCAGTCGAAGAAAAAAGCGTACGGGTCGATGCCATATTGTACGGTGCTTCCAATACTAGTGATTGCAGCAAACTCGGCAGTGAGTTTTCTCCGAACTTCCTCACCCTGCAAAGAACGTGAGGCAGTAAAGATTGTTATCTCAGCCATTGCCTTGGGGACATCGATGGTGCTAGTTCTGCCAGAAAAGGATGGATCAGTTTCGACGTAGTCAAGAA…	402
AACTCGAAGCTCATGGAACAA	21	93	15.5317		CAGCAAGTTTGACGAGTCCCTGGCCGCTCTCTACCACGACCTCGATATGGGCTTCACCCCCATCAACTTCATGCTTCACTGGGCCCCTCTCCCCTGGAACCGTAAGCGCGACCACGCCCAGCGCACTGTTGCCAAGATCTACATGGACACTATCAAGGAGCGCCGCGCCAAGGGCAACAACGAATCCGAGCATGACATGATGAAGCACCTTATGAACTCTCCATGGCGGCCGCGGGAATTCGATTCGGTCCATTGACAATCCCCGTCTTTGGTAGCGATGTCGTATACGATTGTCCCAACTCGAAGCTCATGGAACAAAAGAAGTTTGTCAAGTTTGGCCTTACGCAAAAAGCACTCGAGTCACACGTCCAGTTAATCGAGCGAGAGGTTCTTGACTAC…	298		CATTGGAGCAGTCATAAACAACCTCCTCACCAAACACGGGCGTGGTAAGTTTCCCATAAACGTCCTCGGCGTTGAGATCGGCGTGTTTGCCGTTGAGGATAAAGTCATTGCCCTTGGGACCAAGAAAGACAGTCGTTGATTTGCCAAGGAGAATAAAGGTAAAGCAGTCGCCGTATTTATCTCTGCAGTCGAAGAAAAAAGCGTACGGGTCGATGCCATATTGTACGGTGCTTCCAATACTAGTGATTGCAGCAAACTCGGCAGTGAGTTTTCTCCGAACTTCCTCACCCTGCAAAGAACGTGAGGCAGTAAAGATTGTTATCTCAGCCATTGCCTTGGGGACATCGATGGTGCTAGTTCTGCCAGAAAAGGATGGATCAGTTTCGACGTAGTCAAGAA…	#VALUE!
TTATGAACTCTCCATGGCGGC	21	93	15.5317		CAGCAAGTTTGACGAGTCCCTGGCCGCTCTCTACCACGACCTCGATATGGGCTTCACCCCCATCAACTTCATGCTTCACTGGGCCCCTCTCCCCTGGAACCGTAAGCGCGACCACGCCCAGCGCACTGTTGCCAAGATCTACATGGACACTATCAAGGAGCGCCGCGCCAAGGGCAACAACGAATCCGAGCATGACATGATGAAGCACCTTATGAACTCTCCATGGCGGCCGCGGGAATTCGATTCGGTCCATTGACAATCCCCGTCTTTGGTAGCGATGTCGTATACGATTGTCCCAACTCGAAGCTCATGGAACAAAAGAAGTTTGTCAAGTTTGGCCTTACGCAAAAAGCACTCGAGTCACACGTCCAGTTAATCGAGCGAGAGGTTCTTGACTAC…	210		CATTGGAGCAGTCATAAACAACCTCCTCACCAAACACGGGCGTGGTAAGTTTCCCATAAACGTCCTCGGCGTTGAGATCGGCGTGTTTGCCGTTGAGGATAAAGTCATTGCCCTTGGGACCAAGAAAGACAGTCGTTGATTTGCCAAGGAGAATAAAGGTAAAGCAGTCGCCGTATTTATCTCTGCAGTCGAAGAAAAAAGCGTACGGGTCGATGCCATATTGTACGGTGCTTCCAATACTAGTGATTGCAGCAAACTCGGCAGTGAGTTTTCTCCGAACTTCCTCACCCTGCAAAGAACGTGAGGCAGTAAAGATTGTTATCTCAGCCATTGCCTTGGGGACATCGATGGTGCTAGTTCTGCCAGAAAAGGATGGATCAGTTTCGACGTAGTCAAGAA…	#VALUE!
CGCCGTATTTATCTCTGCAGT	21	93	15.5317		CAGCAAGTTTGACGAGTCCCTGGCCGCTCTCTACCACGACCTCGATATGGGCTTCACCCCCATCAACTTCATGCTTCACTGGGCCCCTCTCCCCTGGAACCGTAAGCGCGACCACGCCCAGCGCACTGTTGCCAAGATCTACATGGACACTATCAAGGAGCGCCGCGCCAAGGGCAACAACGAATCCGAGCATGACATGATGAAGCACCTTATGAACTCTCCATGGCGGCCGCGGGAATTCGATTCGGTCCATTGACAATCCCCGTCTTTGGTAGCGATGTCGTATACGATTGTCCCAACTCGAAGCTCATGGAACAAAAGAAGTTTGTCAAGTTTGGCCTTACGCAAAAAGCACTCGAGTCACACGTCCAGTTAATCGAGCGAGAGGTTCTTGACTAC…	#VALUE!		CATTGGAGCAGTCATAAACAACCTCCTCACCAAACACGGGCGTGGTAAGTTTCCCATAAACGTCCTCGGCGTTGAGATCGGCGTGTTTGCCGTTGAGGATAAAGTCATTGCCCTTGGGACCAAGAAAGACAGTCGTTGATTTGCCAAGGAGAATAAAGGTAAAGCAGTCGCCGTATTTATCTCTGCAGTCGAAGAAAAAAGCGTACGGGTCGATGCCATATTGTACGGTGCTTCCAATACTAGTGATTGCAGCAAACTCGGCAGTGAGTTTTCTCCGAACTTCCTCACCCTGCAAAGAACGTGAGGCAGTAAAGATTGTTATCTCAGCCATTGCCTTGGGGACATCGATGGTGCTAGTTCTGCCAGAAAAGGATGGATCAGTTTCGACGTAGTCAAGAA…	169
GTAAAGATTGTTATCTCAGCC	21	92	15.3647		CAGCAAGTTTGACGAGTCCCTGGCCGCTCTCTACCACGACCTCGATATGGGCTTCACCCCCATCAACTTCATGCTTCACTGGGCCCCTCTCCCCTGGAACCGTAAGCGCGACCACGCCCAGCGCACTGTTGCCAAGATCTACATGGACACTATCAAGGAGCGCCGCGCCAAGGGCAACAACGAATCCGAGCATGACATGATGAAGCACCTTATGAACTCTCCATGGCGGCCGCGGGAATTCGATTCGGTCCATTGACAATCCCCGTCTTTGGTAGCGATGTCGTATACGATTGTCCCAACTCGAAGCTCATGGAACAAAAGAAGTTTGTCAAGTTTGGCCTTACGCAAAAAGCACTCGAGTCACACGTCCAGTTAATCGAGCGAGAGGTTCTTGACTAC…	#VALUE!		CATTGGAGCAGTCATAAACAACCTCCTCACCAAACACGGGCGTGGTAAGTTTCCCATAAACGTCCTCGGCGTTGAGATCGGCGTGTTTGCCGTTGAGGATAAAGTCATTGCCCTTGGGACCAAGAAAGACAGTCGTTGATTTGCCAAGGAGAATAAAGGTAAAGCAGTCGCCGTATTTATCTCTGCAGTCGAAGAAAAAAGCGTACGGGTCGATGCCATATTGTACGGTGCTTCCAATACTAGTGATTGCAGCAAACTCGGCAGTGAGTTTTCTCCGAACTTCCTCACCCTGCAAAGAACGTGAGGCAGTAAAGATTGTTATCTCAGCCATTGCCTTGGGGACATCGATGGTGCTAGTTCTGCCAGAAAAGGATGGATCAGTTTCGACGTAGTCAAGAA…	309
TGGACCGAATCGAATTCCCGC	21	92	15.3647		CAGCAAGTTTGACGAGTCCCTGGCCGCTCTCTACCACGACCTCGATATGGGCTTCACCCCCATCAACTTCATGCTTCACTGGGCCCCTCTCCCCTGGAACCGTAAGCGCGACCACGCCCAGCGCACTGTTGCCAAGATCTACATGGACACTATCAAGGAGCGCCGCGCCAAGGGCAACAACGAATCCGAGCATGACATGATGAAGCACCTTATGAACTCTCCATGGCGGCCGCGGGAATTCGATTCGGTCCATTGACAATCCCCGTCTTTGGTAGCGATGTCGTATACGATTGTCCCAACTCGAAGCTCATGGAACAAAAGAAGTTTGTCAAGTTTGGCCTTACGCAAAAAGCACTCGAGTCACACGTCCAGTTAATCGAGCGAGAGGTTCTTGACTAC…	#VALUE!		CATTGGAGCAGTCATAAACAACCTCCTCACCAAACACGGGCGTGGTAAGTTTCCCATAAACGTCCTCGGCGTTGAGATCGGCGTGTTTGCCGTTGAGGATAAAGTCATTGCCCTTGGGACCAAGAAAGACAGTCGTTGATTTGCCAAGGAGAATAAAGGTAAAGCAGTCGCCGTATTTATCTCTGCAGTCGAAGAAAAAAGCGTACGGGTCGATGCCATATTGTACGGTGCTTCCAATACTAGTGATTGCAGCAAACTCGGCAGTGAGTTTTCTCCGAACTTCCTCACCCTGCAAAGAACGTGAGGCAGTAAAGATTGTTATCTCAGCCATTGCCTTGGGGACATCGATGGTGCTAGTTCTGCCAGAAAAGGATGGATCAGTTTCGACGTAGTCAAGAA…	536
AGTTGGGACAATCGTATACGA	21	92	15.3647		CAGCAAGTTTGACGAGTCCCTGGCCGCTCTCTACCACGACCTCGATATGGGCTTCACCCCCATCAACTTCATGCTTCACTGGGCCCCTCTCCCCTGGAACCGTAAGCGCGACCACGCCCAGCGCACTGTTGCCAAGATCTACATGGACACTATCAAGGAGCGCCGCGCCAAGGGCAACAACGAATCCGAGCATGACATGATGAAGCACCTTATGAACTCTCCATGGCGGCCGCGGGAATTCGATTCGGTCCATTGACAATCCCCGTCTTTGGTAGCGATGTCGTATACGATTGTCCCAACTCGAAGCTCATGGAACAAAAGAAGTTTGTCAAGTTTGGCCTTACGCAAAAAGCACTCGAGTCACACGTCCAGTTAATCGAGCGAGAGGTTCTTGACTAC…	#VALUE!		CATTGGAGCAGTCATAAACAACCTCCTCACCAAACACGGGCGTGGTAAGTTTCCCATAAACGTCCTCGGCGTTGAGATCGGCGTGTTTGCCGTTGAGGATAAAGTCATTGCCCTTGGGACCAAGAAAGACAGTCGTTGATTTGCCAAGGAGAATAAAGGTAAAGCAGTCGCCGTATTTATCTCTGCAGTCGAAGAAAAAAGCGTACGGGTCGATGCCATATTGTACGGTGCTTCCAATACTAGTGATTGCAGCAAACTCGGCAGTGAGTTTTCTCCGAACTTCCTCACCCTGCAAAGAACGTGAGGCAGTAAAGATTGTTATCTCAGCCATTGCCTTGGGGACATCGATGGTGCTAGTTCTGCCAGAAAAGGATGGATCAGTTTCGACGTAGTCAAGAA…	487
CAAACACGCCGATCTCAACGC	21	91	15.1977		CAGCAAGTTTGACGAGTCCCTGGCCGCTCTCTACCACGACCTCGATATGGGCTTCACCCCCATCAACTTCATGCTTCACTGGGCCCCTCTCCCCTGGAACCGTAAGCGCGACCACGCCCAGCGCACTGTTGCCAAGATCTACATGGACACTATCAAGGAGCGCCGCGCCAAGGGCAACAACGAATCCGAGCATGACATGATGAAGCACCTTATGAACTCTCCATGGCGGCCGCGGGAATTCGATTCGGTCCATTGACAATCCCCGTCTTTGGTAGCGATGTCGTATACGATTGTCCCAACTCGAAGCTCATGGAACAAAAGAAGTTTGTCAAGTTTGGCCTTACGCAAAAAGCACTCGAGTCACACGTCCAGTTAATCGAGCGAGAGGTTCTTGACTAC…	699		CATTGGAGCAGTCATAAACAACCTCCTCACCAAACACGGGCGTGGTAAGTTTCCCATAAACGTCCTCGGCGTTGAGATCGGCGTGTTTGCCGTTGAGGATAAAGTCATTGCCCTTGGGACCAAGAAAGACAGTCGTTGATTTGCCAAGGAGAATAAAGGTAAAGCAGTCGCCGTATTTATCTCTGCAGTCGAAGAAAAAAGCGTACGGGTCGATGCCATATTGTACGGTGCTTCCAATACTAGTGATTGCAGCAAACTCGGCAGTGAGTTTTCTCCGAACTTCCTCACCCTGCAAAGAACGTGAGGCAGTAAAGATTGTTATCTCAGCCATTGCCTTGGGGACATCGATGGTGCTAGTTCTGCCAGAAAAGGATGGATCAGTTTCGACGTAGTCAAGAA…	#VALUE!
ATTGTCAATGGACCGAATCGA	21	91	15.1977		CAGCAAGTTTGACGAGTCCCTGGCCGCTCTCTACCACGACCTCGATATGGGCTTCACCCCCATCAACTTCATGCTTCACTGGGCCCCTCTCCCCTGGAACCGTAAGCGCGACCACGCCCAGCGCACTGTTGCCAAGATCTACATGGACACTATCAAGGAGCGCCGCGCCAAGGGCAACAACGAATCCGAGCATGACATGATGAAGCACCTTATGAACTCTCCATGGCGGCCGCGGGAATTCGATTCGGTCCATTGACAATCCCCGTCTTTGGTAGCGATGTCGTATACGATTGTCCCAACTCGAAGCTCATGGAACAAAAGAAGTTTGTCAAGTTTGGCCTTACGCAAAAAGCACTCGAGTCACACGTCCAGTTAATCGAGCGAGAGGTTCTTGACTAC…	#VALUE!		CATTGGAGCAGTCATAAACAACCTCCTCACCAAACACGGGCGTGGTAAGTTTCCCATAAACGTCCTCGGCGTTGAGATCGGCGTGTTTGCCGTTGAGGATAAAGTCATTGCCCTTGGGACCAAGAAAGACAGTCGTTGATTTGCCAAGGAGAATAAAGGTAAAGCAGTCGCCGTATTTATCTCTGCAGTCGAAGAAAAAAGCGTACGGGTCGATGCCATATTGTACGGTGCTTCCAATACTAGTGATTGCAGCAAACTCGGCAGTGAGTTTTCTCCGAACTTCCTCACCCTGCAAAGAACGTGAGGCAGTAAAGATTGTTATCTCAGCCATTGCCTTGGGGACATCGATGGTGCTAGTTCTGCCAGAAAAGGATGGATCAGTTTCGACGTAGTCAAGAA…	528
TCAACGACTGTCTTTCTTGGT	21	91	15.1977		CAGCAAGTTTGACGAGTCCCTGGCCGCTCTCTACCACGACCTCGATATGGGCTTCACCCCCATCAACTTCATGCTTCACTGGGCCCCTCTCCCCTGGAACCGTAAGCGCGACCACGCCCAGCGCACTGTTGCCAAGATCTACATGGACACTATCAAGGAGCGCCGCGCCAAGGGCAACAACGAATCCGAGCATGACATGATGAAGCACCTTATGAACTCTCCATGGCGGCCGCGGGAATTCGATTCGGTCCATTGACAATCCCCGTCTTTGGTAGCGATGTCGTATACGATTGTCCCAACTCGAAGCTCATGGAACAAAAGAAGTTTGTCAAGTTTGGCCTTACGCAAAAAGCACTCGAGTCACACGTCCAGTTAATCGAGCGAGAGGTTCTTGACTAC…	649		CATTGGAGCAGTCATAAACAACCTCCTCACCAAACACGGGCGTGGTAAGTTTCCCATAAACGTCCTCGGCGTTGAGATCGGCGTGTTTGCCGTTGAGGATAAAGTCATTGCCCTTGGGACCAAGAAAGACAGTCGTTGATTTGCCAAGGAGAATAAAGGTAAAGCAGTCGCCGTATTTATCTCTGCAGTCGAAGAAAAAAGCGTACGGGTCGATGCCATATTGTACGGTGCTTCCAATACTAGTGATTGCAGCAAACTCGGCAGTGAGTTTTCTCCGAACTTCCTCACCCTGCAAAGAACGTGAGGCAGTAAAGATTGTTATCTCAGCCATTGCCTTGGGGACATCGATGGTGCTAGTTCTGCCAGAAAAGGATGGATCAGTTTCGACGTAGTCAAGAA…	#VALUE!
TTACGCAAAAAGCACTCGAGTC	22	91	15.1977		CAGCAAGTTTGACGAGTCCCTGGCCGCTCTCTACCACGACCTCGATATGGGCTTCACCCCCATCAACTTCATGCTTCACTGGGCCCCTCTCCCCTGGAACCGTAAGCGCGACCACGCCCAGCGCACTGTTGCCAAGATCTACATGGACACTATCAAGGAGCGCCGCGCCAAGGGCAACAACGAATCCGAGCATGACATGATGAAGCACCTTATGAACTCTCCATGGCGGCCGCGGGAATTCGATTCGGTCCATTGACAATCCCCGTCTTTGGTAGCGATGTCGTATACGATTGTCCCAACTCGAAGCTCATGGAACAAAAGAAGTTTGTCAAGTTTGGCCTTACGCAAAAAGCACTCGAGTCACACGTCCAGTTAATCGAGCGAGAGGTTCTTGACTAC…	341		CATTGGAGCAGTCATAAACAACCTCCTCACCAAACACGGGCGTGGTAAGTTTCCCATAAACGTCCTCGGCGTTGAGATCGGCGTGTTTGCCGTTGAGGATAAAGTCATTGCCCTTGGGACCAAGAAAGACAGTCGTTGATTTGCCAAGGAGAATAAAGGTAAAGCAGTCGCCGTATTTATCTCTGCAGTCGAAGAAAAAAGCGTACGGGTCGATGCCATATTGTACGGTGCTTCCAATACTAGTGATTGCAGCAAACTCGGCAGTGAGTTTTCTCCGAACTTCCTCACCCTGCAAAGAACGTGAGGCAGTAAAGATTGTTATCTCAGCCATTGCCTTGGGGACATCGATGGTGCTAGTTCTGCCAGAAAAGGATGGATCAGTTTCGACGTAGTCAAGAA…	#VALUE!
CCAAGATCTACATGGACACTA	21	90	15.0307		CAGCAAGTTTGACGAGTCCCTGGCCGCTCTCTACCACGACCTCGATATGGGCTTCACCCCCATCAACTTCATGCTTCACTGGGCCCCTCTCCCCTGGAACCGTAAGCGCGACCACGCCCAGCGCACTGTTGCCAAGATCTACATGGACACTATCAAGGAGCGCCGCGCCAAGGGCAACAACGAATCCGAGCATGACATGATGAAGCACCTTATGAACTCTCCATGGCGGCCGCGGGAATTCGATTCGGTCCATTGACAATCCCCGTCTTTGGTAGCGATGTCGTATACGATTGTCCCAACTCGAAGCTCATGGAACAAAAGAAGTTTGTCAAGTTTGGCCTTACGCAAAAAGCACTCGAGTCACACGTCCAGTTAATCGAGCGAGAGGTTCTTGACTAC…	132		CATTGGAGCAGTCATAAACAACCTCCTCACCAAACACGGGCGTGGTAAGTTTCCCATAAACGTCCTCGGCGTTGAGATCGGCGTGTTTGCCGTTGAGGATAAAGTCATTGCCCTTGGGACCAAGAAAGACAGTCGTTGATTTGCCAAGGAGAATAAAGGTAAAGCAGTCGCCGTATTTATCTCTGCAGTCGAAGAAAAAAGCGTACGGGTCGATGCCATATTGTACGGTGCTTCCAATACTAGTGATTGCAGCAAACTCGGCAGTGAGTTTTCTCCGAACTTCCTCACCCTGCAAAGAACGTGAGGCAGTAAAGATTGTTATCTCAGCCATTGCCTTGGGGACATCGATGGTGCTAGTTCTGCCAGAAAAGGATGGATCAGTTTCGACGTAGTCAAGAA…	#VALUE!
TATTTATCTCTGCAGTCGAAG	21	90	15.0307		CAGCAAGTTTGACGAGTCCCTGGCCGCTCTCTACCACGACCTCGATATGGGCTTCACCCCCATCAACTTCATGCTTCACTGGGCCCCTCTCCCCTGGAACCGTAAGCGCGACCACGCCCAGCGCACTGTTGCCAAGATCTACATGGACACTATCAAGGAGCGCCGCGCCAAGGGCAACAACGAATCCGAGCATGACATGATGAAGCACCTTATGAACTCTCCATGGCGGCCGCGGGAATTCGATTCGGTCCATTGACAATCCCCGTCTTTGGTAGCGATGTCGTATACGATTGTCCCAACTCGAAGCTCATGGAACAAAAGAAGTTTGTCAAGTTTGGCCTTACGCAAAAAGCACTCGAGTCACACGTCCAGTTAATCGAGCGAGAGGTTCTTGACTAC…	#VALUE!		CATTGGAGCAGTCATAAACAACCTCCTCACCAAACACGGGCGTGGTAAGTTTCCCATAAACGTCCTCGGCGTTGAGATCGGCGTGTTTGCCGTTGAGGATAAAGTCATTGCCCTTGGGACCAAGAAAGACAGTCGTTGATTTGCCAAGGAGAATAAAGGTAAAGCAGTCGCCGTATTTATCTCTGCAGTCGAAGAAAAAAGCGTACGGGTCGATGCCATATTGTACGGTGCTTCCAATACTAGTGATTGCAGCAAACTCGGCAGTGAGTTTTCTCCGAACTTCCTCACCCTGCAAAGAACGTGAGGCAGTAAAGATTGTTATCTCAGCCATTGCCTTGGGGACATCGATGGTGCTAGTTCTGCCAGAAAAGGATGGATCAGTTTCGACGTAGTCAAGAA…	174
GATTAACTGGACGTGTGACTCG	22	89	14.8637		CAGCAAGTTTGACGAGTCCCTGGCCGCTCTCTACCACGACCTCGATATGGGCTTCACCCCCATCAACTTCATGCTTCACTGGGCCCCTCTCCCCTGGAACCGTAAGCGCGACCACGCCCAGCGCACTGTTGCCAAGATCTACATGGACACTATCAAGGAGCGCCGCGCCAAGGGCAACAACGAATCCGAGCATGACATGATGAAGCACCTTATGAACTCTCCATGGCGGCCGCGGGAATTCGATTCGGTCCATTGACAATCCCCGTCTTTGGTAGCGATGTCGTATACGATTGTCCCAACTCGAAGCTCATGGAACAAAAGAAGTTTGTCAAGTTTGGCCTTACGCAAAAAGCACTCGAGTCACACGTCCAGTTAATCGAGCGAGAGGTTCTTGACTAC…	#VALUE!		CATTGGAGCAGTCATAAACAACCTCCTCACCAAACACGGGCGTGGTAAGTTTCCCATAAACGTCCTCGGCGTTGAGATCGGCGTGTTTGCCGTTGAGGATAAAGTCATTGCCCTTGGGACCAAGAAAGACAGTCGTTGATTTGCCAAGGAGAATAAAGGTAAAGCAGTCGCCGTATTTATCTCTGCAGTCGAAGAAAAAAGCGTACGGGTCGATGCCATATTGTACGGTGCTTCCAATACTAGTGATTGCAGCAAACTCGGCAGTGAGTTTTCTCCGAACTTCCTCACCCTGCAAAGAACGTGAGGCAGTAAAGATTGTTATCTCAGCCATTGCCTTGGGGACATCGATGGTGCTAGTTCTGCCAGAAAAGGATGGATCAGTTTCGACGTAGTCAAGAA…	410
TGACTACGTCGAAACTGATCC	21	88	14.6967		CAGCAAGTTTGACGAGTCCCTGGCCGCTCTCTACCACGACCTCGATATGGGCTTCACCCCCATCAACTTCATGCTTCACTGGGCCCCTCTCCCCTGGAACCGTAAGCGCGACCACGCCCAGCGCACTGTTGCCAAGATCTACATGGACACTATCAAGGAGCGCCGCGCCAAGGGCAACAACGAATCCGAGCATGACATGATGAAGCACCTTATGAACTCTCCATGGCGGCCGCGGGAATTCGATTCGGTCCATTGACAATCCCCGTCTTTGGTAGCGATGTCGTATACGATTGTCCCAACTCGAAGCTCATGGAACAAAAGAAGTTTGTCAAGTTTGGCCTTACGCAAAAAGCACTCGAGTCACACGTCCAGTTAATCGAGCGAGAGGTTCTTGACTAC…	393		CATTGGAGCAGTCATAAACAACCTCCTCACCAAACACGGGCGTGGTAAGTTTCCCATAAACGTCCTCGGCGTTGAGATCGGCGTGTTTGCCGTTGAGGATAAAGTCATTGCCCTTGGGACCAAGAAAGACAGTCGTTGATTTGCCAAGGAGAATAAAGGTAAAGCAGTCGCCGTATTTATCTCTGCAGTCGAAGAAAAAAGCGTACGGGTCGATGCCATATTGTACGGTGCTTCCAATACTAGTGATTGCAGCAAACTCGGCAGTGAGTTTTCTCCGAACTTCCTCACCCTGCAAAGAACGTGAGGCAGTAAAGATTGTTATCTCAGCCATTGCCTTGGGGACATCGATGGTGCTAGTTCTGCCAGAAAAGGATGGATCAGTTTCGACGTAGTCAAGAA…	#VALUE!
TCGATTCGGTCCATTGACAAT	21	87	14.5297		CAGCAAGTTTGACGAGTCCCTGGCCGCTCTCTACCACGACCTCGATATGGGCTTCACCCCCATCAACTTCATGCTTCACTGGGCCCCTCTCCCCTGGAACCGTAAGCGCGACCACGCCCAGCGCACTGTTGCCAAGATCTACATGGACACTATCAAGGAGCGCCGCGCCAAGGGCAACAACGAATCCGAGCATGACATGATGAAGCACCTTATGAACTCTCCATGGCGGCCGCGGGAATTCGATTCGGTCCATTGACAATCCCCGTCTTTGGTAGCGATGTCGTATACGATTGTCCCAACTCGAAGCTCATGGAACAAAAGAAGTTTGTCAAGTTTGGCCTTACGCAAAAAGCACTCGAGTCACACGTCCAGTTAATCGAGCGAGAGGTTCTTGACTAC…	240		CATTGGAGCAGTCATAAACAACCTCCTCACCAAACACGGGCGTGGTAAGTTTCCCATAAACGTCCTCGGCGTTGAGATCGGCGTGTTTGCCGTTGAGGATAAAGTCATTGCCCTTGGGACCAAGAAAGACAGTCGTTGATTTGCCAAGGAGAATAAAGGTAAAGCAGTCGCCGTATTTATCTCTGCAGTCGAAGAAAAAAGCGTACGGGTCGATGCCATATTGTACGGTGCTTCCAATACTAGTGATTGCAGCAAACTCGGCAGTGAGTTTTCTCCGAACTTCCTCACCCTGCAAAGAACGTGAGGCAGTAAAGATTGTTATCTCAGCCATTGCCTTGGGGACATCGATGGTGCTAGTTCTGCCAGAAAAGGATGGATCAGTTTCGACGTAGTCAAGAA…	#VALUE!
CTTTTCTGGCAGAACTAGCACC	22	87	14.5297		CAGCAAGTTTGACGAGTCCCTGGCCGCTCTCTACCACGACCTCGATATGGGCTTCACCCCCATCAACTTCATGCTTCACTGGGCCCCTCTCCCCTGGAACCGTAAGCGCGACCACGCCCAGCGCACTGTTGCCAAGATCTACATGGACACTATCAAGGAGCGCCGCGCCAAGGGCAACAACGAATCCGAGCATGACATGATGAAGCACCTTATGAACTCTCCATGGCGGCCGCGGGAATTCGATTCGGTCCATTGACAATCCCCGTCTTTGGTAGCGATGTCGTATACGATTGTCCCAACTCGAAGCTCATGGAACAAAAGAAGTTTGTCAAGTTTGGCCTTACGCAAAAAGCACTCGAGTCACACGTCCAGTTAATCGAGCGAGAGGTTCTTGACTAC…	417		CATTGGAGCAGTCATAAACAACCTCCTCACCAAACACGGGCGTGGTAAGTTTCCCATAAACGTCCTCGGCGTTGAGATCGGCGTGTTTGCCGTTGAGGATAAAGTCATTGCCCTTGGGACCAAGAAAGACAGTCGTTGATTTGCCAAGGAGAATAAAGGTAAAGCAGTCGCCGTATTTATCTCTGCAGTCGAAGAAAAAAGCGTACGGGTCGATGCCATATTGTACGGTGCTTCCAATACTAGTGATTGCAGCAAACTCGGCAGTGAGTTTTCTCCGAACTTCCTCACCCTGCAAAGAACGTGAGGCAGTAAAGATTGTTATCTCAGCCATTGCCTTGGGGACATCGATGGTGCTAGTTCTGCCAGAAAAGGATGGATCAGTTTCGACGTAGTCAAGAA…	#VALUE!
CTACGTCGAAACTGATCCATC	21	86	14.3627		CAGCAAGTTTGACGAGTCCCTGGCCGCTCTCTACCACGACCTCGATATGGGCTTCACCCCCATCAACTTCATGCTTCACTGGGCCCCTCTCCCCTGGAACCGTAAGCGCGACCACGCCCAGCGCACTGTTGCCAAGATCTACATGGACACTATCAAGGAGCGCCGCGCCAAGGGCAACAACGAATCCGAGCATGACATGATGAAGCACCTTATGAACTCTCCATGGCGGCCGCGGGAATTCGATTCGGTCCATTGACAATCCCCGTCTTTGGTAGCGATGTCGTATACGATTGTCCCAACTCGAAGCTCATGGAACAAAAGAAGTTTGTCAAGTTTGGCCTTACGCAAAAAGCACTCGAGTCACACGTCCAGTTAATCGAGCGAGAGGTTCTTGACTAC…	396		CATTGGAGCAGTCATAAACAACCTCCTCACCAAACACGGGCGTGGTAAGTTTCCCATAAACGTCCTCGGCGTTGAGATCGGCGTGTTTGCCGTTGAGGATAAAGTCATTGCCCTTGGGACCAAGAAAGACAGTCGTTGATTTGCCAAGGAGAATAAAGGTAAAGCAGTCGCCGTATTTATCTCTGCAGTCGAAGAAAAAAGCGTACGGGTCGATGCCATATTGTACGGTGCTTCCAATACTAGTGATTGCAGCAAACTCGGCAGTGAGTTTTCTCCGAACTTCCTCACCCTGCAAAGAACGTGAGGCAGTAAAGATTGTTATCTCAGCCATTGCCTTGGGGACATCGATGGTGCTAGTTCTGCCAGAAAAGGATGGATCAGTTTCGACGTAGTCAAGAA…	#VALUE!
TGGATCAGTTTCGACGTAGTC	21	86	14.3627		CAGCAAGTTTGACGAGTCCCTGGCCGCTCTCTACCACGACCTCGATATGGGCTTCACCCCCATCAACTTCATGCTTCACTGGGCCCCTCTCCCCTGGAACCGTAAGCGCGACCACGCCCAGCGCACTGTTGCCAAGATCTACATGGACACTATCAAGGAGCGCCGCGCCAAGGGCAACAACGAATCCGAGCATGACATGATGAAGCACCTTATGAACTCTCCATGGCGGCCGCGGGAATTCGATTCGGTCCATTGACAATCCCCGTCTTTGGTAGCGATGTCGTATACGATTGTCCCAACTCGAAGCTCATGGAACAAAAGAAGTTTGTCAAGTTTGGCCTTACGCAAAAAGCACTCGAGTCACACGTCCAGTTAATCGAGCGAGAGGTTCTTGACTAC…	#VALUE!		CATTGGAGCAGTCATAAACAACCTCCTCACCAAACACGGGCGTGGTAAGTTTCCCATAAACGTCCTCGGCGTTGAGATCGGCGTGTTTGCCGTTGAGGATAAAGTCATTGCCCTTGGGACCAAGAAAGACAGTCGTTGATTTGCCAAGGAGAATAAAGGTAAAGCAGTCGCCGTATTTATCTCTGCAGTCGAAGAAAAAAGCGTACGGGTCGATGCCATATTGTACGGTGCTTCCAATACTAGTGATTGCAGCAAACTCGGCAGTGAGTTTTCTCCGAACTTCCTCACCCTGCAAAGAACGTGAGGCAGTAAAGATTGTTATCTCAGCCATTGCCTTGGGGACATCGATGGTGCTAGTTCTGCCAGAAAAGGATGGATCAGTTTCGACGTAGTCAAGAA…	374
GTTCGGAGAAAACTCACTGCC	21	86	14.3627		CAGCAAGTTTGACGAGTCCCTGGCCGCTCTCTACCACGACCTCGATATGGGCTTCACCCCCATCAACTTCATGCTTCACTGGGCCCCTCTCCCCTGGAACCGTAAGCGCGACCACGCCCAGCGCACTGTTGCCAAGATCTACATGGACACTATCAAGGAGCGCCGCGCCAAGGGCAACAACGAATCCGAGCATGACATGATGAAGCACCTTATGAACTCTCCATGGCGGCCGCGGGAATTCGATTCGGTCCATTGACAATCCCCGTCTTTGGTAGCGATGTCGTATACGATTGTCCCAACTCGAAGCTCATGGAACAAAAGAAGTTTGTCAAGTTTGGCCTTACGCAAAAAGCACTCGAGTCACACGTCCAGTTAATCGAGCGAGAGGTTCTTGACTAC…	508		CATTGGAGCAGTCATAAACAACCTCCTCACCAAACACGGGCGTGGTAAGTTTCCCATAAACGTCCTCGGCGTTGAGATCGGCGTGTTTGCCGTTGAGGATAAAGTCATTGCCCTTGGGACCAAGAAAGACAGTCGTTGATTTGCCAAGGAGAATAAAGGTAAAGCAGTCGCCGTATTTATCTCTGCAGTCGAAGAAAAAAGCGTACGGGTCGATGCCATATTGTACGGTGCTTCCAATACTAGTGATTGCAGCAAACTCGGCAGTGAGTTTTCTCCGAACTTCCTCACCCTGCAAAGAACGTGAGGCAGTAAAGATTGTTATCTCAGCCATTGCCTTGGGGACATCGATGGTGCTAGTTCTGCCAGAAAAGGATGGATCAGTTTCGACGTAGTCAAGAA…	#VALUE!
AAGCACCTTATGAACTCTCCA	21	85	14.1957		CAGCAAGTTTGACGAGTCCCTGGCCGCTCTCTACCACGACCTCGATATGGGCTTCACCCCCATCAACTTCATGCTTCACTGGGCCCCTCTCCCCTGGAACCGTAAGCGCGACCACGCCCAGCGCACTGTTGCCAAGATCTACATGGACACTATCAAGGAGCGCCGCGCCAAGGGCAACAACGAATCCGAGCATGACATGATGAAGCACCTTATGAACTCTCCATGGCGGCCGCGGGAATTCGATTCGGTCCATTGACAATCCCCGTCTTTGGTAGCGATGTCGTATACGATTGTCCCAACTCGAAGCTCATGGAACAAAAGAAGTTTGTCAAGTTTGGCCTTACGCAAAAAGCACTCGAGTCACACGTCCAGTTAATCGAGCGAGAGGTTCTTGACTAC…	203		CATTGGAGCAGTCATAAACAACCTCCTCACCAAACACGGGCGTGGTAAGTTTCCCATAAACGTCCTCGGCGTTGAGATCGGCGTGTTTGCCGTTGAGGATAAAGTCATTGCCCTTGGGACCAAGAAAGACAGTCGTTGATTTGCCAAGGAGAATAAAGGTAAAGCAGTCGCCGTATTTATCTCTGCAGTCGAAGAAAAAAGCGTACGGGTCGATGCCATATTGTACGGTGCTTCCAATACTAGTGATTGCAGCAAACTCGGCAGTGAGTTTTCTCCGAACTTCCTCACCCTGCAAAGAACGTGAGGCAGTAAAGATTGTTATCTCAGCCATTGCCTTGGGGACATCGATGGTGCTAGTTCTGCCAGAAAAGGATGGATCAGTTTCGACGTAGTCAAGAA…	#VALUE!
AGAGATAAATACGGCGACTGC	21	84	14.0286		CAGCAAGTTTGACGAGTCCCTGGCCGCTCTCTACCACGACCTCGATATGGGCTTCACCCCCATCAACTTCATGCTTCACTGGGCCCCTCTCCCCTGGAACCGTAAGCGCGACCACGCCCAGCGCACTGTTGCCAAGATCTACATGGACACTATCAAGGAGCGCCGCGCCAAGGGCAACAACGAATCCGAGCATGACATGATGAAGCACCTTATGAACTCTCCATGGCGGCCGCGGGAATTCGATTCGGTCCATTGACAATCCCCGTCTTTGGTAGCGATGTCGTATACGATTGTCCCAACTCGAAGCTCATGGAACAAAAGAAGTTTGTCAAGTTTGGCCTTACGCAAAAAGCACTCGAGTCACACGTCCAGTTAATCGAGCGAGAGGTTCTTGACTAC…	604		CATTGGAGCAGTCATAAACAACCTCCTCACCAAACACGGGCGTGGTAAGTTTCCCATAAACGTCCTCGGCGTTGAGATCGGCGTGTTTGCCGTTGAGGATAAAGTCATTGCCCTTGGGACCAAGAAAGACAGTCGTTGATTTGCCAAGGAGAATAAAGGTAAAGCAGTCGCCGTATTTATCTCTGCAGTCGAAGAAAAAAGCGTACGGGTCGATGCCATATTGTACGGTGCTTCCAATACTAGTGATTGCAGCAAACTCGGCAGTGAGTTTTCTCCGAACTTCCTCACCCTGCAAAGAACGTGAGGCAGTAAAGATTGTTATCTCAGCCATTGCCTTGGGGACATCGATGGTGCTAGTTCTGCCAGAAAAGGATGGATCAGTTTCGACGTAGTCAAGAA…	#VALUE!
TCAAGAACCTCTCGCTCGATT	21	83	13.8616		CAGCAAGTTTGACGAGTCCCTGGCCGCTCTCTACCACGACCTCGATATGGGCTTCACCCCCATCAACTTCATGCTTCACTGGGCCCCTCTCCCCTGGAACCGTAAGCGCGACCACGCCCAGCGCACTGTTGCCAAGATCTACATGGACACTATCAAGGAGCGCCGCGCCAAGGGCAACAACGAATCCGAGCATGACATGATGAAGCACCTTATGAACTCTCCATGGCGGCCGCGGGAATTCGATTCGGTCCATTGACAATCCCCGTCTTTGGTAGCGATGTCGTATACGATTGTCCCAACTCGAAGCTCATGGAACAAAAGAAGTTTGTCAAGTTTGGCCTTACGCAAAAAGCACTCGAGTCACACGTCCAGTTAATCGAGCGAGAGGTTCTTGACTAC…	#VALUE!		CATTGGAGCAGTCATAAACAACCTCCTCACCAAACACGGGCGTGGTAAGTTTCCCATAAACGTCCTCGGCGTTGAGATCGGCGTGTTTGCCGTTGAGGATAAAGTCATTGCCCTTGGGACCAAGAAAGACAGTCGTTGATTTGCCAAGGAGAATAAAGGTAAAGCAGTCGCCGTATTTATCTCTGCAGTCGAAGAAAAAAGCGTACGGGTCGATGCCATATTGTACGGTGCTTCCAATACTAGTGATTGCAGCAAACTCGGCAGTGAGTTTTCTCCGAACTTCCTCACCCTGCAAAGAACGTGAGGCAGTAAAGATTGTTATCTCAGCCATTGCCTTGGGGACATCGATGGTGCTAGTTCTGCCAGAAAAGGATGGATCAGTTTCGACGTAGTCAAGAA…	393
TGTTCCATGAGCTTCGAGTTG	21	83	13.8616		CAGCAAGTTTGACGAGTCCCTGGCCGCTCTCTACCACGACCTCGATATGGGCTTCACCCCCATCAACTTCATGCTTCACTGGGCCCCTCTCCCCTGGAACCGTAAGCGCGACCACGCCCAGCGCACTGTTGCCAAGATCTACATGGACACTATCAAGGAGCGCCGCGCCAAGGGCAACAACGAATCCGAGCATGACATGATGAAGCACCTTATGAACTCTCCATGGCGGCCGCGGGAATTCGATTCGGTCCATTGACAATCCCCGTCTTTGGTAGCGATGTCGTATACGATTGTCCCAACTCGAAGCTCATGGAACAAAAGAAGTTTGTCAAGTTTGGCCTTACGCAAAAAGCACTCGAGTCACACGTCCAGTTAATCGAGCGAGAGGTTCTTGACTAC…	#VALUE!		CATTGGAGCAGTCATAAACAACCTCCTCACCAAACACGGGCGTGGTAAGTTTCCCATAAACGTCCTCGGCGTTGAGATCGGCGTGTTTGCCGTTGAGGATAAAGTCATTGCCCTTGGGACCAAGAAAGACAGTCGTTGATTTGCCAAGGAGAATAAAGGTAAAGCAGTCGCCGTATTTATCTCTGCAGTCGAAGAAAAAAGCGTACGGGTCGATGCCATATTGTACGGTGCTTCCAATACTAGTGATTGCAGCAAACTCGGCAGTGAGTTTTCTCCGAACTTCCTCACCCTGCAAAGAACGTGAGGCAGTAAAGATTGTTATCTCAGCCATTGCCTTGGGGACATCGATGGTGCTAGTTCTGCCAGAAAAGGATGGATCAGTTTCGACGTAGTCAAGAA…	471
TTCGACTGCAGAGATAAATAC	21	82	13.6946		CAGCAAGTTTGACGAGTCCCTGGCCGCTCTCTACCACGACCTCGATATGGGCTTCACCCCCATCAACTTCATGCTTCACTGGGCCCCTCTCCCCTGGAACCGTAAGCGCGACCACGCCCAGCGCACTGTTGCCAAGATCTACATGGACACTATCAAGGAGCGCCGCGCCAAGGGCAACAACGAATCCGAGCATGACATGATGAAGCACCTTATGAACTCTCCATGGCGGCCGCGGGAATTCGATTCGGTCCATTGACAATCCCCGTCTTTGGTAGCGATGTCGTATACGATTGTCCCAACTCGAAGCTCATGGAACAAAAGAAGTTTGTCAAGTTTGGCCTTACGCAAAAAGCACTCGAGTCACACGTCCAGTTAATCGAGCGAGAGGTTCTTGACTAC…	595		CATTGGAGCAGTCATAAACAACCTCCTCACCAAACACGGGCGTGGTAAGTTTCCCATAAACGTCCTCGGCGTTGAGATCGGCGTGTTTGCCGTTGAGGATAAAGTCATTGCCCTTGGGACCAAGAAAGACAGTCGTTGATTTGCCAAGGAGAATAAAGGTAAAGCAGTCGCCGTATTTATCTCTGCAGTCGAAGAAAAAAGCGTACGGGTCGATGCCATATTGTACGGTGCTTCCAATACTAGTGATTGCAGCAAACTCGGCAGTGAGTTTTCTCCGAACTTCCTCACCCTGCAAAGAACGTGAGGCAGTAAAGATTGTTATCTCAGCCATTGCCTTGGGGACATCGATGGTGCTAGTTCTGCCAGAAAAGGATGGATCAGTTTCGACGTAGTCAAGAA…	#VALUE!
ACGAATCCGAGCATGACATGA	21	82	13.6946		CAGCAAGTTTGACGAGTCCCTGGCCGCTCTCTACCACGACCTCGATATGGGCTTCACCCCCATCAACTTCATGCTTCACTGGGCCCCTCTCCCCTGGAACCGTAAGCGCGACCACGCCCAGCGCACTGTTGCCAAGATCTACATGGACACTATCAAGGAGCGCCGCGCCAAGGGCAACAACGAATCCGAGCATGACATGATGAAGCACCTTATGAACTCTCCATGGCGGCCGCGGGAATTCGATTCGGTCCATTGACAATCCCCGTCTTTGGTAGCGATGTCGTATACGATTGTCCCAACTCGAAGCTCATGGAACAAAAGAAGTTTGTCAAGTTTGGCCTTACGCAAAAAGCACTCGAGTCACACGTCCAGTTAATCGAGCGAGAGGTTCTTGACTAC…	180		CATTGGAGCAGTCATAAACAACCTCCTCACCAAACACGGGCGTGGTAAGTTTCCCATAAACGTCCTCGGCGTTGAGATCGGCGTGTTTGCCGTTGAGGATAAAGTCATTGCCCTTGGGACCAAGAAAGACAGTCGTTGATTTGCCAAGGAGAATAAAGGTAAAGCAGTCGCCGTATTTATCTCTGCAGTCGAAGAAAAAAGCGTACGGGTCGATGCCATATTGTACGGTGCTTCCAATACTAGTGATTGCAGCAAACTCGGCAGTGAGTTTTCTCCGAACTTCCTCACCCTGCAAAGAACGTGAGGCAGTAAAGATTGTTATCTCAGCCATTGCCTTGGGGACATCGATGGTGCTAGTTCTGCCAGAAAAGGATGGATCAGTTTCGACGTAGTCAAGAA…	#VALUE!
AACTGATCCATCCTTTTCTGG	21	82	13.6946		CAGCAAGTTTGACGAGTCCCTGGCCGCTCTCTACCACGACCTCGATATGGGCTTCACCCCCATCAACTTCATGCTTCACTGGGCCCCTCTCCCCTGGAACCGTAAGCGCGACCACGCCCAGCGCACTGTTGCCAAGATCTACATGGACACTATCAAGGAGCGCCGCGCCAAGGGCAACAACGAATCCGAGCATGACATGATGAAGCACCTTATGAACTCTCCATGGCGGCCGCGGGAATTCGATTCGGTCCATTGACAATCCCCGTCTTTGGTAGCGATGTCGTATACGATTGTCCCAACTCGAAGCTCATGGAACAAAAGAAGTTTGTCAAGTTTGGCCTTACGCAAAAAGCACTCGAGTCACACGTCCAGTTAATCGAGCGAGAGGTTCTTGACTAC…	405		CATTGGAGCAGTCATAAACAACCTCCTCACCAAACACGGGCGTGGTAAGTTTCCCATAAACGTCCTCGGCGTTGAGATCGGCGTGTTTGCCGTTGAGGATAAAGTCATTGCCCTTGGGACCAAGAAAGACAGTCGTTGATTTGCCAAGGAGAATAAAGGTAAAGCAGTCGCCGTATTTATCTCTGCAGTCGAAGAAAAAAGCGTACGGGTCGATGCCATATTGTACGGTGCTTCCAATACTAGTGATTGCAGCAAACTCGGCAGTGAGTTTTCTCCGAACTTCCTCACCCTGCAAAGAACGTGAGGCAGTAAAGATTGTTATCTCAGCCATTGCCTTGGGGACATCGATGGTGCTAGTTCTGCCAGAAAAGGATGGATCAGTTTCGACGTAGTCAAGAA…	#VALUE!
TCGATTAACTGGACGTGTGACTCG	24	82	13.6946		CAGCAAGTTTGACGAGTCCCTGGCCGCTCTCTACCACGACCTCGATATGGGCTTCACCCCCATCAACTTCATGCTTCACTGGGCCCCTCTCCCCTGGAACCGTAAGCGCGACCACGCCCAGCGCACTGTTGCCAAGATCTACATGGACACTATCAAGGAGCGCCGCGCCAAGGGCAACAACGAATCCGAGCATGACATGATGAAGCACCTTATGAACTCTCCATGGCGGCCGCGGGAATTCGATTCGGTCCATTGACAATCCCCGTCTTTGGTAGCGATGTCGTATACGATTGTCCCAACTCGAAGCTCATGGAACAAAAGAAGTTTGTCAAGTTTGGCCTTACGCAAAAAGCACTCGAGTCACACGTCCAGTTAATCGAGCGAGAGGTTCTTGACTAC…	#VALUE!		CATTGGAGCAGTCATAAACAACCTCCTCACCAAACACGGGCGTGGTAAGTTTCCCATAAACGTCCTCGGCGTTGAGATCGGCGTGTTTGCCGTTGAGGATAAAGTCATTGCCCTTGGGACCAAGAAAGACAGTCGTTGATTTGCCAAGGAGAATAAAGGTAAAGCAGTCGCCGTATTTATCTCTGCAGTCGAAGAAAAAAGCGTACGGGTCGATGCCATATTGTACGGTGCTTCCAATACTAGTGATTGCAGCAAACTCGGCAGTGAGTTTTCTCCGAACTTCCTCACCCTGCAAAGAACGTGAGGCAGTAAAGATTGTTATCTCAGCCATTGCCTTGGGGACATCGATGGTGCTAGTTCTGCCAGAAAAGGATGGATCAGTTTCGACGTAGTCAAGAA…	408
AAAGAACGTGAGGCAGTAAAG	21	81	13.5276		CAGCAAGTTTGACGAGTCCCTGGCCGCTCTCTACCACGACCTCGATATGGGCTTCACCCCCATCAACTTCATGCTTCACTGGGCCCCTCTCCCCTGGAACCGTAAGCGCGACCACGCCCAGCGCACTGTTGCCAAGATCTACATGGACACTATCAAGGAGCGCCGCGCCAAGGGCAACAACGAATCCGAGCATGACATGATGAAGCACCTTATGAACTCTCCATGGCGGCCGCGGGAATTCGATTCGGTCCATTGACAATCCCCGTCTTTGGTAGCGATGTCGTATACGATTGTCCCAACTCGAAGCTCATGGAACAAAAGAAGTTTGTCAAGTTTGGCCTTACGCAAAAAGCACTCGAGTCACACGTCCAGTTAATCGAGCGAGAGGTTCTTGACTAC…	#VALUE!		CATTGGAGCAGTCATAAACAACCTCCTCACCAAACACGGGCGTGGTAAGTTTCCCATAAACGTCCTCGGCGTTGAGATCGGCGTGTTTGCCGTTGAGGATAAAGTCATTGCCCTTGGGACCAAGAAAGACAGTCGTTGATTTGCCAAGGAGAATAAAGGTAAAGCAGTCGCCGTATTTATCTCTGCAGTCGAAGAAAAAAGCGTACGGGTCGATGCCATATTGTACGGTGCTTCCAATACTAGTGATTGCAGCAAACTCGGCAGTGAGTTTTCTCCGAACTTCCTCACCCTGCAAAGAACGTGAGGCAGTAAAGATTGTTATCTCAGCCATTGCCTTGGGGACATCGATGGTGCTAGTTCTGCCAGAAAAGGATGGATCAGTTTCGACGTAGTCAAGAA…	294
TCTGGCAGAACTAGCACCATC	21	81	13.5276		CAGCAAGTTTGACGAGTCCCTGGCCGCTCTCTACCACGACCTCGATATGGGCTTCACCCCCATCAACTTCATGCTTCACTGGGCCCCTCTCCCCTGGAACCGTAAGCGCGACCACGCCCAGCGCACTGTTGCCAAGATCTACATGGACACTATCAAGGAGCGCCGCGCCAAGGGCAACAACGAATCCGAGCATGACATGATGAAGCACCTTATGAACTCTCCATGGCGGCCGCGGGAATTCGATTCGGTCCATTGACAATCCCCGTCTTTGGTAGCGATGTCGTATACGATTGTCCCAACTCGAAGCTCATGGAACAAAAGAAGTTTGTCAAGTTTGGCCTTACGCAAAAAGCACTCGAGTCACACGTCCAGTTAATCGAGCGAGAGGTTCTTGACTAC…	421		CATTGGAGCAGTCATAAACAACCTCCTCACCAAACACGGGCGTGGTAAGTTTCCCATAAACGTCCTCGGCGTTGAGATCGGCGTGTTTGCCGTTGAGGATAAAGTCATTGCCCTTGGGACCAAGAAAGACAGTCGTTGATTTGCCAAGGAGAATAAAGGTAAAGCAGTCGCCGTATTTATCTCTGCAGTCGAAGAAAAAAGCGTACGGGTCGATGCCATATTGTACGGTGCTTCCAATACTAGTGATTGCAGCAAACTCGGCAGTGAGTTTTCTCCGAACTTCCTCACCCTGCAAAGAACGTGAGGCAGTAAAGATTGTTATCTCAGCCATTGCCTTGGGGACATCGATGGTGCTAGTTCTGCCAGAAAAGGATGGATCAGTTTCGACGTAGTCAAGAA…	#VALUE!
ACCTCTCGCTCGATTAACTGG	21	80	13.3606		CAGCAAGTTTGACGAGTCCCTGGCCGCTCTCTACCACGACCTCGATATGGGCTTCACCCCCATCAACTTCATGCTTCACTGGGCCCCTCTCCCCTGGAACCGTAAGCGCGACCACGCCCAGCGCACTGTTGCCAAGATCTACATGGACACTATCAAGGAGCGCCGCGCCAAGGGCAACAACGAATCCGAGCATGACATGATGAAGCACCTTATGAACTCTCCATGGCGGCCGCGGGAATTCGATTCGGTCCATTGACAATCCCCGTCTTTGGTAGCGATGTCGTATACGATTGTCCCAACTCGAAGCTCATGGAACAAAAGAAGTTTGTCAAGTTTGGCCTTACGCAAAAAGCACTCGAGTCACACGTCCAGTTAATCGAGCGAGAGGTTCTTGACTAC…	#VALUE!		CATTGGAGCAGTCATAAACAACCTCCTCACCAAACACGGGCGTGGTAAGTTTCCCATAAACGTCCTCGGCGTTGAGATCGGCGTGTTTGCCGTTGAGGATAAAGTCATTGCCCTTGGGACCAAGAAAGACAGTCGTTGATTTGCCAAGGAGAATAAAGGTAAAGCAGTCGCCGTATTTATCTCTGCAGTCGAAGAAAAAAGCGTACGGGTCGATGCCATATTGTACGGTGCTTCCAATACTAGTGATTGCAGCAAACTCGGCAGTGAGTTTTCTCCGAACTTCCTCACCCTGCAAAGAACGTGAGGCAGTAAAGATTGTTATCTCAGCCATTGCCTTGGGGACATCGATGGTGCTAGTTCTGCCAGAAAAGGATGGATCAGTTTCGACGTAGTCAAGAA…	399
GAGGAAGTTCGGAGAAAACTC	21	80	13.3606		CAGCAAGTTTGACGAGTCCCTGGCCGCTCTCTACCACGACCTCGATATGGGCTTCACCCCCATCAACTTCATGCTTCACTGGGCCCCTCTCCCCTGGAACCGTAAGCGCGACCACGCCCAGCGCACTGTTGCCAAGATCTACATGGACACTATCAAGGAGCGCCGCGCCAAGGGCAACAACGAATCCGAGCATGACATGATGAAGCACCTTATGAACTCTCCATGGCGGCCGCGGGAATTCGATTCGGTCCATTGACAATCCCCGTCTTTGGTAGCGATGTCGTATACGATTGTCCCAACTCGAAGCTCATGGAACAAAAGAAGTTTGTCAAGTTTGGCCTTACGCAAAAAGCACTCGAGTCACACGTCCAGTTAATCGAGCGAGAGGTTCTTGACTAC…	502		CATTGGAGCAGTCATAAACAACCTCCTCACCAAACACGGGCGTGGTAAGTTTCCCATAAACGTCCTCGGCGTTGAGATCGGCGTGTTTGCCGTTGAGGATAAAGTCATTGCCCTTGGGACCAAGAAAGACAGTCGTTGATTTGCCAAGGAGAATAAAGGTAAAGCAGTCGCCGTATTTATCTCTGCAGTCGAAGAAAAAAGCGTACGGGTCGATGCCATATTGTACGGTGCTTCCAATACTAGTGATTGCAGCAAACTCGGCAGTGAGTTTTCTCCGAACTTCCTCACCCTGCAAAGAACGTGAGGCAGTAAAGATTGTTATCTCAGCCATTGCCTTGGGGACATCGATGGTGCTAGTTCTGCCAGAAAAGGATGGATCAGTTTCGACGTAGTCAAGAA…	#VALUE!
CAACGACTGTCTTTCTTGGTC	21	79	13.1936		CAGCAAGTTTGACGAGTCCCTGGCCGCTCTCTACCACGACCTCGATATGGGCTTCACCCCCATCAACTTCATGCTTCACTGGGCCCCTCTCCCCTGGAACCGTAAGCGCGACCACGCCCAGCGCACTGTTGCCAAGATCTACATGGACACTATCAAGGAGCGCCGCGCCAAGGGCAACAACGAATCCGAGCATGACATGATGAAGCACCTTATGAACTCTCCATGGCGGCCGCGGGAATTCGATTCGGTCCATTGACAATCCCCGTCTTTGGTAGCGATGTCGTATACGATTGTCCCAACTCGAAGCTCATGGAACAAAAGAAGTTTGTCAAGTTTGGCCTTACGCAAAAAGCACTCGAGTCACACGTCCAGTTAATCGAGCGAGAGGTTCTTGACTAC…	650		CATTGGAGCAGTCATAAACAACCTCCTCACCAAACACGGGCGTGGTAAGTTTCCCATAAACGTCCTCGGCGTTGAGATCGGCGTGTTTGCCGTTGAGGATAAAGTCATTGCCCTTGGGACCAAGAAAGACAGTCGTTGATTTGCCAAGGAGAATAAAGGTAAAGCAGTCGCCGTATTTATCTCTGCAGTCGAAGAAAAAAGCGTACGGGTCGATGCCATATTGTACGGTGCTTCCAATACTAGTGATTGCAGCAAACTCGGCAGTGAGTTTTCTCCGAACTTCCTCACCCTGCAAAGAACGTGAGGCAGTAAAGATTGTTATCTCAGCCATTGCCTTGGGGACATCGATGGTGCTAGTTCTGCCAGAAAAGGATGGATCAGTTTCGACGTAGTCAAGAA…	#VALUE!
ATGGATCAGTTTCGACGTAGTC	22	79	13.1936		CAGCAAGTTTGACGAGTCCCTGGCCGCTCTCTACCACGACCTCGATATGGGCTTCACCCCCATCAACTTCATGCTTCACTGGGCCCCTCTCCCCTGGAACCGTAAGCGCGACCACGCCCAGCGCACTGTTGCCAAGATCTACATGGACACTATCAAGGAGCGCCGCGCCAAGGGCAACAACGAATCCGAGCATGACATGATGAAGCACCTTATGAACTCTCCATGGCGGCCGCGGGAATTCGATTCGGTCCATTGACAATCCCCGTCTTTGGTAGCGATGTCGTATACGATTGTCCCAACTCGAAGCTCATGGAACAAAAGAAGTTTGTCAAGTTTGGCCTTACGCAAAAAGCACTCGAGTCACACGTCCAGTTAATCGAGCGAGAGGTTCTTGACTAC…	#VALUE!		CATTGGAGCAGTCATAAACAACCTCCTCACCAAACACGGGCGTGGTAAGTTTCCCATAAACGTCCTCGGCGTTGAGATCGGCGTGTTTGCCGTTGAGGATAAAGTCATTGCCCTTGGGACCAAGAAAGACAGTCGTTGATTTGCCAAGGAGAATAAAGGTAAAGCAGTCGCCGTATTTATCTCTGCAGTCGAAGAAAAAAGCGTACGGGTCGATGCCATATTGTACGGTGCTTCCAATACTAGTGATTGCAGCAAACTCGGCAGTGAGTTTTCTCCGAACTTCCTCACCCTGCAAAGAACGTGAGGCAGTAAAGATTGTTATCTCAGCCATTGCCTTGGGGACATCGATGGTGCTAGTTCTGCCAGAAAAGGATGGATCAGTTTCGACGTAGTCAAGAA…	373
TAAAGATTGTTATCTCAGCCA	21	78	13.0266		CAGCAAGTTTGACGAGTCCCTGGCCGCTCTCTACCACGACCTCGATATGGGCTTCACCCCCATCAACTTCATGCTTCACTGGGCCCCTCTCCCCTGGAACCGTAAGCGCGACCACGCCCAGCGCACTGTTGCCAAGATCTACATGGACACTATCAAGGAGCGCCGCGCCAAGGGCAACAACGAATCCGAGCATGACATGATGAAGCACCTTATGAACTCTCCATGGCGGCCGCGGGAATTCGATTCGGTCCATTGACAATCCCCGTCTTTGGTAGCGATGTCGTATACGATTGTCCCAACTCGAAGCTCATGGAACAAAAGAAGTTTGTCAAGTTTGGCCTTACGCAAAAAGCACTCGAGTCACACGTCCAGTTAATCGAGCGAGAGGTTCTTGACTAC…	#VALUE!		CATTGGAGCAGTCATAAACAACCTCCTCACCAAACACGGGCGTGGTAAGTTTCCCATAAACGTCCTCGGCGTTGAGATCGGCGTGTTTGCCGTTGAGGATAAAGTCATTGCCCTTGGGACCAAGAAAGACAGTCGTTGATTTGCCAAGGAGAATAAAGGTAAAGCAGTCGCCGTATTTATCTCTGCAGTCGAAGAAAAAAGCGTACGGGTCGATGCCATATTGTACGGTGCTTCCAATACTAGTGATTGCAGCAAACTCGGCAGTGAGTTTTCTCCGAACTTCCTCACCCTGCAAAGAACGTGAGGCAGTAAAGATTGTTATCTCAGCCATTGCCTTGGGGACATCGATGGTGCTAGTTCTGCCAGAAAAGGATGGATCAGTTTCGACGTAGTCAAGAA…	310
TGGACCGAATCGAATTCCCGCG	22	78	13.0266		CAGCAAGTTTGACGAGTCCCTGGCCGCTCTCTACCACGACCTCGATATGGGCTTCACCCCCATCAACTTCATGCTTCACTGGGCCCCTCTCCCCTGGAACCGTAAGCGCGACCACGCCCAGCGCACTGTTGCCAAGATCTACATGGACACTATCAAGGAGCGCCGCGCCAAGGGCAACAACGAATCCGAGCATGACATGATGAAGCACCTTATGAACTCTCCATGGCGGCCGCGGGAATTCGATTCGGTCCATTGACAATCCCCGTCTTTGGTAGCGATGTCGTATACGATTGTCCCAACTCGAAGCTCATGGAACAAAAGAAGTTTGTCAAGTTTGGCCTTACGCAAAAAGCACTCGAGTCACACGTCCAGTTAATCGAGCGAGAGGTTCTTGACTAC…	#VALUE!		CATTGGAGCAGTCATAAACAACCTCCTCACCAAACACGGGCGTGGTAAGTTTCCCATAAACGTCCTCGGCGTTGAGATCGGCGTGTTTGCCGTTGAGGATAAAGTCATTGCCCTTGGGACCAAGAAAGACAGTCGTTGATTTGCCAAGGAGAATAAAGGTAAAGCAGTCGCCGTATTTATCTCTGCAGTCGAAGAAAAAAGCGTACGGGTCGATGCCATATTGTACGGTGCTTCCAATACTAGTGATTGCAGCAAACTCGGCAGTGAGTTTTCTCCGAACTTCCTCACCCTGCAAAGAACGTGAGGCAGTAAAGATTGTTATCTCAGCCATTGCCTTGGGGACATCGATGGTGCTAGTTCTGCCAGAAAAGGATGGATCAGTTTCGACGTAGTCAAGAA…	536
GCTTCGAGTTGGGACAATCGT	21	77	12.8596		CAGCAAGTTTGACGAGTCCCTGGCCGCTCTCTACCACGACCTCGATATGGGCTTCACCCCCATCAACTTCATGCTTCACTGGGCCCCTCTCCCCTGGAACCGTAAGCGCGACCACGCCCAGCGCACTGTTGCCAAGATCTACATGGACACTATCAAGGAGCGCCGCGCCAAGGGCAACAACGAATCCGAGCATGACATGATGAAGCACCTTATGAACTCTCCATGGCGGCCGCGGGAATTCGATTCGGTCCATTGACAATCCCCGTCTTTGGTAGCGATGTCGTATACGATTGTCCCAACTCGAAGCTCATGGAACAAAAGAAGTTTGTCAAGTTTGGCCTTACGCAAAAAGCACTCGAGTCACACGTCCAGTTAATCGAGCGAGAGGTTCTTGACTAC…	#VALUE!		CATTGGAGCAGTCATAAACAACCTCCTCACCAAACACGGGCGTGGTAAGTTTCCCATAAACGTCCTCGGCGTTGAGATCGGCGTGTTTGCCGTTGAGGATAAAGTCATTGCCCTTGGGACCAAGAAAGACAGTCGTTGATTTGCCAAGGAGAATAAAGGTAAAGCAGTCGCCGTATTTATCTCTGCAGTCGAAGAAAAAAGCGTACGGGTCGATGCCATATTGTACGGTGCTTCCAATACTAGTGATTGCAGCAAACTCGGCAGTGAGTTTTCTCCGAACTTCCTCACCCTGCAAAGAACGTGAGGCAGTAAAGATTGTTATCTCAGCCATTGCCTTGGGGACATCGATGGTGCTAGTTCTGCCAGAAAAGGATGGATCAGTTTCGACGTAGTCAAGAA…	481
TATCGAGGTCGTGGTAGAGAG	21	77	12.8596		CAGCAAGTTTGACGAGTCCCTGGCCGCTCTCTACCACGACCTCGATATGGGCTTCACCCCCATCAACTTCATGCTTCACTGGGCCCCTCTCCCCTGGAACCGTAAGCGCGACCACGCCCAGCGCACTGTTGCCAAGATCTACATGGACACTATCAAGGAGCGCCGCGCCAAGGGCAACAACGAATCCGAGCATGACATGATGAAGCACCTTATGAACTCTCCATGGCGGCCGCGGGAATTCGATTCGGTCCATTGACAATCCCCGTCTTTGGTAGCGATGTCGTATACGATTGTCCCAACTCGAAGCTCATGGAACAAAAGAAGTTTGTCAAGTTTGGCCTTACGCAAAAAGCACTCGAGTCACACGTCCAGTTAATCGAGCGAGAGGTTCTTGACTAC…	#VALUE!		CATTGGAGCAGTCATAAACAACCTCCTCACCAAACACGGGCGTGGTAAGTTTCCCATAAACGTCCTCGGCGTTGAGATCGGCGTGTTTGCCGTTGAGGATAAAGTCATTGCCCTTGGGACCAAGAAAGACAGTCGTTGATTTGCCAAGGAGAATAAAGGTAAAGCAGTCGCCGTATTTATCTCTGCAGTCGAAGAAAAAAGCGTACGGGTCGATGCCATATTGTACGGTGCTTCCAATACTAGTGATTGCAGCAAACTCGGCAGTGAGTTTTCTCCGAACTTCCTCACCCTGCAAAGAACGTGAGGCAGTAAAGATTGTTATCTCAGCCATTGCCTTGGGGACATCGATGGTGCTAGTTCTGCCAGAAAAGGATGGATCAGTTTCGACGTAGTCAAGAA…	741
GCTCGATTAACTGGACGTGT	20	76	12.6926		CAGCAAGTTTGACGAGTCCCTGGCCGCTCTCTACCACGACCTCGATATGGGCTTCACCCCCATCAACTTCATGCTTCACTGGGCCCCTCTCCCCTGGAACCGTAAGCGCGACCACGCCCAGCGCACTGTTGCCAAGATCTACATGGACACTATCAAGGAGCGCCGCGCCAAGGGCAACAACGAATCCGAGCATGACATGATGAAGCACCTTATGAACTCTCCATGGCGGCCGCGGGAATTCGATTCGGTCCATTGACAATCCCCGTCTTTGGTAGCGATGTCGTATACGATTGTCCCAACTCGAAGCTCATGGAACAAAAGAAGTTTGTCAAGTTTGGCCTTACGCAAAAAGCACTCGAGTCACACGTCCAGTTAATCGAGCGAGAGGTTCTTGACTAC…	#VALUE!		CATTGGAGCAGTCATAAACAACCTCCTCACCAAACACGGGCGTGGTAAGTTTCCCATAAACGTCCTCGGCGTTGAGATCGGCGTGTTTGCCGTTGAGGATAAAGTCATTGCCCTTGGGACCAAGAAAGACAGTCGTTGATTTGCCAAGGAGAATAAAGGTAAAGCAGTCGCCGTATTTATCTCTGCAGTCGAAGAAAAAAGCGTACGGGTCGATGCCATATTGTACGGTGCTTCCAATACTAGTGATTGCAGCAAACTCGGCAGTGAGTTTTCTCCGAACTTCCTCACCCTGCAAAGAACGTGAGGCAGTAAAGATTGTTATCTCAGCCATTGCCTTGGGGACATCGATGGTGCTAGTTCTGCCAGAAAAGGATGGATCAGTTTCGACGTAGTCAAGAA…	406
TCCCAACTCGAAGCTCATGGA	21	76	12.6926		CAGCAAGTTTGACGAGTCCCTGGCCGCTCTCTACCACGACCTCGATATGGGCTTCACCCCCATCAACTTCATGCTTCACTGGGCCCCTCTCCCCTGGAACCGTAAGCGCGACCACGCCCAGCGCACTGTTGCCAAGATCTACATGGACACTATCAAGGAGCGCCGCGCCAAGGGCAACAACGAATCCGAGCATGACATGATGAAGCACCTTATGAACTCTCCATGGCGGCCGCGGGAATTCGATTCGGTCCATTGACAATCCCCGTCTTTGGTAGCGATGTCGTATACGATTGTCCCAACTCGAAGCTCATGGAACAAAAGAAGTTTGTCAAGTTTGGCCTTACGCAAAAAGCACTCGAGTCACACGTCCAGTTAATCGAGCGAGAGGTTCTTGACTAC…	294		CATTGGAGCAGTCATAAACAACCTCCTCACCAAACACGGGCGTGGTAAGTTTCCCATAAACGTCCTCGGCGTTGAGATCGGCGTGTTTGCCGTTGAGGATAAAGTCATTGCCCTTGGGACCAAGAAAGACAGTCGTTGATTTGCCAAGGAGAATAAAGGTAAAGCAGTCGCCGTATTTATCTCTGCAGTCGAAGAAAAAAGCGTACGGGTCGATGCCATATTGTACGGTGCTTCCAATACTAGTGATTGCAGCAAACTCGGCAGTGAGTTTTCTCCGAACTTCCTCACCCTGCAAAGAACGTGAGGCAGTAAAGATTGTTATCTCAGCCATTGCCTTGGGGACATCGATGGTGCTAGTTCTGCCAGAAAAGGATGGATCAGTTTCGACGTAGTCAAGAA…	#VALUE!
TGTAGATCTTGGCAACAGTGC	21	76	12.6926		CAGCAAGTTTGACGAGTCCCTGGCCGCTCTCTACCACGACCTCGATATGGGCTTCACCCCCATCAACTTCATGCTTCACTGGGCCCCTCTCCCCTGGAACCGTAAGCGCGACCACGCCCAGCGCACTGTTGCCAAGATCTACATGGACACTATCAAGGAGCGCCGCGCCAAGGGCAACAACGAATCCGAGCATGACATGATGAAGCACCTTATGAACTCTCCATGGCGGCCGCGGGAATTCGATTCGGTCCATTGACAATCCCCGTCTTTGGTAGCGATGTCGTATACGATTGTCCCAACTCGAAGCTCATGGAACAAAAGAAGTTTGTCAAGTTTGGCCTTACGCAAAAAGCACTCGAGTCACACGTCCAGTTAATCGAGCGAGAGGTTCTTGACTAC…	#VALUE!		CATTGGAGCAGTCATAAACAACCTCCTCACCAAACACGGGCGTGGTAAGTTTCCCATAAACGTCCTCGGCGTTGAGATCGGCGTGTTTGCCGTTGAGGATAAAGTCATTGCCCTTGGGACCAAGAAAGACAGTCGTTGATTTGCCAAGGAGAATAAAGGTAAAGCAGTCGCCGTATTTATCTCTGCAGTCGAAGAAAAAAGCGTACGGGTCGATGCCATATTGTACGGTGCTTCCAATACTAGTGATTGCAGCAAACTCGGCAGTGAGTTTTCTCCGAACTTCCTCACCCTGCAAAGAACGTGAGGCAGTAAAGATTGTTATCTCAGCCATTGCCTTGGGGACATCGATGGTGCTAGTTCTGCCAGAAAAGGATGGATCAGTTTCGACGTAGTCAAGAA…	645
TGCAAAGAACGTGAGGCAGTA	21	74	12.3586		CAGCAAGTTTGACGAGTCCCTGGCCGCTCTCTACCACGACCTCGATATGGGCTTCACCCCCATCAACTTCATGCTTCACTGGGCCCCTCTCCCCTGGAACCGTAAGCGCGACCACGCCCAGCGCACTGTTGCCAAGATCTACATGGACACTATCAAGGAGCGCCGCGCCAAGGGCAACAACGAATCCGAGCATGACATGATGAAGCACCTTATGAACTCTCCATGGCGGCCGCGGGAATTCGATTCGGTCCATTGACAATCCCCGTCTTTGGTAGCGATGTCGTATACGATTGTCCCAACTCGAAGCTCATGGAACAAAAGAAGTTTGTCAAGTTTGGCCTTACGCAAAAAGCACTCGAGTCACACGTCCAGTTAATCGAGCGAGAGGTTCTTGACTAC…	#VALUE!		CATTGGAGCAGTCATAAACAACCTCCTCACCAAACACGGGCGTGGTAAGTTTCCCATAAACGTCCTCGGCGTTGAGATCGGCGTGTTTGCCGTTGAGGATAAAGTCATTGCCCTTGGGACCAAGAAAGACAGTCGTTGATTTGCCAAGGAGAATAAAGGTAAAGCAGTCGCCGTATTTATCTCTGCAGTCGAAGAAAAAAGCGTACGGGTCGATGCCATATTGTACGGTGCTTCCAATACTAGTGATTGCAGCAAACTCGGCAGTGAGTTTTCTCCGAACTTCCTCACCCTGCAAAGAACGTGAGGCAGTAAAGATTGTTATCTCAGCCATTGCCTTGGGGACATCGATGGTGCTAGTTCTGCCAGAAAAGGATGGATCAGTTTCGACGTAGTCAAGAA…	291
TCCATGTAGATCTTGGCAACA	21	73	12.1916		CAGCAAGTTTGACGAGTCCCTGGCCGCTCTCTACCACGACCTCGATATGGGCTTCACCCCCATCAACTTCATGCTTCACTGGGCCCCTCTCCCCTGGAACCGTAAGCGCGACCACGCCCAGCGCACTGTTGCCAAGATCTACATGGACACTATCAAGGAGCGCCGCGCCAAGGGCAACAACGAATCCGAGCATGACATGATGAAGCACCTTATGAACTCTCCATGGCGGCCGCGGGAATTCGATTCGGTCCATTGACAATCCCCGTCTTTGGTAGCGATGTCGTATACGATTGTCCCAACTCGAAGCTCATGGAACAAAAGAAGTTTGTCAAGTTTGGCCTTACGCAAAAAGCACTCGAGTCACACGTCCAGTTAATCGAGCGAGAGGTTCTTGACTAC…	#VALUE!		CATTGGAGCAGTCATAAACAACCTCCTCACCAAACACGGGCGTGGTAAGTTTCCCATAAACGTCCTCGGCGTTGAGATCGGCGTGTTTGCCGTTGAGGATAAAGTCATTGCCCTTGGGACCAAGAAAGACAGTCGTTGATTTGCCAAGGAGAATAAAGGTAAAGCAGTCGCCGTATTTATCTCTGCAGTCGAAGAAAAAAGCGTACGGGTCGATGCCATATTGTACGGTGCTTCCAATACTAGTGATTGCAGCAAACTCGGCAGTGAGTTTTCTCCGAACTTCCTCACCCTGCAAAGAACGTGAGGCAGTAAAGATTGTTATCTCAGCCATTGCCTTGGGGACATCGATGGTGCTAGTTCTGCCAGAAAAGGATGGATCAGTTTCGACGTAGTCAAGAA…	641
TTCGATTCGGTCCATTGAC	19	72	12.0246		CAGCAAGTTTGACGAGTCCCTGGCCGCTCTCTACCACGACCTCGATATGGGCTTCACCCCCATCAACTTCATGCTTCACTGGGCCCCTCTCCCCTGGAACCGTAAGCGCGACCACGCCCAGCGCACTGTTGCCAAGATCTACATGGACACTATCAAGGAGCGCCGCGCCAAGGGCAACAACGAATCCGAGCATGACATGATGAAGCACCTTATGAACTCTCCATGGCGGCCGCGGGAATTCGATTCGGTCCATTGACAATCCCCGTCTTTGGTAGCGATGTCGTATACGATTGTCCCAACTCGAAGCTCATGGAACAAAAGAAGTTTGTCAAGTTTGGCCTTACGCAAAAAGCACTCGAGTCACACGTCCAGTTAATCGAGCGAGAGGTTCTTGACTAC…	239		CATTGGAGCAGTCATAAACAACCTCCTCACCAAACACGGGCGTGGTAAGTTTCCCATAAACGTCCTCGGCGTTGAGATCGGCGTGTTTGCCGTTGAGGATAAAGTCATTGCCCTTGGGACCAAGAAAGACAGTCGTTGATTTGCCAAGGAGAATAAAGGTAAAGCAGTCGCCGTATTTATCTCTGCAGTCGAAGAAAAAAGCGTACGGGTCGATGCCATATTGTACGGTGCTTCCAATACTAGTGATTGCAGCAAACTCGGCAGTGAGTTTTCTCCGAACTTCCTCACCCTGCAAAGAACGTGAGGCAGTAAAGATTGTTATCTCAGCCATTGCCTTGGGGACATCGATGGTGCTAGTTCTGCCAGAAAAGGATGGATCAGTTTCGACGTAGTCAAGAA…	#VALUE!
AGTGTCCATGTAGATCTTGGC	21	72	12.0246		CAGCAAGTTTGACGAGTCCCTGGCCGCTCTCTACCACGACCTCGATATGGGCTTCACCCCCATCAACTTCATGCTTCACTGGGCCCCTCTCCCCTGGAACCGTAAGCGCGACCACGCCCAGCGCACTGTTGCCAAGATCTACATGGACACTATCAAGGAGCGCCGCGCCAAGGGCAACAACGAATCCGAGCATGACATGATGAAGCACCTTATGAACTCTCCATGGCGGCCGCGGGAATTCGATTCGGTCCATTGACAATCCCCGTCTTTGGTAGCGATGTCGTATACGATTGTCCCAACTCGAAGCTCATGGAACAAAAGAAGTTTGTCAAGTTTGGCCTTACGCAAAAAGCACTCGAGTCACACGTCCAGTTAATCGAGCGAGAGGTTCTTGACTAC…	#VALUE!		CATTGGAGCAGTCATAAACAACCTCCTCACCAAACACGGGCGTGGTAAGTTTCCCATAAACGTCCTCGGCGTTGAGATCGGCGTGTTTGCCGTTGAGGATAAAGTCATTGCCCTTGGGACCAAGAAAGACAGTCGTTGATTTGCCAAGGAGAATAAAGGTAAAGCAGTCGCCGTATTTATCTCTGCAGTCGAAGAAAAAAGCGTACGGGTCGATGCCATATTGTACGGTGCTTCCAATACTAGTGATTGCAGCAAACTCGGCAGTGAGTTTTCTCCGAACTTCCTCACCCTGCAAAGAACGTGAGGCAGTAAAGATTGTTATCTCAGCCATTGCCTTGGGGACATCGATGGTGCTAGTTCTGCCAGAAAAGGATGGATCAGTTTCGACGTAGTCAAGAA…	637
TCGAGGTCGTGGTAGAGAGCG	21	72	12.0246		CAGCAAGTTTGACGAGTCCCTGGCCGCTCTCTACCACGACCTCGATATGGGCTTCACCCCCATCAACTTCATGCTTCACTGGGCCCCTCTCCCCTGGAACCGTAAGCGCGACCACGCCCAGCGCACTGTTGCCAAGATCTACATGGACACTATCAAGGAGCGCCGCGCCAAGGGCAACAACGAATCCGAGCATGACATGATGAAGCACCTTATGAACTCTCCATGGCGGCCGCGGGAATTCGATTCGGTCCATTGACAATCCCCGTCTTTGGTAGCGATGTCGTATACGATTGTCCCAACTCGAAGCTCATGGAACAAAAGAAGTTTGTCAAGTTTGGCCTTACGCAAAAAGCACTCGAGTCACACGTCCAGTTAATCGAGCGAGAGGTTCTTGACTAC…	#VALUE!		CATTGGAGCAGTCATAAACAACCTCCTCACCAAACACGGGCGTGGTAAGTTTCCCATAAACGTCCTCGGCGTTGAGATCGGCGTGTTTGCCGTTGAGGATAAAGTCATTGCCCTTGGGACCAAGAAAGACAGTCGTTGATTTGCCAAGGAGAATAAAGGTAAAGCAGTCGCCGTATTTATCTCTGCAGTCGAAGAAAAAAGCGTACGGGTCGATGCCATATTGTACGGTGCTTCCAATACTAGTGATTGCAGCAAACTCGGCAGTGAGTTTTCTCCGAACTTCCTCACCCTGCAAAGAACGTGAGGCAGTAAAGATTGTTATCTCAGCCATTGCCTTGGGGACATCGATGGTGCTAGTTCTGCCAGAAAAGGATGGATCAGTTTCGACGTAGTCAAGAA…	743
TCGACTGCAGAGATAAATACGG	22	72	12.0246		CAGCAAGTTTGACGAGTCCCTGGCCGCTCTCTACCACGACCTCGATATGGGCTTCACCCCCATCAACTTCATGCTTCACTGGGCCCCTCTCCCCTGGAACCGTAAGCGCGACCACGCCCAGCGCACTGTTGCCAAGATCTACATGGACACTATCAAGGAGCGCCGCGCCAAGGGCAACAACGAATCCGAGCATGACATGATGAAGCACCTTATGAACTCTCCATGGCGGCCGCGGGAATTCGATTCGGTCCATTGACAATCCCCGTCTTTGGTAGCGATGTCGTATACGATTGTCCCAACTCGAAGCTCATGGAACAAAAGAAGTTTGTCAAGTTTGGCCTTACGCAAAAAGCACTCGAGTCACACGTCCAGTTAATCGAGCGAGAGGTTCTTGACTAC…	596		CATTGGAGCAGTCATAAACAACCTCCTCACCAAACACGGGCGTGGTAAGTTTCCCATAAACGTCCTCGGCGTTGAGATCGGCGTGTTTGCCGTTGAGGATAAAGTCATTGCCCTTGGGACCAAGAAAGACAGTCGTTGATTTGCCAAGGAGAATAAAGGTAAAGCAGTCGCCGTATTTATCTCTGCAGTCGAAGAAAAAAGCGTACGGGTCGATGCCATATTGTACGGTGCTTCCAATACTAGTGATTGCAGCAAACTCGGCAGTGAGTTTTCTCCGAACTTCCTCACCCTGCAAAGAACGTGAGGCAGTAAAGATTGTTATCTCAGCCATTGCCTTGGGGACATCGATGGTGCTAGTTCTGCCAGAAAAGGATGGATCAGTTTCGACGTAGTCAAGAA…	#VALUE!
CTTGGGACCAAGAAAGACAGT	21	71	11.8575		CAGCAAGTTTGACGAGTCCCTGGCCGCTCTCTACCACGACCTCGATATGGGCTTCACCCCCATCAACTTCATGCTTCACTGGGCCCCTCTCCCCTGGAACCGTAAGCGCGACCACGCCCAGCGCACTGTTGCCAAGATCTACATGGACACTATCAAGGAGCGCCGCGCCAAGGGCAACAACGAATCCGAGCATGACATGATGAAGCACCTTATGAACTCTCCATGGCGGCCGCGGGAATTCGATTCGGTCCATTGACAATCCCCGTCTTTGGTAGCGATGTCGTATACGATTGTCCCAACTCGAAGCTCATGGAACAAAAGAAGTTTGTCAAGTTTGGCCTTACGCAAAAAGCACTCGAGTCACACGTCCAGTTAATCGAGCGAGAGGTTCTTGACTAC…	#VALUE!		CATTGGAGCAGTCATAAACAACCTCCTCACCAAACACGGGCGTGGTAAGTTTCCCATAAACGTCCTCGGCGTTGAGATCGGCGTGTTTGCCGTTGAGGATAAAGTCATTGCCCTTGGGACCAAGAAAGACAGTCGTTGATTTGCCAAGGAGAATAAAGGTAAAGCAGTCGCCGTATTTATCTCTGCAGTCGAAGAAAAAAGCGTACGGGTCGATGCCATATTGTACGGTGCTTCCAATACTAGTGATTGCAGCAAACTCGGCAGTGAGTTTTCTCCGAACTTCCTCACCCTGCAAAGAACGTGAGGCAGTAAAGATTGTTATCTCAGCCATTGCCTTGGGGACATCGATGGTGCTAGTTCTGCCAGAAAAGGATGGATCAGTTTCGACGTAGTCAAGAA…	113
ATACGGCGACTGCTTTACCTT	21	69	11.5235		CAGCAAGTTTGACGAGTCCCTGGCCGCTCTCTACCACGACCTCGATATGGGCTTCACCCCCATCAACTTCATGCTTCACTGGGCCCCTCTCCCCTGGAACCGTAAGCGCGACCACGCCCAGCGCACTGTTGCCAAGATCTACATGGACACTATCAAGGAGCGCCGCGCCAAGGGCAACAACGAATCCGAGCATGACATGATGAAGCACCTTATGAACTCTCCATGGCGGCCGCGGGAATTCGATTCGGTCCATTGACAATCCCCGTCTTTGGTAGCGATGTCGTATACGATTGTCCCAACTCGAAGCTCATGGAACAAAAGAAGTTTGTCAAGTTTGGCCTTACGCAAAAAGCACTCGAGTCACACGTCCAGTTAATCGAGCGAGAGGTTCTTGACTAC…	612		CATTGGAGCAGTCATAAACAACCTCCTCACCAAACACGGGCGTGGTAAGTTTCCCATAAACGTCCTCGGCGTTGAGATCGGCGTGTTTGCCGTTGAGGATAAAGTCATTGCCCTTGGGACCAAGAAAGACAGTCGTTGATTTGCCAAGGAGAATAAAGGTAAAGCAGTCGCCGTATTTATCTCTGCAGTCGAAGAAAAAAGCGTACGGGTCGATGCCATATTGTACGGTGCTTCCAATACTAGTGATTGCAGCAAACTCGGCAGTGAGTTTTCTCCGAACTTCCTCACCCTGCAAAGAACGTGAGGCAGTAAAGATTGTTATCTCAGCCATTGCCTTGGGGACATCGATGGTGCTAGTTCTGCCAGAAAAGGATGGATCAGTTTCGACGTAGTCAAGAA…	#VALUE!
TTGGCGCGGCGCTCCTTGATA	21	69	11.5235		CAGCAAGTTTGACGAGTCCCTGGCCGCTCTCTACCACGACCTCGATATGGGCTTCACCCCCATCAACTTCATGCTTCACTGGGCCCCTCTCCCCTGGAACCGTAAGCGCGACCACGCCCAGCGCACTGTTGCCAAGATCTACATGGACACTATCAAGGAGCGCCGCGCCAAGGGCAACAACGAATCCGAGCATGACATGATGAAGCACCTTATGAACTCTCCATGGCGGCCGCGGGAATTCGATTCGGTCCATTGACAATCCCCGTCTTTGGTAGCGATGTCGTATACGATTGTCCCAACTCGAAGCTCATGGAACAAAAGAAGTTTGTCAAGTTTGGCCTTACGCAAAAAGCACTCGAGTCACACGTCCAGTTAATCGAGCGAGAGGTTCTTGACTAC…	#VALUE!		CATTGGAGCAGTCATAAACAACCTCCTCACCAAACACGGGCGTGGTAAGTTTCCCATAAACGTCCTCGGCGTTGAGATCGGCGTGTTTGCCGTTGAGGATAAAGTCATTGCCCTTGGGACCAAGAAAGACAGTCGTTGATTTGCCAAGGAGAATAAAGGTAAAGCAGTCGCCGTATTTATCTCTGCAGTCGAAGAAAAAAGCGTACGGGTCGATGCCATATTGTACGGTGCTTCCAATACTAGTGATTGCAGCAAACTCGGCAGTGAGTTTTCTCCGAACTTCCTCACCCTGCAAAGAACGTGAGGCAGTAAAGATTGTTATCTCAGCCATTGCCTTGGGGACATCGATGGTGCTAGTTCTGCCAGAAAAGGATGGATCAGTTTCGACGTAGTCAAGAA…	617
TTGCGTAAGGCCAAACTTGAC	21	69	11.5235		CAGCAAGTTTGACGAGTCCCTGGCCGCTCTCTACCACGACCTCGATATGGGCTTCACCCCCATCAACTTCATGCTTCACTGGGCCCCTCTCCCCTGGAACCGTAAGCGCGACCACGCCCAGCGCACTGTTGCCAAGATCTACATGGACACTATCAAGGAGCGCCGCGCCAAGGGCAACAACGAATCCGAGCATGACATGATGAAGCACCTTATGAACTCTCCATGGCGGCCGCGGGAATTCGATTCGGTCCATTGACAATCCCCGTCTTTGGTAGCGATGTCGTATACGATTGTCCCAACTCGAAGCTCATGGAACAAAAGAAGTTTGTCAAGTTTGGCCTTACGCAAAAAGCACTCGAGTCACACGTCCAGTTAATCGAGCGAGAGGTTCTTGACTAC…	#VALUE!		CATTGGAGCAGTCATAAACAACCTCCTCACCAAACACGGGCGTGGTAAGTTTCCCATAAACGTCCTCGGCGTTGAGATCGGCGTGTTTGCCGTTGAGGATAAAGTCATTGCCCTTGGGACCAAGAAAGACAGTCGTTGATTTGCCAAGGAGAATAAAGGTAAAGCAGTCGCCGTATTTATCTCTGCAGTCGAAGAAAAAAGCGTACGGGTCGATGCCATATTGTACGGTGCTTCCAATACTAGTGATTGCAGCAAACTCGGCAGTGAGTTTTCTCCGAACTTCCTCACCCTGCAAAGAACGTGAGGCAGTAAAGATTGTTATCTCAGCCATTGCCTTGGGGACATCGATGGTGCTAGTTCTGCCAGAAAAGGATGGATCAGTTTCGACGTAGTCAAGAA…	440
TGTCAATGGACCGAATCGAAT	21	68	11.3565		CAGCAAGTTTGACGAGTCCCTGGCCGCTCTCTACCACGACCTCGATATGGGCTTCACCCCCATCAACTTCATGCTTCACTGGGCCCCTCTCCCCTGGAACCGTAAGCGCGACCACGCCCAGCGCACTGTTGCCAAGATCTACATGGACACTATCAAGGAGCGCCGCGCCAAGGGCAACAACGAATCCGAGCATGACATGATGAAGCACCTTATGAACTCTCCATGGCGGCCGCGGGAATTCGATTCGGTCCATTGACAATCCCCGTCTTTGGTAGCGATGTCGTATACGATTGTCCCAACTCGAAGCTCATGGAACAAAAGAAGTTTGTCAAGTTTGGCCTTACGCAAAAAGCACTCGAGTCACACGTCCAGTTAATCGAGCGAGAGGTTCTTGACTAC…	#VALUE!		CATTGGAGCAGTCATAAACAACCTCCTCACCAAACACGGGCGTGGTAAGTTTCCCATAAACGTCCTCGGCGTTGAGATCGGCGTGTTTGCCGTTGAGGATAAAGTCATTGCCCTTGGGACCAAGAAAGACAGTCGTTGATTTGCCAAGGAGAATAAAGGTAAAGCAGTCGCCGTATTTATCTCTGCAGTCGAAGAAAAAAGCGTACGGGTCGATGCCATATTGTACGGTGCTTCCAATACTAGTGATTGCAGCAAACTCGGCAGTGAGTTTTCTCCGAACTTCCTCACCCTGCAAAGAACGTGAGGCAGTAAAGATTGTTATCTCAGCCATTGCCTTGGGGACATCGATGGTGCTAGTTCTGCCAGAAAAGGATGGATCAGTTTCGACGTAGTCAAGAA…	530
TGGGACCAAGAAAGACAGTCG	21	68	11.3565		CAGCAAGTTTGACGAGTCCCTGGCCGCTCTCTACCACGACCTCGATATGGGCTTCACCCCCATCAACTTCATGCTTCACTGGGCCCCTCTCCCCTGGAACCGTAAGCGCGACCACGCCCAGCGCACTGTTGCCAAGATCTACATGGACACTATCAAGGAGCGCCGCGCCAAGGGCAACAACGAATCCGAGCATGACATGATGAAGCACCTTATGAACTCTCCATGGCGGCCGCGGGAATTCGATTCGGTCCATTGACAATCCCCGTCTTTGGTAGCGATGTCGTATACGATTGTCCCAACTCGAAGCTCATGGAACAAAAGAAGTTTGTCAAGTTTGGCCTTACGCAAAAAGCACTCGAGTCACACGTCCAGTTAATCGAGCGAGAGGTTCTTGACTAC…	#VALUE!		CATTGGAGCAGTCATAAACAACCTCCTCACCAAACACGGGCGTGGTAAGTTTCCCATAAACGTCCTCGGCGTTGAGATCGGCGTGTTTGCCGTTGAGGATAAAGTCATTGCCCTTGGGACCAAGAAAGACAGTCGTTGATTTGCCAAGGAGAATAAAGGTAAAGCAGTCGCCGTATTTATCTCTGCAGTCGAAGAAAAAAGCGTACGGGTCGATGCCATATTGTACGGTGCTTCCAATACTAGTGATTGCAGCAAACTCGGCAGTGAGTTTTCTCCGAACTTCCTCACCCTGCAAAGAACGTGAGGCAGTAAAGATTGTTATCTCAGCCATTGCCTTGGGGACATCGATGGTGCTAGTTCTGCCAGAAAAGGATGGATCAGTTTCGACGTAGTCAAGAA…	115
TCAATGGACCGAATCGAATTCC	22	68	11.3565		CAGCAAGTTTGACGAGTCCCTGGCCGCTCTCTACCACGACCTCGATATGGGCTTCACCCCCATCAACTTCATGCTTCACTGGGCCCCTCTCCCCTGGAACCGTAAGCGCGACCACGCCCAGCGCACTGTTGCCAAGATCTACATGGACACTATCAAGGAGCGCCGCGCCAAGGGCAACAACGAATCCGAGCATGACATGATGAAGCACCTTATGAACTCTCCATGGCGGCCGCGGGAATTCGATTCGGTCCATTGACAATCCCCGTCTTTGGTAGCGATGTCGTATACGATTGTCCCAACTCGAAGCTCATGGAACAAAAGAAGTTTGTCAAGTTTGGCCTTACGCAAAAAGCACTCGAGTCACACGTCCAGTTAATCGAGCGAGAGGTTCTTGACTAC…	#VALUE!		CATTGGAGCAGTCATAAACAACCTCCTCACCAAACACGGGCGTGGTAAGTTTCCCATAAACGTCCTCGGCGTTGAGATCGGCGTGTTTGCCGTTGAGGATAAAGTCATTGCCCTTGGGACCAAGAAAGACAGTCGTTGATTTGCCAAGGAGAATAAAGGTAAAGCAGTCGCCGTATTTATCTCTGCAGTCGAAGAAAAAAGCGTACGGGTCGATGCCATATTGTACGGTGCTTCCAATACTAGTGATTGCAGCAAACTCGGCAGTGAGTTTTCTCCGAACTTCCTCACCCTGCAAAGAACGTGAGGCAGTAAAGATTGTTATCTCAGCCATTGCCTTGGGGACATCGATGGTGCTAGTTCTGCCAGAAAAGGATGGATCAGTTTCGACGTAGTCAAGAA…	532
ACTACGTCGAAACTGATCCATC	22	68	11.3565		CAGCAAGTTTGACGAGTCCCTGGCCGCTCTCTACCACGACCTCGATATGGGCTTCACCCCCATCAACTTCATGCTTCACTGGGCCCCTCTCCCCTGGAACCGTAAGCGCGACCACGCCCAGCGCACTGTTGCCAAGATCTACATGGACACTATCAAGGAGCGCCGCGCCAAGGGCAACAACGAATCCGAGCATGACATGATGAAGCACCTTATGAACTCTCCATGGCGGCCGCGGGAATTCGATTCGGTCCATTGACAATCCCCGTCTTTGGTAGCGATGTCGTATACGATTGTCCCAACTCGAAGCTCATGGAACAAAAGAAGTTTGTCAAGTTTGGCCTTACGCAAAAAGCACTCGAGTCACACGTCCAGTTAATCGAGCGAGAGGTTCTTGACTAC…	395		CATTGGAGCAGTCATAAACAACCTCCTCACCAAACACGGGCGTGGTAAGTTTCCCATAAACGTCCTCGGCGTTGAGATCGGCGTGTTTGCCGTTGAGGATAAAGTCATTGCCCTTGGGACCAAGAAAGACAGTCGTTGATTTGCCAAGGAGAATAAAGGTAAAGCAGTCGCCGTATTTATCTCTGCAGTCGAAGAAAAAAGCGTACGGGTCGATGCCATATTGTACGGTGCTTCCAATACTAGTGATTGCAGCAAACTCGGCAGTGAGTTTTCTCCGAACTTCCTCACCCTGCAAAGAACGTGAGGCAGTAAAGATTGTTATCTCAGCCATTGCCTTGGGGACATCGATGGTGCTAGTTCTGCCAGAAAAGGATGGATCAGTTTCGACGTAGTCAAGAA…	#VALUE!
ACAATCTTTACTGCCTCACGT	21	67	11.1895		CAGCAAGTTTGACGAGTCCCTGGCCGCTCTCTACCACGACCTCGATATGGGCTTCACCCCCATCAACTTCATGCTTCACTGGGCCCCTCTCCCCTGGAACCGTAAGCGCGACCACGCCCAGCGCACTGTTGCCAAGATCTACATGGACACTATCAAGGAGCGCCGCGCCAAGGGCAACAACGAATCCGAGCATGACATGATGAAGCACCTTATGAACTCTCCATGGCGGCCGCGGGAATTCGATTCGGTCCATTGACAATCCCCGTCTTTGGTAGCGATGTCGTATACGATTGTCCCAACTCGAAGCTCATGGAACAAAAGAAGTTTGTCAAGTTTGGCCTTACGCAAAAAGCACTCGAGTCACACGTCCAGTTAATCGAGCGAGAGGTTCTTGACTAC…	469		CATTGGAGCAGTCATAAACAACCTCCTCACCAAACACGGGCGTGGTAAGTTTCCCATAAACGTCCTCGGCGTTGAGATCGGCGTGTTTGCCGTTGAGGATAAAGTCATTGCCCTTGGGACCAAGAAAGACAGTCGTTGATTTGCCAAGGAGAATAAAGGTAAAGCAGTCGCCGTATTTATCTCTGCAGTCGAAGAAAAAAGCGTACGGGTCGATGCCATATTGTACGGTGCTTCCAATACTAGTGATTGCAGCAAACTCGGCAGTGAGTTTTCTCCGAACTTCCTCACCCTGCAAAGAACGTGAGGCAGTAAAGATTGTTATCTCAGCCATTGCCTTGGGGACATCGATGGTGCTAGTTCTGCCAGAAAAGGATGGATCAGTTTCGACGTAGTCAAGAA…	#VALUE!
TTTTTCTTCGACTGCAGAGAT	21	67	11.1895		CAGCAAGTTTGACGAGTCCCTGGCCGCTCTCTACCACGACCTCGATATGGGCTTCACCCCCATCAACTTCATGCTTCACTGGGCCCCTCTCCCCTGGAACCGTAAGCGCGACCACGCCCAGCGCACTGTTGCCAAGATCTACATGGACACTATCAAGGAGCGCCGCGCCAAGGGCAACAACGAATCCGAGCATGACATGATGAAGCACCTTATGAACTCTCCATGGCGGCCGCGGGAATTCGATTCGGTCCATTGACAATCCCCGTCTTTGGTAGCGATGTCGTATACGATTGTCCCAACTCGAAGCTCATGGAACAAAAGAAGTTTGTCAAGTTTGGCCTTACGCAAAAAGCACTCGAGTCACACGTCCAGTTAATCGAGCGAGAGGTTCTTGACTAC…	589		CATTGGAGCAGTCATAAACAACCTCCTCACCAAACACGGGCGTGGTAAGTTTCCCATAAACGTCCTCGGCGTTGAGATCGGCGTGTTTGCCGTTGAGGATAAAGTCATTGCCCTTGGGACCAAGAAAGACAGTCGTTGATTTGCCAAGGAGAATAAAGGTAAAGCAGTCGCCGTATTTATCTCTGCAGTCGAAGAAAAAAGCGTACGGGTCGATGCCATATTGTACGGTGCTTCCAATACTAGTGATTGCAGCAAACTCGGCAGTGAGTTTTCTCCGAACTTCCTCACCCTGCAAAGAACGTGAGGCAGTAAAGATTGTTATCTCAGCCATTGCCTTGGGGACATCGATGGTGCTAGTTCTGCCAGAAAAGGATGGATCAGTTTCGACGTAGTCAAGAA…	#VALUE!
ACGTGAGGCAGTAAAGATTGT	21	67	11.1895		CAGCAAGTTTGACGAGTCCCTGGCCGCTCTCTACCACGACCTCGATATGGGCTTCACCCCCATCAACTTCATGCTTCACTGGGCCCCTCTCCCCTGGAACCGTAAGCGCGACCACGCCCAGCGCACTGTTGCCAAGATCTACATGGACACTATCAAGGAGCGCCGCGCCAAGGGCAACAACGAATCCGAGCATGACATGATGAAGCACCTTATGAACTCTCCATGGCGGCCGCGGGAATTCGATTCGGTCCATTGACAATCCCCGTCTTTGGTAGCGATGTCGTATACGATTGTCCCAACTCGAAGCTCATGGAACAAAAGAAGTTTGTCAAGTTTGGCCTTACGCAAAAAGCACTCGAGTCACACGTCCAGTTAATCGAGCGAGAGGTTCTTGACTAC…	#VALUE!		CATTGGAGCAGTCATAAACAACCTCCTCACCAAACACGGGCGTGGTAAGTTTCCCATAAACGTCCTCGGCGTTGAGATCGGCGTGTTTGCCGTTGAGGATAAAGTCATTGCCCTTGGGACCAAGAAAGACAGTCGTTGATTTGCCAAGGAGAATAAAGGTAAAGCAGTCGCCGTATTTATCTCTGCAGTCGAAGAAAAAAGCGTACGGGTCGATGCCATATTGTACGGTGCTTCCAATACTAGTGATTGCAGCAAACTCGGCAGTGAGTTTTCTCCGAACTTCCTCACCCTGCAAAGAACGTGAGGCAGTAAAGATTGTTATCTCAGCCATTGCCTTGGGGACATCGATGGTGCTAGTTCTGCCAGAAAAGGATGGATCAGTTTCGACGTAGTCAAGAA…	299
TGGCGGCCGCGGGAATTCGAT	21	66	11.0225		CAGCAAGTTTGACGAGTCCCTGGCCGCTCTCTACCACGACCTCGATATGGGCTTCACCCCCATCAACTTCATGCTTCACTGGGCCCCTCTCCCCTGGAACCGTAAGCGCGACCACGCCCAGCGCACTGTTGCCAAGATCTACATGGACACTATCAAGGAGCGCCGCGCCAAGGGCAACAACGAATCCGAGCATGACATGATGAAGCACCTTATGAACTCTCCATGGCGGCCGCGGGAATTCGATTCGGTCCATTGACAATCCCCGTCTTTGGTAGCGATGTCGTATACGATTGTCCCAACTCGAAGCTCATGGAACAAAAGAAGTTTGTCAAGTTTGGCCTTACGCAAAAAGCACTCGAGTCACACGTCCAGTTAATCGAGCGAGAGGTTCTTGACTAC…	224		CATTGGAGCAGTCATAAACAACCTCCTCACCAAACACGGGCGTGGTAAGTTTCCCATAAACGTCCTCGGCGTTGAGATCGGCGTGTTTGCCGTTGAGGATAAAGTCATTGCCCTTGGGACCAAGAAAGACAGTCGTTGATTTGCCAAGGAGAATAAAGGTAAAGCAGTCGCCGTATTTATCTCTGCAGTCGAAGAAAAAAGCGTACGGGTCGATGCCATATTGTACGGTGCTTCCAATACTAGTGATTGCAGCAAACTCGGCAGTGAGTTTTCTCCGAACTTCCTCACCCTGCAAAGAACGTGAGGCAGTAAAGATTGTTATCTCAGCCATTGCCTTGGGGACATCGATGGTGCTAGTTCTGCCAGAAAAGGATGGATCAGTTTCGACGTAGTCAAGAA…	#VALUE!
CATCCTTTTCTGGCAGAACTAG	22	66	11.0225		CAGCAAGTTTGACGAGTCCCTGGCCGCTCTCTACCACGACCTCGATATGGGCTTCACCCCCATCAACTTCATGCTTCACTGGGCCCCTCTCCCCTGGAACCGTAAGCGCGACCACGCCCAGCGCACTGTTGCCAAGATCTACATGGACACTATCAAGGAGCGCCGCGCCAAGGGCAACAACGAATCCGAGCATGACATGATGAAGCACCTTATGAACTCTCCATGGCGGCCGCGGGAATTCGATTCGGTCCATTGACAATCCCCGTCTTTGGTAGCGATGTCGTATACGATTGTCCCAACTCGAAGCTCATGGAACAAAAGAAGTTTGTCAAGTTTGGCCTTACGCAAAAAGCACTCGAGTCACACGTCCAGTTAATCGAGCGAGAGGTTCTTGACTAC…	413		CATTGGAGCAGTCATAAACAACCTCCTCACCAAACACGGGCGTGGTAAGTTTCCCATAAACGTCCTCGGCGTTGAGATCGGCGTGTTTGCCGTTGAGGATAAAGTCATTGCCCTTGGGACCAAGAAAGACAGTCGTTGATTTGCCAAGGAGAATAAAGGTAAAGCAGTCGCCGTATTTATCTCTGCAGTCGAAGAAAAAAGCGTACGGGTCGATGCCATATTGTACGGTGCTTCCAATACTAGTGATTGCAGCAAACTCGGCAGTGAGTTTTCTCCGAACTTCCTCACCCTGCAAAGAACGTGAGGCAGTAAAGATTGTTATCTCAGCCATTGCCTTGGGGACATCGATGGTGCTAGTTCTGCCAGAAAAGGATGGATCAGTTTCGACGTAGTCAAGAA…	#VALUE!
GGCAGTAAAGATTGTTATCTC	21	65	10.8555		CAGCAAGTTTGACGAGTCCCTGGCCGCTCTCTACCACGACCTCGATATGGGCTTCACCCCCATCAACTTCATGCTTCACTGGGCCCCTCTCCCCTGGAACCGTAAGCGCGACCACGCCCAGCGCACTGTTGCCAAGATCTACATGGACACTATCAAGGAGCGCCGCGCCAAGGGCAACAACGAATCCGAGCATGACATGATGAAGCACCTTATGAACTCTCCATGGCGGCCGCGGGAATTCGATTCGGTCCATTGACAATCCCCGTCTTTGGTAGCGATGTCGTATACGATTGTCCCAACTCGAAGCTCATGGAACAAAAGAAGTTTGTCAAGTTTGGCCTTACGCAAAAAGCACTCGAGTCACACGTCCAGTTAATCGAGCGAGAGGTTCTTGACTAC…	#VALUE!		CATTGGAGCAGTCATAAACAACCTCCTCACCAAACACGGGCGTGGTAAGTTTCCCATAAACGTCCTCGGCGTTGAGATCGGCGTGTTTGCCGTTGAGGATAAAGTCATTGCCCTTGGGACCAAGAAAGACAGTCGTTGATTTGCCAAGGAGAATAAAGGTAAAGCAGTCGCCGTATTTATCTCTGCAGTCGAAGAAAAAAGCGTACGGGTCGATGCCATATTGTACGGTGCTTCCAATACTAGTGATTGCAGCAAACTCGGCAGTGAGTTTTCTCCGAACTTCCTCACCCTGCAAAGAACGTGAGGCAGTAAAGATTGTTATCTCAGCCATTGCCTTGGGGACATCGATGGTGCTAGTTCTGCCAGAAAAGGATGGATCAGTTTCGACGTAGTCAAGAA…	305
ACCCTGCAAAGAACGTGAGGC	21	65	10.8555		CAGCAAGTTTGACGAGTCCCTGGCCGCTCTCTACCACGACCTCGATATGGGCTTCACCCCCATCAACTTCATGCTTCACTGGGCCCCTCTCCCCTGGAACCGTAAGCGCGACCACGCCCAGCGCACTGTTGCCAAGATCTACATGGACACTATCAAGGAGCGCCGCGCCAAGGGCAACAACGAATCCGAGCATGACATGATGAAGCACCTTATGAACTCTCCATGGCGGCCGCGGGAATTCGATTCGGTCCATTGACAATCCCCGTCTTTGGTAGCGATGTCGTATACGATTGTCCCAACTCGAAGCTCATGGAACAAAAGAAGTTTGTCAAGTTTGGCCTTACGCAAAAAGCACTCGAGTCACACGTCCAGTTAATCGAGCGAGAGGTTCTTGACTAC…	#VALUE!		CATTGGAGCAGTCATAAACAACCTCCTCACCAAACACGGGCGTGGTAAGTTTCCCATAAACGTCCTCGGCGTTGAGATCGGCGTGTTTGCCGTTGAGGATAAAGTCATTGCCCTTGGGACCAAGAAAGACAGTCGTTGATTTGCCAAGGAGAATAAAGGTAAAGCAGTCGCCGTATTTATCTCTGCAGTCGAAGAAAAAAGCGTACGGGTCGATGCCATATTGTACGGTGCTTCCAATACTAGTGATTGCAGCAAACTCGGCAGTGAGTTTTCTCCGAACTTCCTCACCCTGCAAAGAACGTGAGGCAGTAAAGATTGTTATCTCAGCCATTGCCTTGGGGACATCGATGGTGCTAGTTCTGCCAGAAAAGGATGGATCAGTTTCGACGTAGTCAAGAA…	287
TGATGAAGCACCTTATGAACT	21	64	10.6885		CAGCAAGTTTGACGAGTCCCTGGCCGCTCTCTACCACGACCTCGATATGGGCTTCACCCCCATCAACTTCATGCTTCACTGGGCCCCTCTCCCCTGGAACCGTAAGCGCGACCACGCCCAGCGCACTGTTGCCAAGATCTACATGGACACTATCAAGGAGCGCCGCGCCAAGGGCAACAACGAATCCGAGCATGACATGATGAAGCACCTTATGAACTCTCCATGGCGGCCGCGGGAATTCGATTCGGTCCATTGACAATCCCCGTCTTTGGTAGCGATGTCGTATACGATTGTCCCAACTCGAAGCTCATGGAACAAAAGAAGTTTGTCAAGTTTGGCCTTACGCAAAAAGCACTCGAGTCACACGTCCAGTTAATCGAGCGAGAGGTTCTTGACTAC…	198		CATTGGAGCAGTCATAAACAACCTCCTCACCAAACACGGGCGTGGTAAGTTTCCCATAAACGTCCTCGGCGTTGAGATCGGCGTGTTTGCCGTTGAGGATAAAGTCATTGCCCTTGGGACCAAGAAAGACAGTCGTTGATTTGCCAAGGAGAATAAAGGTAAAGCAGTCGCCGTATTTATCTCTGCAGTCGAAGAAAAAAGCGTACGGGTCGATGCCATATTGTACGGTGCTTCCAATACTAGTGATTGCAGCAAACTCGGCAGTGAGTTTTCTCCGAACTTCCTCACCCTGCAAAGAACGTGAGGCAGTAAAGATTGTTATCTCAGCCATTGCCTTGGGGACATCGATGGTGCTAGTTCTGCCAGAAAAGGATGGATCAGTTTCGACGTAGTCAAGAA…	#VALUE!
CCTTGGGACCAAGAAAGACAG	21	64	10.6885		CAGCAAGTTTGACGAGTCCCTGGCCGCTCTCTACCACGACCTCGATATGGGCTTCACCCCCATCAACTTCATGCTTCACTGGGCCCCTCTCCCCTGGAACCGTAAGCGCGACCACGCCCAGCGCACTGTTGCCAAGATCTACATGGACACTATCAAGGAGCGCCGCGCCAAGGGCAACAACGAATCCGAGCATGACATGATGAAGCACCTTATGAACTCTCCATGGCGGCCGCGGGAATTCGATTCGGTCCATTGACAATCCCCGTCTTTGGTAGCGATGTCGTATACGATTGTCCCAACTCGAAGCTCATGGAACAAAAGAAGTTTGTCAAGTTTGGCCTTACGCAAAAAGCACTCGAGTCACACGTCCAGTTAATCGAGCGAGAGGTTCTTGACTAC…	#VALUE!		CATTGGAGCAGTCATAAACAACCTCCTCACCAAACACGGGCGTGGTAAGTTTCCCATAAACGTCCTCGGCGTTGAGATCGGCGTGTTTGCCGTTGAGGATAAAGTCATTGCCCTTGGGACCAAGAAAGACAGTCGTTGATTTGCCAAGGAGAATAAAGGTAAAGCAGTCGCCGTATTTATCTCTGCAGTCGAAGAAAAAAGCGTACGGGTCGATGCCATATTGTACGGTGCTTCCAATACTAGTGATTGCAGCAAACTCGGCAGTGAGTTTTCTCCGAACTTCCTCACCCTGCAAAGAACGTGAGGCAGTAAAGATTGTTATCTCAGCCATTGCCTTGGGGACATCGATGGTGCTAGTTCTGCCAGAAAAGGATGGATCAGTTTCGACGTAGTCAAGAA…	112
TTCTGGCAGAACTAGCACCAT	21	63	10.5215		CAGCAAGTTTGACGAGTCCCTGGCCGCTCTCTACCACGACCTCGATATGGGCTTCACCCCCATCAACTTCATGCTTCACTGGGCCCCTCTCCCCTGGAACCGTAAGCGCGACCACGCCCAGCGCACTGTTGCCAAGATCTACATGGACACTATCAAGGAGCGCCGCGCCAAGGGCAACAACGAATCCGAGCATGACATGATGAAGCACCTTATGAACTCTCCATGGCGGCCGCGGGAATTCGATTCGGTCCATTGACAATCCCCGTCTTTGGTAGCGATGTCGTATACGATTGTCCCAACTCGAAGCTCATGGAACAAAAGAAGTTTGTCAAGTTTGGCCTTACGCAAAAAGCACTCGAGTCACACGTCCAGTTAATCGAGCGAGAGGTTCTTGACTAC…	420		CATTGGAGCAGTCATAAACAACCTCCTCACCAAACACGGGCGTGGTAAGTTTCCCATAAACGTCCTCGGCGTTGAGATCGGCGTGTTTGCCGTTGAGGATAAAGTCATTGCCCTTGGGACCAAGAAAGACAGTCGTTGATTTGCCAAGGAGAATAAAGGTAAAGCAGTCGCCGTATTTATCTCTGCAGTCGAAGAAAAAAGCGTACGGGTCGATGCCATATTGTACGGTGCTTCCAATACTAGTGATTGCAGCAAACTCGGCAGTGAGTTTTCTCCGAACTTCCTCACCCTGCAAAGAACGTGAGGCAGTAAAGATTGTTATCTCAGCCATTGCCTTGGGGACATCGATGGTGCTAGTTCTGCCAGAAAAGGATGGATCAGTTTCGACGTAGTCAAGAA…	#VALUE!
CTAGTGATTGCAGCAAACTCG	21	63	10.5215		CAGCAAGTTTGACGAGTCCCTGGCCGCTCTCTACCACGACCTCGATATGGGCTTCACCCCCATCAACTTCATGCTTCACTGGGCCCCTCTCCCCTGGAACCGTAAGCGCGACCACGCCCAGCGCACTGTTGCCAAGATCTACATGGACACTATCAAGGAGCGCCGCGCCAAGGGCAACAACGAATCCGAGCATGACATGATGAAGCACCTTATGAACTCTCCATGGCGGCCGCGGGAATTCGATTCGGTCCATTGACAATCCCCGTCTTTGGTAGCGATGTCGTATACGATTGTCCCAACTCGAAGCTCATGGAACAAAAGAAGTTTGTCAAGTTTGGCCTTACGCAAAAAGCACTCGAGTCACACGTCCAGTTAATCGAGCGAGAGGTTCTTGACTAC…	#VALUE!		CATTGGAGCAGTCATAAACAACCTCCTCACCAAACACGGGCGTGGTAAGTTTCCCATAAACGTCCTCGGCGTTGAGATCGGCGTGTTTGCCGTTGAGGATAAAGTCATTGCCCTTGGGACCAAGAAAGACAGTCGTTGATTTGCCAAGGAGAATAAAGGTAAAGCAGTCGCCGTATTTATCTCTGCAGTCGAAGAAAAAAGCGTACGGGTCGATGCCATATTGTACGGTGCTTCCAATACTAGTGATTGCAGCAAACTCGGCAGTGAGTTTTCTCCGAACTTCCTCACCCTGCAAAGAACGTGAGGCAGTAAAGATTGTTATCTCAGCCATTGCCTTGGGGACATCGATGGTGCTAGTTCTGCCAGAAAAGGATGGATCAGTTTCGACGTAGTCAAGAA…	240
TACGATTGTCCCAACTCGAAG	21	63	10.5215		CAGCAAGTTTGACGAGTCCCTGGCCGCTCTCTACCACGACCTCGATATGGGCTTCACCCCCATCAACTTCATGCTTCACTGGGCCCCTCTCCCCTGGAACCGTAAGCGCGACCACGCCCAGCGCACTGTTGCCAAGATCTACATGGACACTATCAAGGAGCGCCGCGCCAAGGGCAACAACGAATCCGAGCATGACATGATGAAGCACCTTATGAACTCTCCATGGCGGCCGCGGGAATTCGATTCGGTCCATTGACAATCCCCGTCTTTGGTAGCGATGTCGTATACGATTGTCCCAACTCGAAGCTCATGGAACAAAAGAAGTTTGTCAAGTTTGGCCTTACGCAAAAAGCACTCGAGTCACACGTCCAGTTAATCGAGCGAGAGGTTCTTGACTAC…	286		CATTGGAGCAGTCATAAACAACCTCCTCACCAAACACGGGCGTGGTAAGTTTCCCATAAACGTCCTCGGCGTTGAGATCGGCGTGTTTGCCGTTGAGGATAAAGTCATTGCCCTTGGGACCAAGAAAGACAGTCGTTGATTTGCCAAGGAGAATAAAGGTAAAGCAGTCGCCGTATTTATCTCTGCAGTCGAAGAAAAAAGCGTACGGGTCGATGCCATATTGTACGGTGCTTCCAATACTAGTGATTGCAGCAAACTCGGCAGTGAGTTTTCTCCGAACTTCCTCACCCTGCAAAGAACGTGAGGCAGTAAAGATTGTTATCTCAGCCATTGCCTTGGGGACATCGATGGTGCTAGTTCTGCCAGAAAAGGATGGATCAGTTTCGACGTAGTCAAGAA…	#VALUE!
TCATGCTCGGATTCGTTGTTGC	22	63	10.5215		CAGCAAGTTTGACGAGTCCCTGGCCGCTCTCTACCACGACCTCGATATGGGCTTCACCCCCATCAACTTCATGCTTCACTGGGCCCCTCTCCCCTGGAACCGTAAGCGCGACCACGCCCAGCGCACTGTTGCCAAGATCTACATGGACACTATCAAGGAGCGCCGCGCCAAGGGCAACAACGAATCCGAGCATGACATGATGAAGCACCTTATGAACTCTCCATGGCGGCCGCGGGAATTCGATTCGGTCCATTGACAATCCCCGTCTTTGGTAGCGATGTCGTATACGATTGTCCCAACTCGAAGCTCATGGAACAAAAGAAGTTTGTCAAGTTTGGCCTTACGCAAAAAGCACTCGAGTCACACGTCCAGTTAATCGAGCGAGAGGTTCTTGACTAC…	#VALUE!		CATTGGAGCAGTCATAAACAACCTCCTCACCAAACACGGGCGTGGTAAGTTTCCCATAAACGTCCTCGGCGTTGAGATCGGCGTGTTTGCCGTTGAGGATAAAGTCATTGCCCTTGGGACCAAGAAAGACAGTCGTTGATTTGCCAAGGAGAATAAAGGTAAAGCAGTCGCCGTATTTATCTCTGCAGTCGAAGAAAAAAGCGTACGGGTCGATGCCATATTGTACGGTGCTTCCAATACTAGTGATTGCAGCAAACTCGGCAGTGAGTTTTCTCCGAACTTCCTCACCCTGCAAAGAACGTGAGGCAGTAAAGATTGTTATCTCAGCCATTGCCTTGGGGACATCGATGGTGCTAGTTCTGCCAGAAAAGGATGGATCAGTTTCGACGTAGTCAAGAA…	593
AGGAAGTTCGGAGAAAACTCA	21	62	10.3545		CAGCAAGTTTGACGAGTCCCTGGCCGCTCTCTACCACGACCTCGATATGGGCTTCACCCCCATCAACTTCATGCTTCACTGGGCCCCTCTCCCCTGGAACCGTAAGCGCGACCACGCCCAGCGCACTGTTGCCAAGATCTACATGGACACTATCAAGGAGCGCCGCGCCAAGGGCAACAACGAATCCGAGCATGACATGATGAAGCACCTTATGAACTCTCCATGGCGGCCGCGGGAATTCGATTCGGTCCATTGACAATCCCCGTCTTTGGTAGCGATGTCGTATACGATTGTCCCAACTCGAAGCTCATGGAACAAAAGAAGTTTGTCAAGTTTGGCCTTACGCAAAAAGCACTCGAGTCACACGTCCAGTTAATCGAGCGAGAGGTTCTTGACTAC…	503		CATTGGAGCAGTCATAAACAACCTCCTCACCAAACACGGGCGTGGTAAGTTTCCCATAAACGTCCTCGGCGTTGAGATCGGCGTGTTTGCCGTTGAGGATAAAGTCATTGCCCTTGGGACCAAGAAAGACAGTCGTTGATTTGCCAAGGAGAATAAAGGTAAAGCAGTCGCCGTATTTATCTCTGCAGTCGAAGAAAAAAGCGTACGGGTCGATGCCATATTGTACGGTGCTTCCAATACTAGTGATTGCAGCAAACTCGGCAGTGAGTTTTCTCCGAACTTCCTCACCCTGCAAAGAACGTGAGGCAGTAAAGATTGTTATCTCAGCCATTGCCTTGGGGACATCGATGGTGCTAGTTCTGCCAGAAAAGGATGGATCAGTTTCGACGTAGTCAAGAA…	#VALUE!
TACTGCCTCACGTTCTTTGCA	21	61	10.1875		CAGCAAGTTTGACGAGTCCCTGGCCGCTCTCTACCACGACCTCGATATGGGCTTCACCCCCATCAACTTCATGCTTCACTGGGCCCCTCTCCCCTGGAACCGTAAGCGCGACCACGCCCAGCGCACTGTTGCCAAGATCTACATGGACACTATCAAGGAGCGCCGCGCCAAGGGCAACAACGAATCCGAGCATGACATGATGAAGCACCTTATGAACTCTCCATGGCGGCCGCGGGAATTCGATTCGGTCCATTGACAATCCCCGTCTTTGGTAGCGATGTCGTATACGATTGTCCCAACTCGAAGCTCATGGAACAAAAGAAGTTTGTCAAGTTTGGCCTTACGCAAAAAGCACTCGAGTCACACGTCCAGTTAATCGAGCGAGAGGTTCTTGACTAC…	477		CATTGGAGCAGTCATAAACAACCTCCTCACCAAACACGGGCGTGGTAAGTTTCCCATAAACGTCCTCGGCGTTGAGATCGGCGTGTTTGCCGTTGAGGATAAAGTCATTGCCCTTGGGACCAAGAAAGACAGTCGTTGATTTGCCAAGGAGAATAAAGGTAAAGCAGTCGCCGTATTTATCTCTGCAGTCGAAGAAAAAAGCGTACGGGTCGATGCCATATTGTACGGTGCTTCCAATACTAGTGATTGCAGCAAACTCGGCAGTGAGTTTTCTCCGAACTTCCTCACCCTGCAAAGAACGTGAGGCAGTAAAGATTGTTATCTCAGCCATTGCCTTGGGGACATCGATGGTGCTAGTTCTGCCAGAAAAGGATGGATCAGTTTCGACGTAGTCAAGAA…	#VALUE!
TTTCGACGTAGTCAAGAACCTC	22	61	10.1875		CAGCAAGTTTGACGAGTCCCTGGCCGCTCTCTACCACGACCTCGATATGGGCTTCACCCCCATCAACTTCATGCTTCACTGGGCCCCTCTCCCCTGGAACCGTAAGCGCGACCACGCCCAGCGCACTGTTGCCAAGATCTACATGGACACTATCAAGGAGCGCCGCGCCAAGGGCAACAACGAATCCGAGCATGACATGATGAAGCACCTTATGAACTCTCCATGGCGGCCGCGGGAATTCGATTCGGTCCATTGACAATCCCCGTCTTTGGTAGCGATGTCGTATACGATTGTCCCAACTCGAAGCTCATGGAACAAAAGAAGTTTGTCAAGTTTGGCCTTACGCAAAAAGCACTCGAGTCACACGTCCAGTTAATCGAGCGAGAGGTTCTTGACTAC…	#VALUE!		CATTGGAGCAGTCATAAACAACCTCCTCACCAAACACGGGCGTGGTAAGTTTCCCATAAACGTCCTCGGCGTTGAGATCGGCGTGTTTGCCGTTGAGGATAAAGTCATTGCCCTTGGGACCAAGAAAGACAGTCGTTGATTTGCCAAGGAGAATAAAGGTAAAGCAGTCGCCGTATTTATCTCTGCAGTCGAAGAAAAAAGCGTACGGGTCGATGCCATATTGTACGGTGCTTCCAATACTAGTGATTGCAGCAAACTCGGCAGTGAGTTTTCTCCGAACTTCCTCACCCTGCAAAGAACGTGAGGCAGTAAAGATTGTTATCTCAGCCATTGCCTTGGGGACATCGATGGTGCTAGTTCTGCCAGAAAAGGATGGATCAGTTTCGACGTAGTCAAGAA…	382
ACTGGACGTGTGACTCGAGTGC	22	60	10.0205		CAGCAAGTTTGACGAGTCCCTGGCCGCTCTCTACCACGACCTCGATATGGGCTTCACCCCCATCAACTTCATGCTTCACTGGGCCCCTCTCCCCTGGAACCGTAAGCGCGACCACGCCCAGCGCACTGTTGCCAAGATCTACATGGACACTATCAAGGAGCGCCGCGCCAAGGGCAACAACGAATCCGAGCATGACATGATGAAGCACCTTATGAACTCTCCATGGCGGCCGCGGGAATTCGATTCGGTCCATTGACAATCCCCGTCTTTGGTAGCGATGTCGTATACGATTGTCCCAACTCGAAGCTCATGGAACAAAAGAAGTTTGTCAAGTTTGGCCTTACGCAAAAAGCACTCGAGTCACACGTCCAGTTAATCGAGCGAGAGGTTCTTGACTAC…	#VALUE!		CATTGGAGCAGTCATAAACAACCTCCTCACCAAACACGGGCGTGGTAAGTTTCCCATAAACGTCCTCGGCGTTGAGATCGGCGTGTTTGCCGTTGAGGATAAAGTCATTGCCCTTGGGACCAAGAAAGACAGTCGTTGATTTGCCAAGGAGAATAAAGGTAAAGCAGTCGCCGTATTTATCTCTGCAGTCGAAGAAAAAAGCGTACGGGTCGATGCCATATTGTACGGTGCTTCCAATACTAGTGATTGCAGCAAACTCGGCAGTGAGTTTTCTCCGAACTTCCTCACCCTGCAAAGAACGTGAGGCAGTAAAGATTGTTATCTCAGCCATTGCCTTGGGGACATCGATGGTGCTAGTTCTGCCAGAAAAGGATGGATCAGTTTCGACGTAGTCAAGAA…	415
ATCAGTTTCGACGTAGTCAAGA	22	60	10.0205		CAGCAAGTTTGACGAGTCCCTGGCCGCTCTCTACCACGACCTCGATATGGGCTTCACCCCCATCAACTTCATGCTTCACTGGGCCCCTCTCCCCTGGAACCGTAAGCGCGACCACGCCCAGCGCACTGTTGCCAAGATCTACATGGACACTATCAAGGAGCGCCGCGCCAAGGGCAACAACGAATCCGAGCATGACATGATGAAGCACCTTATGAACTCTCCATGGCGGCCGCGGGAATTCGATTCGGTCCATTGACAATCCCCGTCTTTGGTAGCGATGTCGTATACGATTGTCCCAACTCGAAGCTCATGGAACAAAAGAAGTTTGTCAAGTTTGGCCTTACGCAAAAAGCACTCGAGTCACACGTCCAGTTAATCGAGCGAGAGGTTCTTGACTAC…	#VALUE!		CATTGGAGCAGTCATAAACAACCTCCTCACCAAACACGGGCGTGGTAAGTTTCCCATAAACGTCCTCGGCGTTGAGATCGGCGTGTTTGCCGTTGAGGATAAAGTCATTGCCCTTGGGACCAAGAAAGACAGTCGTTGATTTGCCAAGGAGAATAAAGGTAAAGCAGTCGCCGTATTTATCTCTGCAGTCGAAGAAAAAAGCGTACGGGTCGATGCCATATTGTACGGTGCTTCCAATACTAGTGATTGCAGCAAACTCGGCAGTGAGTTTTCTCCGAACTTCCTCACCCTGCAAAGAACGTGAGGCAGTAAAGATTGTTATCTCAGCCATTGCCTTGGGGACATCGATGGTGCTAGTTCTGCCAGAAAAGGATGGATCAGTTTCGACGTAGTCAAGAA…	377
CCAAGATCTACATGGACACT	20	59	9.85345		CAGCAAGTTTGACGAGTCCCTGGCCGCTCTCTACCACGACCTCGATATGGGCTTCACCCCCATCAACTTCATGCTTCACTGGGCCCCTCTCCCCTGGAACCGTAAGCGCGACCACGCCCAGCGCACTGTTGCCAAGATCTACATGGACACTATCAAGGAGCGCCGCGCCAAGGGCAACAACGAATCCGAGCATGACATGATGAAGCACCTTATGAACTCTCCATGGCGGCCGCGGGAATTCGATTCGGTCCATTGACAATCCCCGTCTTTGGTAGCGATGTCGTATACGATTGTCCCAACTCGAAGCTCATGGAACAAAAGAAGTTTGTCAAGTTTGGCCTTACGCAAAAAGCACTCGAGTCACACGTCCAGTTAATCGAGCGAGAGGTTCTTGACTAC…	132		CATTGGAGCAGTCATAAACAACCTCCTCACCAAACACGGGCGTGGTAAGTTTCCCATAAACGTCCTCGGCGTTGAGATCGGCGTGTTTGCCGTTGAGGATAAAGTCATTGCCCTTGGGACCAAGAAAGACAGTCGTTGATTTGCCAAGGAGAATAAAGGTAAAGCAGTCGCCGTATTTATCTCTGCAGTCGAAGAAAAAAGCGTACGGGTCGATGCCATATTGTACGGTGCTTCCAATACTAGTGATTGCAGCAAACTCGGCAGTGAGTTTTCTCCGAACTTCCTCACCCTGCAAAGAACGTGAGGCAGTAAAGATTGTTATCTCAGCCATTGCCTTGGGGACATCGATGGTGCTAGTTCTGCCAGAAAAGGATGGATCAGTTTCGACGTAGTCAAGAA…	#VALUE!
ATTCGATTCGGTCCATTGACA	21	59	9.85345		CAGCAAGTTTGACGAGTCCCTGGCCGCTCTCTACCACGACCTCGATATGGGCTTCACCCCCATCAACTTCATGCTTCACTGGGCCCCTCTCCCCTGGAACCGTAAGCGCGACCACGCCCAGCGCACTGTTGCCAAGATCTACATGGACACTATCAAGGAGCGCCGCGCCAAGGGCAACAACGAATCCGAGCATGACATGATGAAGCACCTTATGAACTCTCCATGGCGGCCGCGGGAATTCGATTCGGTCCATTGACAATCCCCGTCTTTGGTAGCGATGTCGTATACGATTGTCCCAACTCGAAGCTCATGGAACAAAAGAAGTTTGTCAAGTTTGGCCTTACGCAAAAAGCACTCGAGTCACACGTCCAGTTAATCGAGCGAGAGGTTCTTGACTAC…	238		CATTGGAGCAGTCATAAACAACCTCCTCACCAAACACGGGCGTGGTAAGTTTCCCATAAACGTCCTCGGCGTTGAGATCGGCGTGTTTGCCGTTGAGGATAAAGTCATTGCCCTTGGGACCAAGAAAGACAGTCGTTGATTTGCCAAGGAGAATAAAGGTAAAGCAGTCGCCGTATTTATCTCTGCAGTCGAAGAAAAAAGCGTACGGGTCGATGCCATATTGTACGGTGCTTCCAATACTAGTGATTGCAGCAAACTCGGCAGTGAGTTTTCTCCGAACTTCCTCACCCTGCAAAGAACGTGAGGCAGTAAAGATTGTTATCTCAGCCATTGCCTTGGGGACATCGATGGTGCTAGTTCTGCCAGAAAAGGATGGATCAGTTTCGACGTAGTCAAGAA…	#VALUE!
TCGACTGCAGAGATAAATACGGC	23	59	9.85345		CAGCAAGTTTGACGAGTCCCTGGCCGCTCTCTACCACGACCTCGATATGGGCTTCACCCCCATCAACTTCATGCTTCACTGGGCCCCTCTCCCCTGGAACCGTAAGCGCGACCACGCCCAGCGCACTGTTGCCAAGATCTACATGGACACTATCAAGGAGCGCCGCGCCAAGGGCAACAACGAATCCGAGCATGACATGATGAAGCACCTTATGAACTCTCCATGGCGGCCGCGGGAATTCGATTCGGTCCATTGACAATCCCCGTCTTTGGTAGCGATGTCGTATACGATTGTCCCAACTCGAAGCTCATGGAACAAAAGAAGTTTGTCAAGTTTGGCCTTACGCAAAAAGCACTCGAGTCACACGTCCAGTTAATCGAGCGAGAGGTTCTTGACTAC…	596		CATTGGAGCAGTCATAAACAACCTCCTCACCAAACACGGGCGTGGTAAGTTTCCCATAAACGTCCTCGGCGTTGAGATCGGCGTGTTTGCCGTTGAGGATAAAGTCATTGCCCTTGGGACCAAGAAAGACAGTCGTTGATTTGCCAAGGAGAATAAAGGTAAAGCAGTCGCCGTATTTATCTCTGCAGTCGAAGAAAAAAGCGTACGGGTCGATGCCATATTGTACGGTGCTTCCAATACTAGTGATTGCAGCAAACTCGGCAGTGAGTTTTCTCCGAACTTCCTCACCCTGCAAAGAACGTGAGGCAGTAAAGATTGTTATCTCAGCCATTGCCTTGGGGACATCGATGGTGCTAGTTCTGCCAGAAAAGGATGGATCAGTTTCGACGTAGTCAAGAA…	#VALUE!
AATCCGAGCATGACATGATGA	21	58	9.68645		CAGCAAGTTTGACGAGTCCCTGGCCGCTCTCTACCACGACCTCGATATGGGCTTCACCCCCATCAACTTCATGCTTCACTGGGCCCCTCTCCCCTGGAACCGTAAGCGCGACCACGCCCAGCGCACTGTTGCCAAGATCTACATGGACACTATCAAGGAGCGCCGCGCCAAGGGCAACAACGAATCCGAGCATGACATGATGAAGCACCTTATGAACTCTCCATGGCGGCCGCGGGAATTCGATTCGGTCCATTGACAATCCCCGTCTTTGGTAGCGATGTCGTATACGATTGTCCCAACTCGAAGCTCATGGAACAAAAGAAGTTTGTCAAGTTTGGCCTTACGCAAAAAGCACTCGAGTCACACGTCCAGTTAATCGAGCGAGAGGTTCTTGACTAC…	183		CATTGGAGCAGTCATAAACAACCTCCTCACCAAACACGGGCGTGGTAAGTTTCCCATAAACGTCCTCGGCGTTGAGATCGGCGTGTTTGCCGTTGAGGATAAAGTCATTGCCCTTGGGACCAAGAAAGACAGTCGTTGATTTGCCAAGGAGAATAAAGGTAAAGCAGTCGCCGTATTTATCTCTGCAGTCGAAGAAAAAAGCGTACGGGTCGATGCCATATTGTACGGTGCTTCCAATACTAGTGATTGCAGCAAACTCGGCAGTGAGTTTTCTCCGAACTTCCTCACCCTGCAAAGAACGTGAGGCAGTAAAGATTGTTATCTCAGCCATTGCCTTGGGGACATCGATGGTGCTAGTTCTGCCAGAAAAGGATGGATCAGTTTCGACGTAGTCAAGAA…	#VALUE!
ATGGACACTATCAAGGAGCGC	21	58	9.68645		CAGCAAGTTTGACGAGTCCCTGGCCGCTCTCTACCACGACCTCGATATGGGCTTCACCCCCATCAACTTCATGCTTCACTGGGCCCCTCTCCCCTGGAACCGTAAGCGCGACCACGCCCAGCGCACTGTTGCCAAGATCTACATGGACACTATCAAGGAGCGCCGCGCCAAGGGCAACAACGAATCCGAGCATGACATGATGAAGCACCTTATGAACTCTCCATGGCGGCCGCGGGAATTCGATTCGGTCCATTGACAATCCCCGTCTTTGGTAGCGATGTCGTATACGATTGTCCCAACTCGAAGCTCATGGAACAAAAGAAGTTTGTCAAGTTTGGCCTTACGCAAAAAGCACTCGAGTCACACGTCCAGTTAATCGAGCGAGAGGTTCTTGACTAC…	143		CATTGGAGCAGTCATAAACAACCTCCTCACCAAACACGGGCGTGGTAAGTTTCCCATAAACGTCCTCGGCGTTGAGATCGGCGTGTTTGCCGTTGAGGATAAAGTCATTGCCCTTGGGACCAAGAAAGACAGTCGTTGATTTGCCAAGGAGAATAAAGGTAAAGCAGTCGCCGTATTTATCTCTGCAGTCGAAGAAAAAAGCGTACGGGTCGATGCCATATTGTACGGTGCTTCCAATACTAGTGATTGCAGCAAACTCGGCAGTGAGTTTTCTCCGAACTTCCTCACCCTGCAAAGAACGTGAGGCAGTAAAGATTGTTATCTCAGCCATTGCCTTGGGGACATCGATGGTGCTAGTTCTGCCAGAAAAGGATGGATCAGTTTCGACGTAGTCAAGAA…	#VALUE!
AAGCTCATGGAACAAAAGAAG	21	57	9.51944		CAGCAAGTTTGACGAGTCCCTGGCCGCTCTCTACCACGACCTCGATATGGGCTTCACCCCCATCAACTTCATGCTTCACTGGGCCCCTCTCCCCTGGAACCGTAAGCGCGACCACGCCCAGCGCACTGTTGCCAAGATCTACATGGACACTATCAAGGAGCGCCGCGCCAAGGGCAACAACGAATCCGAGCATGACATGATGAAGCACCTTATGAACTCTCCATGGCGGCCGCGGGAATTCGATTCGGTCCATTGACAATCCCCGTCTTTGGTAGCGATGTCGTATACGATTGTCCCAACTCGAAGCTCATGGAACAAAAGAAGTTTGTCAAGTTTGGCCTTACGCAAAAAGCACTCGAGTCACACGTCCAGTTAATCGAGCGAGAGGTTCTTGACTAC…	304		CATTGGAGCAGTCATAAACAACCTCCTCACCAAACACGGGCGTGGTAAGTTTCCCATAAACGTCCTCGGCGTTGAGATCGGCGTGTTTGCCGTTGAGGATAAAGTCATTGCCCTTGGGACCAAGAAAGACAGTCGTTGATTTGCCAAGGAGAATAAAGGTAAAGCAGTCGCCGTATTTATCTCTGCAGTCGAAGAAAAAAGCGTACGGGTCGATGCCATATTGTACGGTGCTTCCAATACTAGTGATTGCAGCAAACTCGGCAGTGAGTTTTCTCCGAACTTCCTCACCCTGCAAAGAACGTGAGGCAGTAAAGATTGTTATCTCAGCCATTGCCTTGGGGACATCGATGGTGCTAGTTCTGCCAGAAAAGGATGGATCAGTTTCGACGTAGTCAAGAA…	#VALUE!
CCAGGGACTCGTCAAACTTGC	21	57	9.51944		CAGCAAGTTTGACGAGTCCCTGGCCGCTCTCTACCACGACCTCGATATGGGCTTCACCCCCATCAACTTCATGCTTCACTGGGCCCCTCTCCCCTGGAACCGTAAGCGCGACCACGCCCAGCGCACTGTTGCCAAGATCTACATGGACACTATCAAGGAGCGCCGCGCCAAGGGCAACAACGAATCCGAGCATGACATGATGAAGCACCTTATGAACTCTCCATGGCGGCCGCGGGAATTCGATTCGGTCCATTGACAATCCCCGTCTTTGGTAGCGATGTCGTATACGATTGTCCCAACTCGAAGCTCATGGAACAAAAGAAGTTTGTCAAGTTTGGCCTTACGCAAAAAGCACTCGAGTCACACGTCCAGTTAATCGAGCGAGAGGTTCTTGACTAC…	#VALUE!		CATTGGAGCAGTCATAAACAACCTCCTCACCAAACACGGGCGTGGTAAGTTTCCCATAAACGTCCTCGGCGTTGAGATCGGCGTGTTTGCCGTTGAGGATAAAGTCATTGCCCTTGGGACCAAGAAAGACAGTCGTTGATTTGCCAAGGAGAATAAAGGTAAAGCAGTCGCCGTATTTATCTCTGCAGTCGAAGAAAAAAGCGTACGGGTCGATGCCATATTGTACGGTGCTTCCAATACTAGTGATTGCAGCAAACTCGGCAGTGAGTTTTCTCCGAACTTCCTCACCCTGCAAAGAACGTGAGGCAGTAAAGATTGTTATCTCAGCCATTGCCTTGGGGACATCGATGGTGCTAGTTCTGCCAGAAAAGGATGGATCAGTTTCGACGTAGTCAAGAA…	765
AAGATCTACATGGACACTATC	21	57	9.51944		CAGCAAGTTTGACGAGTCCCTGGCCGCTCTCTACCACGACCTCGATATGGGCTTCACCCCCATCAACTTCATGCTTCACTGGGCCCCTCTCCCCTGGAACCGTAAGCGCGACCACGCCCAGCGCACTGTTGCCAAGATCTACATGGACACTATCAAGGAGCGCCGCGCCAAGGGCAACAACGAATCCGAGCATGACATGATGAAGCACCTTATGAACTCTCCATGGCGGCCGCGGGAATTCGATTCGGTCCATTGACAATCCCCGTCTTTGGTAGCGATGTCGTATACGATTGTCCCAACTCGAAGCTCATGGAACAAAAGAAGTTTGTCAAGTTTGGCCTTACGCAAAAAGCACTCGAGTCACACGTCCAGTTAATCGAGCGAGAGGTTCTTGACTAC…	134		CATTGGAGCAGTCATAAACAACCTCCTCACCAAACACGGGCGTGGTAAGTTTCCCATAAACGTCCTCGGCGTTGAGATCGGCGTGTTTGCCGTTGAGGATAAAGTCATTGCCCTTGGGACCAAGAAAGACAGTCGTTGATTTGCCAAGGAGAATAAAGGTAAAGCAGTCGCCGTATTTATCTCTGCAGTCGAAGAAAAAAGCGTACGGGTCGATGCCATATTGTACGGTGCTTCCAATACTAGTGATTGCAGCAAACTCGGCAGTGAGTTTTCTCCGAACTTCCTCACCCTGCAAAGAACGTGAGGCAGTAAAGATTGTTATCTCAGCCATTGCCTTGGGGACATCGATGGTGCTAGTTCTGCCAGAAAAGGATGGATCAGTTTCGACGTAGTCAAGAA…	#VALUE!
CCAAGGGCAACAACGAATCCG	21	56	9.35243		CAGCAAGTTTGACGAGTCCCTGGCCGCTCTCTACCACGACCTCGATATGGGCTTCACCCCCATCAACTTCATGCTTCACTGGGCCCCTCTCCCCTGGAACCGTAAGCGCGACCACGCCCAGCGCACTGTTGCCAAGATCTACATGGACACTATCAAGGAGCGCCGCGCCAAGGGCAACAACGAATCCGAGCATGACATGATGAAGCACCTTATGAACTCTCCATGGCGGCCGCGGGAATTCGATTCGGTCCATTGACAATCCCCGTCTTTGGTAGCGATGTCGTATACGATTGTCCCAACTCGAAGCTCATGGAACAAAAGAAGTTTGTCAAGTTTGGCCTTACGCAAAAAGCACTCGAGTCACACGTCCAGTTAATCGAGCGAGAGGTTCTTGACTAC…	168		CATTGGAGCAGTCATAAACAACCTCCTCACCAAACACGGGCGTGGTAAGTTTCCCATAAACGTCCTCGGCGTTGAGATCGGCGTGTTTGCCGTTGAGGATAAAGTCATTGCCCTTGGGACCAAGAAAGACAGTCGTTGATTTGCCAAGGAGAATAAAGGTAAAGCAGTCGCCGTATTTATCTCTGCAGTCGAAGAAAAAAGCGTACGGGTCGATGCCATATTGTACGGTGCTTCCAATACTAGTGATTGCAGCAAACTCGGCAGTGAGTTTTCTCCGAACTTCCTCACCCTGCAAAGAACGTGAGGCAGTAAAGATTGTTATCTCAGCCATTGCCTTGGGGACATCGATGGTGCTAGTTCTGCCAGAAAAGGATGGATCAGTTTCGACGTAGTCAAGAA…	#VALUE!
AGCACCTTATGAACTCTCCATG	22	56	9.35243		CAGCAAGTTTGACGAGTCCCTGGCCGCTCTCTACCACGACCTCGATATGGGCTTCACCCCCATCAACTTCATGCTTCACTGGGCCCCTCTCCCCTGGAACCGTAAGCGCGACCACGCCCAGCGCACTGTTGCCAAGATCTACATGGACACTATCAAGGAGCGCCGCGCCAAGGGCAACAACGAATCCGAGCATGACATGATGAAGCACCTTATGAACTCTCCATGGCGGCCGCGGGAATTCGATTCGGTCCATTGACAATCCCCGTCTTTGGTAGCGATGTCGTATACGATTGTCCCAACTCGAAGCTCATGGAACAAAAGAAGTTTGTCAAGTTTGGCCTTACGCAAAAAGCACTCGAGTCACACGTCCAGTTAATCGAGCGAGAGGTTCTTGACTAC…	204		CATTGGAGCAGTCATAAACAACCTCCTCACCAAACACGGGCGTGGTAAGTTTCCCATAAACGTCCTCGGCGTTGAGATCGGCGTGTTTGCCGTTGAGGATAAAGTCATTGCCCTTGGGACCAAGAAAGACAGTCGTTGATTTGCCAAGGAGAATAAAGGTAAAGCAGTCGCCGTATTTATCTCTGCAGTCGAAGAAAAAAGCGTACGGGTCGATGCCATATTGTACGGTGCTTCCAATACTAGTGATTGCAGCAAACTCGGCAGTGAGTTTTCTCCGAACTTCCTCACCCTGCAAAGAACGTGAGGCAGTAAAGATTGTTATCTCAGCCATTGCCTTGGGGACATCGATGGTGCTAGTTCTGCCAGAAAAGGATGGATCAGTTTCGACGTAGTCAAGAA…	#VALUE!
TTGGGACAATCGTATACGACA	21	55	9.18542		CAGCAAGTTTGACGAGTCCCTGGCCGCTCTCTACCACGACCTCGATATGGGCTTCACCCCCATCAACTTCATGCTTCACTGGGCCCCTCTCCCCTGGAACCGTAAGCGCGACCACGCCCAGCGCACTGTTGCCAAGATCTACATGGACACTATCAAGGAGCGCCGCGCCAAGGGCAACAACGAATCCGAGCATGACATGATGAAGCACCTTATGAACTCTCCATGGCGGCCGCGGGAATTCGATTCGGTCCATTGACAATCCCCGTCTTTGGTAGCGATGTCGTATACGATTGTCCCAACTCGAAGCTCATGGAACAAAAGAAGTTTGTCAAGTTTGGCCTTACGCAAAAAGCACTCGAGTCACACGTCCAGTTAATCGAGCGAGAGGTTCTTGACTAC…	#VALUE!		CATTGGAGCAGTCATAAACAACCTCCTCACCAAACACGGGCGTGGTAAGTTTCCCATAAACGTCCTCGGCGTTGAGATCGGCGTGTTTGCCGTTGAGGATAAAGTCATTGCCCTTGGGACCAAGAAAGACAGTCGTTGATTTGCCAAGGAGAATAAAGGTAAAGCAGTCGCCGTATTTATCTCTGCAGTCGAAGAAAAAAGCGTACGGGTCGATGCCATATTGTACGGTGCTTCCAATACTAGTGATTGCAGCAAACTCGGCAGTGAGTTTTCTCCGAACTTCCTCACCCTGCAAAGAACGTGAGGCAGTAAAGATTGTTATCTCAGCCATTGCCTTGGGGACATCGATGGTGCTAGTTCTGCCAGAAAAGGATGGATCAGTTTCGACGTAGTCAAGAA…	489
AACGTGAGGCAGTAAAGATTG	21	55	9.18542		CAGCAAGTTTGACGAGTCCCTGGCCGCTCTCTACCACGACCTCGATATGGGCTTCACCCCCATCAACTTCATGCTTCACTGGGCCCCTCTCCCCTGGAACCGTAAGCGCGACCACGCCCAGCGCACTGTTGCCAAGATCTACATGGACACTATCAAGGAGCGCCGCGCCAAGGGCAACAACGAATCCGAGCATGACATGATGAAGCACCTTATGAACTCTCCATGGCGGCCGCGGGAATTCGATTCGGTCCATTGACAATCCCCGTCTTTGGTAGCGATGTCGTATACGATTGTCCCAACTCGAAGCTCATGGAACAAAAGAAGTTTGTCAAGTTTGGCCTTACGCAAAAAGCACTCGAGTCACACGTCCAGTTAATCGAGCGAGAGGTTCTTGACTAC…	#VALUE!		CATTGGAGCAGTCATAAACAACCTCCTCACCAAACACGGGCGTGGTAAGTTTCCCATAAACGTCCTCGGCGTTGAGATCGGCGTGTTTGCCGTTGAGGATAAAGTCATTGCCCTTGGGACCAAGAAAGACAGTCGTTGATTTGCCAAGGAGAATAAAGGTAAAGCAGTCGCCGTATTTATCTCTGCAGTCGAAGAAAAAAGCGTACGGGTCGATGCCATATTGTACGGTGCTTCCAATACTAGTGATTGCAGCAAACTCGGCAGTGAGTTTTCTCCGAACTTCCTCACCCTGCAAAGAACGTGAGGCAGTAAAGATTGTTATCTCAGCCATTGCCTTGGGGACATCGATGGTGCTAGTTCTGCCAGAAAAGGATGGATCAGTTTCGACGTAGTCAAGAA…	298
CTGGACGTGTGACTCGAGTGCT	22	55	9.18542		CAGCAAGTTTGACGAGTCCCTGGCCGCTCTCTACCACGACCTCGATATGGGCTTCACCCCCATCAACTTCATGCTTCACTGGGCCCCTCTCCCCTGGAACCGTAAGCGCGACCACGCCCAGCGCACTGTTGCCAAGATCTACATGGACACTATCAAGGAGCGCCGCGCCAAGGGCAACAACGAATCCGAGCATGACATGATGAAGCACCTTATGAACTCTCCATGGCGGCCGCGGGAATTCGATTCGGTCCATTGACAATCCCCGTCTTTGGTAGCGATGTCGTATACGATTGTCCCAACTCGAAGCTCATGGAACAAAAGAAGTTTGTCAAGTTTGGCCTTACGCAAAAAGCACTCGAGTCACACGTCCAGTTAATCGAGCGAGAGGTTCTTGACTAC…	#VALUE!		CATTGGAGCAGTCATAAACAACCTCCTCACCAAACACGGGCGTGGTAAGTTTCCCATAAACGTCCTCGGCGTTGAGATCGGCGTGTTTGCCGTTGAGGATAAAGTCATTGCCCTTGGGACCAAGAAAGACAGTCGTTGATTTGCCAAGGAGAATAAAGGTAAAGCAGTCGCCGTATTTATCTCTGCAGTCGAAGAAAAAAGCGTACGGGTCGATGCCATATTGTACGGTGCTTCCAATACTAGTGATTGCAGCAAACTCGGCAGTGAGTTTTCTCCGAACTTCCTCACCCTGCAAAGAACGTGAGGCAGTAAAGATTGTTATCTCAGCCATTGCCTTGGGGACATCGATGGTGCTAGTTCTGCCAGAAAAGGATGGATCAGTTTCGACGTAGTCAAGAA…	416
ATTAACTGGACGTGTGACTCGAG	23	55	9.18542		CAGCAAGTTTGACGAGTCCCTGGCCGCTCTCTACCACGACCTCGATATGGGCTTCACCCCCATCAACTTCATGCTTCACTGGGCCCCTCTCCCCTGGAACCGTAAGCGCGACCACGCCCAGCGCACTGTTGCCAAGATCTACATGGACACTATCAAGGAGCGCCGCGCCAAGGGCAACAACGAATCCGAGCATGACATGATGAAGCACCTTATGAACTCTCCATGGCGGCCGCGGGAATTCGATTCGGTCCATTGACAATCCCCGTCTTTGGTAGCGATGTCGTATACGATTGTCCCAACTCGAAGCTCATGGAACAAAAGAAGTTTGTCAAGTTTGGCCTTACGCAAAAAGCACTCGAGTCACACGTCCAGTTAATCGAGCGAGAGGTTCTTGACTAC…	#VALUE!		CATTGGAGCAGTCATAAACAACCTCCTCACCAAACACGGGCGTGGTAAGTTTCCCATAAACGTCCTCGGCGTTGAGATCGGCGTGTTTGCCGTTGAGGATAAAGTCATTGCCCTTGGGACCAAGAAAGACAGTCGTTGATTTGCCAAGGAGAATAAAGGTAAAGCAGTCGCCGTATTTATCTCTGCAGTCGAAGAAAAAAGCGTACGGGTCGATGCCATATTGTACGGTGCTTCCAATACTAGTGATTGCAGCAAACTCGGCAGTGAGTTTTCTCCGAACTTCCTCACCCTGCAAAGAACGTGAGGCAGTAAAGATTGTTATCTCAGCCATTGCCTTGGGGACATCGATGGTGCTAGTTCTGCCAGAAAAGGATGGATCAGTTTCGACGTAGTCAAGAA…	411
ACGTGTGACTCGAGTGCTTTTTGC	24	55	9.18542		CAGCAAGTTTGACGAGTCCCTGGCCGCTCTCTACCACGACCTCGATATGGGCTTCACCCCCATCAACTTCATGCTTCACTGGGCCCCTCTCCCCTGGAACCGTAAGCGCGACCACGCCCAGCGCACTGTTGCCAAGATCTACATGGACACTATCAAGGAGCGCCGCGCCAAGGGCAACAACGAATCCGAGCATGACATGATGAAGCACCTTATGAACTCTCCATGGCGGCCGCGGGAATTCGATTCGGTCCATTGACAATCCCCGTCTTTGGTAGCGATGTCGTATACGATTGTCCCAACTCGAAGCTCATGGAACAAAAGAAGTTTGTCAAGTTTGGCCTTACGCAAAAAGCACTCGAGTCACACGTCCAGTTAATCGAGCGAGAGGTTCTTGACTAC…	#VALUE!		CATTGGAGCAGTCATAAACAACCTCCTCACCAAACACGGGCGTGGTAAGTTTCCCATAAACGTCCTCGGCGTTGAGATCGGCGTGTTTGCCGTTGAGGATAAAGTCATTGCCCTTGGGACCAAGAAAGACAGTCGTTGATTTGCCAAGGAGAATAAAGGTAAAGCAGTCGCCGTATTTATCTCTGCAGTCGAAGAAAAAAGCGTACGGGTCGATGCCATATTGTACGGTGCTTCCAATACTAGTGATTGCAGCAAACTCGGCAGTGAGTTTTCTCCGAACTTCCTCACCCTGCAAAGAACGTGAGGCAGTAAAGATTGTTATCTCAGCCATTGCCTTGGGGACATCGATGGTGCTAGTTCTGCCAGAAAAGGATGGATCAGTTTCGACGTAGTCAAGAA…	420
CAAGATCTACATGGACACT	19	54	9.01842		CAGCAAGTTTGACGAGTCCCTGGCCGCTCTCTACCACGACCTCGATATGGGCTTCACCCCCATCAACTTCATGCTTCACTGGGCCCCTCTCCCCTGGAACCGTAAGCGCGACCACGCCCAGCGCACTGTTGCCAAGATCTACATGGACACTATCAAGGAGCGCCGCGCCAAGGGCAACAACGAATCCGAGCATGACATGATGAAGCACCTTATGAACTCTCCATGGCGGCCGCGGGAATTCGATTCGGTCCATTGACAATCCCCGTCTTTGGTAGCGATGTCGTATACGATTGTCCCAACTCGAAGCTCATGGAACAAAAGAAGTTTGTCAAGTTTGGCCTTACGCAAAAAGCACTCGAGTCACACGTCCAGTTAATCGAGCGAGAGGTTCTTGACTAC…	133		CATTGGAGCAGTCATAAACAACCTCCTCACCAAACACGGGCGTGGTAAGTTTCCCATAAACGTCCTCGGCGTTGAGATCGGCGTGTTTGCCGTTGAGGATAAAGTCATTGCCCTTGGGACCAAGAAAGACAGTCGTTGATTTGCCAAGGAGAATAAAGGTAAAGCAGTCGCCGTATTTATCTCTGCAGTCGAAGAAAAAAGCGTACGGGTCGATGCCATATTGTACGGTGCTTCCAATACTAGTGATTGCAGCAAACTCGGCAGTGAGTTTTCTCCGAACTTCCTCACCCTGCAAAGAACGTGAGGCAGTAAAGATTGTTATCTCAGCCATTGCCTTGGGGACATCGATGGTGCTAGTTCTGCCAGAAAAGGATGGATCAGTTTCGACGTAGTCAAGAA…	#VALUE!
ATGGACCGAATCGAATTCC	19	54	9.01842		CAGCAAGTTTGACGAGTCCCTGGCCGCTCTCTACCACGACCTCGATATGGGCTTCACCCCCATCAACTTCATGCTTCACTGGGCCCCTCTCCCCTGGAACCGTAAGCGCGACCACGCCCAGCGCACTGTTGCCAAGATCTACATGGACACTATCAAGGAGCGCCGCGCCAAGGGCAACAACGAATCCGAGCATGACATGATGAAGCACCTTATGAACTCTCCATGGCGGCCGCGGGAATTCGATTCGGTCCATTGACAATCCCCGTCTTTGGTAGCGATGTCGTATACGATTGTCCCAACTCGAAGCTCATGGAACAAAAGAAGTTTGTCAAGTTTGGCCTTACGCAAAAAGCACTCGAGTCACACGTCCAGTTAATCGAGCGAGAGGTTCTTGACTAC…	#VALUE!		CATTGGAGCAGTCATAAACAACCTCCTCACCAAACACGGGCGTGGTAAGTTTCCCATAAACGTCCTCGGCGTTGAGATCGGCGTGTTTGCCGTTGAGGATAAAGTCATTGCCCTTGGGACCAAGAAAGACAGTCGTTGATTTGCCAAGGAGAATAAAGGTAAAGCAGTCGCCGTATTTATCTCTGCAGTCGAAGAAAAAAGCGTACGGGTCGATGCCATATTGTACGGTGCTTCCAATACTAGTGATTGCAGCAAACTCGGCAGTGAGTTTTCTCCGAACTTCCTCACCCTGCAAAGAACGTGAGGCAGTAAAGATTGTTATCTCAGCCATTGCCTTGGGGACATCGATGGTGCTAGTTCTGCCAGAAAAGGATGGATCAGTTTCGACGTAGTCAAGAA…	535
AACCTCTCGCTCGATTAACTG	21	54	9.01842		CAGCAAGTTTGACGAGTCCCTGGCCGCTCTCTACCACGACCTCGATATGGGCTTCACCCCCATCAACTTCATGCTTCACTGGGCCCCTCTCCCCTGGAACCGTAAGCGCGACCACGCCCAGCGCACTGTTGCCAAGATCTACATGGACACTATCAAGGAGCGCCGCGCCAAGGGCAACAACGAATCCGAGCATGACATGATGAAGCACCTTATGAACTCTCCATGGCGGCCGCGGGAATTCGATTCGGTCCATTGACAATCCCCGTCTTTGGTAGCGATGTCGTATACGATTGTCCCAACTCGAAGCTCATGGAACAAAAGAAGTTTGTCAAGTTTGGCCTTACGCAAAAAGCACTCGAGTCACACGTCCAGTTAATCGAGCGAGAGGTTCTTGACTAC…	#VALUE!		CATTGGAGCAGTCATAAACAACCTCCTCACCAAACACGGGCGTGGTAAGTTTCCCATAAACGTCCTCGGCGTTGAGATCGGCGTGTTTGCCGTTGAGGATAAAGTCATTGCCCTTGGGACCAAGAAAGACAGTCGTTGATTTGCCAAGGAGAATAAAGGTAAAGCAGTCGCCGTATTTATCTCTGCAGTCGAAGAAAAAAGCGTACGGGTCGATGCCATATTGTACGGTGCTTCCAATACTAGTGATTGCAGCAAACTCGGCAGTGAGTTTTCTCCGAACTTCCTCACCCTGCAAAGAACGTGAGGCAGTAAAGATTGTTATCTCAGCCATTGCCTTGGGGACATCGATGGTGCTAGTTCTGCCAGAAAAGGATGGATCAGTTTCGACGTAGTCAAGAA…	398
CATCCTTTTCTGGCAGAACTA	21	54	9.01842		CAGCAAGTTTGACGAGTCCCTGGCCGCTCTCTACCACGACCTCGATATGGGCTTCACCCCCATCAACTTCATGCTTCACTGGGCCCCTCTCCCCTGGAACCGTAAGCGCGACCACGCCCAGCGCACTGTTGCCAAGATCTACATGGACACTATCAAGGAGCGCCGCGCCAAGGGCAACAACGAATCCGAGCATGACATGATGAAGCACCTTATGAACTCTCCATGGCGGCCGCGGGAATTCGATTCGGTCCATTGACAATCCCCGTCTTTGGTAGCGATGTCGTATACGATTGTCCCAACTCGAAGCTCATGGAACAAAAGAAGTTTGTCAAGTTTGGCCTTACGCAAAAAGCACTCGAGTCACACGTCCAGTTAATCGAGCGAGAGGTTCTTGACTAC…	413		CATTGGAGCAGTCATAAACAACCTCCTCACCAAACACGGGCGTGGTAAGTTTCCCATAAACGTCCTCGGCGTTGAGATCGGCGTGTTTGCCGTTGAGGATAAAGTCATTGCCCTTGGGACCAAGAAAGACAGTCGTTGATTTGCCAAGGAGAATAAAGGTAAAGCAGTCGCCGTATTTATCTCTGCAGTCGAAGAAAAAAGCGTACGGGTCGATGCCATATTGTACGGTGCTTCCAATACTAGTGATTGCAGCAAACTCGGCAGTGAGTTTTCTCCGAACTTCCTCACCCTGCAAAGAACGTGAGGCAGTAAAGATTGTTATCTCAGCCATTGCCTTGGGGACATCGATGGTGCTAGTTCTGCCAGAAAAGGATGGATCAGTTTCGACGTAGTCAAGAA…	#VALUE!
ACATCGATGGTGCTAGTTCTG	21	54	9.01842		CAGCAAGTTTGACGAGTCCCTGGCCGCTCTCTACCACGACCTCGATATGGGCTTCACCCCCATCAACTTCATGCTTCACTGGGCCCCTCTCCCCTGGAACCGTAAGCGCGACCACGCCCAGCGCACTGTTGCCAAGATCTACATGGACACTATCAAGGAGCGCCGCGCCAAGGGCAACAACGAATCCGAGCATGACATGATGAAGCACCTTATGAACTCTCCATGGCGGCCGCGGGAATTCGATTCGGTCCATTGACAATCCCCGTCTTTGGTAGCGATGTCGTATACGATTGTCCCAACTCGAAGCTCATGGAACAAAAGAAGTTTGTCAAGTTTGGCCTTACGCAAAAAGCACTCGAGTCACACGTCCAGTTAATCGAGCGAGAGGTTCTTGACTAC…	#VALUE!		CATTGGAGCAGTCATAAACAACCTCCTCACCAAACACGGGCGTGGTAAGTTTCCCATAAACGTCCTCGGCGTTGAGATCGGCGTGTTTGCCGTTGAGGATAAAGTCATTGCCCTTGGGACCAAGAAAGACAGTCGTTGATTTGCCAAGGAGAATAAAGGTAAAGCAGTCGCCGTATTTATCTCTGCAGTCGAAGAAAAAAGCGTACGGGTCGATGCCATATTGTACGGTGCTTCCAATACTAGTGATTGCAGCAAACTCGGCAGTGAGTTTTCTCCGAACTTCCTCACCCTGCAAAGAACGTGAGGCAGTAAAGATTGTTATCTCAGCCATTGCCTTGGGGACATCGATGGTGCTAGTTCTGCCAGAAAAGGATGGATCAGTTTCGACGTAGTCAAGAA…	342
CTTTTTTCTTCGACTGCAGAG	21	54	9.01842		CAGCAAGTTTGACGAGTCCCTGGCCGCTCTCTACCACGACCTCGATATGGGCTTCACCCCCATCAACTTCATGCTTCACTGGGCCCCTCTCCCCTGGAACCGTAAGCGCGACCACGCCCAGCGCACTGTTGCCAAGATCTACATGGACACTATCAAGGAGCGCCGCGCCAAGGGCAACAACGAATCCGAGCATGACATGATGAAGCACCTTATGAACTCTCCATGGCGGCCGCGGGAATTCGATTCGGTCCATTGACAATCCCCGTCTTTGGTAGCGATGTCGTATACGATTGTCCCAACTCGAAGCTCATGGAACAAAAGAAGTTTGTCAAGTTTGGCCTTACGCAAAAAGCACTCGAGTCACACGTCCAGTTAATCGAGCGAGAGGTTCTTGACTAC…	587		CATTGGAGCAGTCATAAACAACCTCCTCACCAAACACGGGCGTGGTAAGTTTCCCATAAACGTCCTCGGCGTTGAGATCGGCGTGTTTGCCGTTGAGGATAAAGTCATTGCCCTTGGGACCAAGAAAGACAGTCGTTGATTTGCCAAGGAGAATAAAGGTAAAGCAGTCGCCGTATTTATCTCTGCAGTCGAAGAAAAAAGCGTACGGGTCGATGCCATATTGTACGGTGCTTCCAATACTAGTGATTGCAGCAAACTCGGCAGTGAGTTTTCTCCGAACTTCCTCACCCTGCAAAGAACGTGAGGCAGTAAAGATTGTTATCTCAGCCATTGCCTTGGGGACATCGATGGTGCTAGTTCTGCCAGAAAAGGATGGATCAGTTTCGACGTAGTCAAGAA…	#VALUE!
CAGTAAAGATTGTTATCTCAG	21	54	9.01842		CAGCAAGTTTGACGAGTCCCTGGCCGCTCTCTACCACGACCTCGATATGGGCTTCACCCCCATCAACTTCATGCTTCACTGGGCCCCTCTCCCCTGGAACCGTAAGCGCGACCACGCCCAGCGCACTGTTGCCAAGATCTACATGGACACTATCAAGGAGCGCCGCGCCAAGGGCAACAACGAATCCGAGCATGACATGATGAAGCACCTTATGAACTCTCCATGGCGGCCGCGGGAATTCGATTCGGTCCATTGACAATCCCCGTCTTTGGTAGCGATGTCGTATACGATTGTCCCAACTCGAAGCTCATGGAACAAAAGAAGTTTGTCAAGTTTGGCCTTACGCAAAAAGCACTCGAGTCACACGTCCAGTTAATCGAGCGAGAGGTTCTTGACTAC…	#VALUE!		CATTGGAGCAGTCATAAACAACCTCCTCACCAAACACGGGCGTGGTAAGTTTCCCATAAACGTCCTCGGCGTTGAGATCGGCGTGTTTGCCGTTGAGGATAAAGTCATTGCCCTTGGGACCAAGAAAGACAGTCGTTGATTTGCCAAGGAGAATAAAGGTAAAGCAGTCGCCGTATTTATCTCTGCAGTCGAAGAAAAAAGCGTACGGGTCGATGCCATATTGTACGGTGCTTCCAATACTAGTGATTGCAGCAAACTCGGCAGTGAGTTTTCTCCGAACTTCCTCACCCTGCAAAGAACGTGAGGCAGTAAAGATTGTTATCTCAGCCATTGCCTTGGGGACATCGATGGTGCTAGTTCTGCCAGAAAAGGATGGATCAGTTTCGACGTAGTCAAGAA…	307
CAATGGACCGAATCGAATTCC	21	54	9.01842		CAGCAAGTTTGACGAGTCCCTGGCCGCTCTCTACCACGACCTCGATATGGGCTTCACCCCCATCAACTTCATGCTTCACTGGGCCCCTCTCCCCTGGAACCGTAAGCGCGACCACGCCCAGCGCACTGTTGCCAAGATCTACATGGACACTATCAAGGAGCGCCGCGCCAAGGGCAACAACGAATCCGAGCATGACATGATGAAGCACCTTATGAACTCTCCATGGCGGCCGCGGGAATTCGATTCGGTCCATTGACAATCCCCGTCTTTGGTAGCGATGTCGTATACGATTGTCCCAACTCGAAGCTCATGGAACAAAAGAAGTTTGTCAAGTTTGGCCTTACGCAAAAAGCACTCGAGTCACACGTCCAGTTAATCGAGCGAGAGGTTCTTGACTAC…	#VALUE!		CATTGGAGCAGTCATAAACAACCTCCTCACCAAACACGGGCGTGGTAAGTTTCCCATAAACGTCCTCGGCGTTGAGATCGGCGTGTTTGCCGTTGAGGATAAAGTCATTGCCCTTGGGACCAAGAAAGACAGTCGTTGATTTGCCAAGGAGAATAAAGGTAAAGCAGTCGCCGTATTTATCTCTGCAGTCGAAGAAAAAAGCGTACGGGTCGATGCCATATTGTACGGTGCTTCCAATACTAGTGATTGCAGCAAACTCGGCAGTGAGTTTTCTCCGAACTTCCTCACCCTGCAAAGAACGTGAGGCAGTAAAGATTGTTATCTCAGCCATTGCCTTGGGGACATCGATGGTGCTAGTTCTGCCAGAAAAGGATGGATCAGTTTCGACGTAGTCAAGAA…	533
GACTGCAGAGATAAATACGGC	21	54	9.01842		CAGCAAGTTTGACGAGTCCCTGGCCGCTCTCTACCACGACCTCGATATGGGCTTCACCCCCATCAACTTCATGCTTCACTGGGCCCCTCTCCCCTGGAACCGTAAGCGCGACCACGCCCAGCGCACTGTTGCCAAGATCTACATGGACACTATCAAGGAGCGCCGCGCCAAGGGCAACAACGAATCCGAGCATGACATGATGAAGCACCTTATGAACTCTCCATGGCGGCCGCGGGAATTCGATTCGGTCCATTGACAATCCCCGTCTTTGGTAGCGATGTCGTATACGATTGTCCCAACTCGAAGCTCATGGAACAAAAGAAGTTTGTCAAGTTTGGCCTTACGCAAAAAGCACTCGAGTCACACGTCCAGTTAATCGAGCGAGAGGTTCTTGACTAC…	598		CATTGGAGCAGTCATAAACAACCTCCTCACCAAACACGGGCGTGGTAAGTTTCCCATAAACGTCCTCGGCGTTGAGATCGGCGTGTTTGCCGTTGAGGATAAAGTCATTGCCCTTGGGACCAAGAAAGACAGTCGTTGATTTGCCAAGGAGAATAAAGGTAAAGCAGTCGCCGTATTTATCTCTGCAGTCGAAGAAAAAAGCGTACGGGTCGATGCCATATTGTACGGTGCTTCCAATACTAGTGATTGCAGCAAACTCGGCAGTGAGTTTTCTCCGAACTTCCTCACCCTGCAAAGAACGTGAGGCAGTAAAGATTGTTATCTCAGCCATTGCCTTGGGGACATCGATGGTGCTAGTTCTGCCAGAAAAGGATGGATCAGTTTCGACGTAGTCAAGAA…	#VALUE!
AGCGATGTCGTATACGATTGT	21	54	9.01842		CAGCAAGTTTGACGAGTCCCTGGCCGCTCTCTACCACGACCTCGATATGGGCTTCACCCCCATCAACTTCATGCTTCACTGGGCCCCTCTCCCCTGGAACCGTAAGCGCGACCACGCCCAGCGCACTGTTGCCAAGATCTACATGGACACTATCAAGGAGCGCCGCGCCAAGGGCAACAACGAATCCGAGCATGACATGATGAAGCACCTTATGAACTCTCCATGGCGGCCGCGGGAATTCGATTCGGTCCATTGACAATCCCCGTCTTTGGTAGCGATGTCGTATACGATTGTCCCAACTCGAAGCTCATGGAACAAAAGAAGTTTGTCAAGTTTGGCCTTACGCAAAAAGCACTCGAGTCACACGTCCAGTTAATCGAGCGAGAGGTTCTTGACTAC…	274		CATTGGAGCAGTCATAAACAACCTCCTCACCAAACACGGGCGTGGTAAGTTTCCCATAAACGTCCTCGGCGTTGAGATCGGCGTGTTTGCCGTTGAGGATAAAGTCATTGCCCTTGGGACCAAGAAAGACAGTCGTTGATTTGCCAAGGAGAATAAAGGTAAAGCAGTCGCCGTATTTATCTCTGCAGTCGAAGAAAAAAGCGTACGGGTCGATGCCATATTGTACGGTGCTTCCAATACTAGTGATTGCAGCAAACTCGGCAGTGAGTTTTCTCCGAACTTCCTCACCCTGCAAAGAACGTGAGGCAGTAAAGATTGTTATCTCAGCCATTGCCTTGGGGACATCGATGGTGCTAGTTCTGCCAGAAAAGGATGGATCAGTTTCGACGTAGTCAAGAA…	#VALUE!
GATTAACTGGACGTGTGAC	19	53	8.85141		CAGCAAGTTTGACGAGTCCCTGGCCGCTCTCTACCACGACCTCGATATGGGCTTCACCCCCATCAACTTCATGCTTCACTGGGCCCCTCTCCCCTGGAACCGTAAGCGCGACCACGCCCAGCGCACTGTTGCCAAGATCTACATGGACACTATCAAGGAGCGCCGCGCCAAGGGCAACAACGAATCCGAGCATGACATGATGAAGCACCTTATGAACTCTCCATGGCGGCCGCGGGAATTCGATTCGGTCCATTGACAATCCCCGTCTTTGGTAGCGATGTCGTATACGATTGTCCCAACTCGAAGCTCATGGAACAAAAGAAGTTTGTCAAGTTTGGCCTTACGCAAAAAGCACTCGAGTCACACGTCCAGTTAATCGAGCGAGAGGTTCTTGACTAC…	#VALUE!		CATTGGAGCAGTCATAAACAACCTCCTCACCAAACACGGGCGTGGTAAGTTTCCCATAAACGTCCTCGGCGTTGAGATCGGCGTGTTTGCCGTTGAGGATAAAGTCATTGCCCTTGGGACCAAGAAAGACAGTCGTTGATTTGCCAAGGAGAATAAAGGTAAAGCAGTCGCCGTATTTATCTCTGCAGTCGAAGAAAAAAGCGTACGGGTCGATGCCATATTGTACGGTGCTTCCAATACTAGTGATTGCAGCAAACTCGGCAGTGAGTTTTCTCCGAACTTCCTCACCCTGCAAAGAACGTGAGGCAGTAAAGATTGTTATCTCAGCCATTGCCTTGGGGACATCGATGGTGCTAGTTCTGCCAGAAAAGGATGGATCAGTTTCGACGTAGTCAAGAA…	410
ATCTTGGCAACAGTGCGCTGG	21	53	8.85141		CAGCAAGTTTGACGAGTCCCTGGCCGCTCTCTACCACGACCTCGATATGGGCTTCACCCCCATCAACTTCATGCTTCACTGGGCCCCTCTCCCCTGGAACCGTAAGCGCGACCACGCCCAGCGCACTGTTGCCAAGATCTACATGGACACTATCAAGGAGCGCCGCGCCAAGGGCAACAACGAATCCGAGCATGACATGATGAAGCACCTTATGAACTCTCCATGGCGGCCGCGGGAATTCGATTCGGTCCATTGACAATCCCCGTCTTTGGTAGCGATGTCGTATACGATTGTCCCAACTCGAAGCTCATGGAACAAAAGAAGTTTGTCAAGTTTGGCCTTACGCAAAAAGCACTCGAGTCACACGTCCAGTTAATCGAGCGAGAGGTTCTTGACTAC…	#VALUE!		CATTGGAGCAGTCATAAACAACCTCCTCACCAAACACGGGCGTGGTAAGTTTCCCATAAACGTCCTCGGCGTTGAGATCGGCGTGTTTGCCGTTGAGGATAAAGTCATTGCCCTTGGGACCAAGAAAGACAGTCGTTGATTTGCCAAGGAGAATAAAGGTAAAGCAGTCGCCGTATTTATCTCTGCAGTCGAAGAAAAAAGCGTACGGGTCGATGCCATATTGTACGGTGCTTCCAATACTAGTGATTGCAGCAAACTCGGCAGTGAGTTTTCTCCGAACTTCCTCACCCTGCAAAGAACGTGAGGCAGTAAAGATTGTTATCTCAGCCATTGCCTTGGGGACATCGATGGTGCTAGTTCTGCCAGAAAAGGATGGATCAGTTTCGACGTAGTCAAGAA…	650
TTCGAGTTGGGACAATCGTAT	21	53	8.85141		CAGCAAGTTTGACGAGTCCCTGGCCGCTCTCTACCACGACCTCGATATGGGCTTCACCCCCATCAACTTCATGCTTCACTGGGCCCCTCTCCCCTGGAACCGTAAGCGCGACCACGCCCAGCGCACTGTTGCCAAGATCTACATGGACACTATCAAGGAGCGCCGCGCCAAGGGCAACAACGAATCCGAGCATGACATGATGAAGCACCTTATGAACTCTCCATGGCGGCCGCGGGAATTCGATTCGGTCCATTGACAATCCCCGTCTTTGGTAGCGATGTCGTATACGATTGTCCCAACTCGAAGCTCATGGAACAAAAGAAGTTTGTCAAGTTTGGCCTTACGCAAAAAGCACTCGAGTCACACGTCCAGTTAATCGAGCGAGAGGTTCTTGACTAC…	#VALUE!		CATTGGAGCAGTCATAAACAACCTCCTCACCAAACACGGGCGTGGTAAGTTTCCCATAAACGTCCTCGGCGTTGAGATCGGCGTGTTTGCCGTTGAGGATAAAGTCATTGCCCTTGGGACCAAGAAAGACAGTCGTTGATTTGCCAAGGAGAATAAAGGTAAAGCAGTCGCCGTATTTATCTCTGCAGTCGAAGAAAAAAGCGTACGGGTCGATGCCATATTGTACGGTGCTTCCAATACTAGTGATTGCAGCAAACTCGGCAGTGAGTTTTCTCCGAACTTCCTCACCCTGCAAAGAACGTGAGGCAGTAAAGATTGTTATCTCAGCCATTGCCTTGGGGACATCGATGGTGCTAGTTCTGCCAGAAAAGGATGGATCAGTTTCGACGTAGTCAAGAA…	483
TGCTCGGATTCGTTGTTGCCC	21	53	8.85141		CAGCAAGTTTGACGAGTCCCTGGCCGCTCTCTACCACGACCTCGATATGGGCTTCACCCCCATCAACTTCATGCTTCACTGGGCCCCTCTCCCCTGGAACCGTAAGCGCGACCACGCCCAGCGCACTGTTGCCAAGATCTACATGGACACTATCAAGGAGCGCCGCGCCAAGGGCAACAACGAATCCGAGCATGACATGATGAAGCACCTTATGAACTCTCCATGGCGGCCGCGGGAATTCGATTCGGTCCATTGACAATCCCCGTCTTTGGTAGCGATGTCGTATACGATTGTCCCAACTCGAAGCTCATGGAACAAAAGAAGTTTGTCAAGTTTGGCCTTACGCAAAAAGCACTCGAGTCACACGTCCAGTTAATCGAGCGAGAGGTTCTTGACTAC…	#VALUE!		CATTGGAGCAGTCATAAACAACCTCCTCACCAAACACGGGCGTGGTAAGTTTCCCATAAACGTCCTCGGCGTTGAGATCGGCGTGTTTGCCGTTGAGGATAAAGTCATTGCCCTTGGGACCAAGAAAGACAGTCGTTGATTTGCCAAGGAGAATAAAGGTAAAGCAGTCGCCGTATTTATCTCTGCAGTCGAAGAAAAAAGCGTACGGGTCGATGCCATATTGTACGGTGCTTCCAATACTAGTGATTGCAGCAAACTCGGCAGTGAGTTTTCTCCGAACTTCCTCACCCTGCAAAGAACGTGAGGCAGTAAAGATTGTTATCTCAGCCATTGCCTTGGGGACATCGATGGTGCTAGTTCTGCCAGAAAAGGATGGATCAGTTTCGACGTAGTCAAGAA…	596
TCCTTGGCAAATCAACGACTG	21	53	8.85141		CAGCAAGTTTGACGAGTCCCTGGCCGCTCTCTACCACGACCTCGATATGGGCTTCACCCCCATCAACTTCATGCTTCACTGGGCCCCTCTCCCCTGGAACCGTAAGCGCGACCACGCCCAGCGCACTGTTGCCAAGATCTACATGGACACTATCAAGGAGCGCCGCGCCAAGGGCAACAACGAATCCGAGCATGACATGATGAAGCACCTTATGAACTCTCCATGGCGGCCGCGGGAATTCGATTCGGTCCATTGACAATCCCCGTCTTTGGTAGCGATGTCGTATACGATTGTCCCAACTCGAAGCTCATGGAACAAAAGAAGTTTGTCAAGTTTGGCCTTACGCAAAAAGCACTCGAGTCACACGTCCAGTTAATCGAGCGAGAGGTTCTTGACTAC…	638		CATTGGAGCAGTCATAAACAACCTCCTCACCAAACACGGGCGTGGTAAGTTTCCCATAAACGTCCTCGGCGTTGAGATCGGCGTGTTTGCCGTTGAGGATAAAGTCATTGCCCTTGGGACCAAGAAAGACAGTCGTTGATTTGCCAAGGAGAATAAAGGTAAAGCAGTCGCCGTATTTATCTCTGCAGTCGAAGAAAAAAGCGTACGGGTCGATGCCATATTGTACGGTGCTTCCAATACTAGTGATTGCAGCAAACTCGGCAGTGAGTTTTCTCCGAACTTCCTCACCCTGCAAAGAACGTGAGGCAGTAAAGATTGTTATCTCAGCCATTGCCTTGGGGACATCGATGGTGCTAGTTCTGCCAGAAAAGGATGGATCAGTTTCGACGTAGTCAAGAA…	#VALUE!
TTGCCTTGGGGACATCGATGG	21	53	8.85141		CAGCAAGTTTGACGAGTCCCTGGCCGCTCTCTACCACGACCTCGATATGGGCTTCACCCCCATCAACTTCATGCTTCACTGGGCCCCTCTCCCCTGGAACCGTAAGCGCGACCACGCCCAGCGCACTGTTGCCAAGATCTACATGGACACTATCAAGGAGCGCCGCGCCAAGGGCAACAACGAATCCGAGCATGACATGATGAAGCACCTTATGAACTCTCCATGGCGGCCGCGGGAATTCGATTCGGTCCATTGACAATCCCCGTCTTTGGTAGCGATGTCGTATACGATTGTCCCAACTCGAAGCTCATGGAACAAAAGAAGTTTGTCAAGTTTGGCCTTACGCAAAAAGCACTCGAGTCACACGTCCAGTTAATCGAGCGAGAGGTTCTTGACTAC…	#VALUE!		CATTGGAGCAGTCATAAACAACCTCCTCACCAAACACGGGCGTGGTAAGTTTCCCATAAACGTCCTCGGCGTTGAGATCGGCGTGTTTGCCGTTGAGGATAAAGTCATTGCCCTTGGGACCAAGAAAGACAGTCGTTGATTTGCCAAGGAGAATAAAGGTAAAGCAGTCGCCGTATTTATCTCTGCAGTCGAAGAAAAAAGCGTACGGGTCGATGCCATATTGTACGGTGCTTCCAATACTAGTGATTGCAGCAAACTCGGCAGTGAGTTTTCTCCGAACTTCCTCACCCTGCAAAGAACGTGAGGCAGTAAAGATTGTTATCTCAGCCATTGCCTTGGGGACATCGATGGTGCTAGTTCTGCCAGAAAAGGATGGATCAGTTTCGACGTAGTCAAGAA…	331
TCTCCGAACTTCCTCACCCTG	21	52	8.6844		CAGCAAGTTTGACGAGTCCCTGGCCGCTCTCTACCACGACCTCGATATGGGCTTCACCCCCATCAACTTCATGCTTCACTGGGCCCCTCTCCCCTGGAACCGTAAGCGCGACCACGCCCAGCGCACTGTTGCCAAGATCTACATGGACACTATCAAGGAGCGCCGCGCCAAGGGCAACAACGAATCCGAGCATGACATGATGAAGCACCTTATGAACTCTCCATGGCGGCCGCGGGAATTCGATTCGGTCCATTGACAATCCCCGTCTTTGGTAGCGATGTCGTATACGATTGTCCCAACTCGAAGCTCATGGAACAAAAGAAGTTTGTCAAGTTTGGCCTTACGCAAAAAGCACTCGAGTCACACGTCCAGTTAATCGAGCGAGAGGTTCTTGACTAC…	#VALUE!		CATTGGAGCAGTCATAAACAACCTCCTCACCAAACACGGGCGTGGTAAGTTTCCCATAAACGTCCTCGGCGTTGAGATCGGCGTGTTTGCCGTTGAGGATAAAGTCATTGCCCTTGGGACCAAGAAAGACAGTCGTTGATTTGCCAAGGAGAATAAAGGTAAAGCAGTCGCCGTATTTATCTCTGCAGTCGAAGAAAAAAGCGTACGGGTCGATGCCATATTGTACGGTGCTTCCAATACTAGTGATTGCAGCAAACTCGGCAGTGAGTTTTCTCCGAACTTCCTCACCCTGCAAAGAACGTGAGGCAGTAAAGATTGTTATCTCAGCCATTGCCTTGGGGACATCGATGGTGCTAGTTCTGCCAGAAAAGGATGGATCAGTTTCGACGTAGTCAAGAA…	272
TACCAAAGACGGGGATTGTCA	21	52	8.6844		CAGCAAGTTTGACGAGTCCCTGGCCGCTCTCTACCACGACCTCGATATGGGCTTCACCCCCATCAACTTCATGCTTCACTGGGCCCCTCTCCCCTGGAACCGTAAGCGCGACCACGCCCAGCGCACTGTTGCCAAGATCTACATGGACACTATCAAGGAGCGCCGCGCCAAGGGCAACAACGAATCCGAGCATGACATGATGAAGCACCTTATGAACTCTCCATGGCGGCCGCGGGAATTCGATTCGGTCCATTGACAATCCCCGTCTTTGGTAGCGATGTCGTATACGATTGTCCCAACTCGAAGCTCATGGAACAAAAGAAGTTTGTCAAGTTTGGCCTTACGCAAAAAGCACTCGAGTCACACGTCCAGTTAATCGAGCGAGAGGTTCTTGACTAC…	#VALUE!		CATTGGAGCAGTCATAAACAACCTCCTCACCAAACACGGGCGTGGTAAGTTTCCCATAAACGTCCTCGGCGTTGAGATCGGCGTGTTTGCCGTTGAGGATAAAGTCATTGCCCTTGGGACCAAGAAAGACAGTCGTTGATTTGCCAAGGAGAATAAAGGTAAAGCAGTCGCCGTATTTATCTCTGCAGTCGAAGAAAAAAGCGTACGGGTCGATGCCATATTGTACGGTGCTTCCAATACTAGTGATTGCAGCAAACTCGGCAGTGAGTTTTCTCCGAACTTCCTCACCCTGCAAAGAACGTGAGGCAGTAAAGATTGTTATCTCAGCCATTGCCTTGGGGACATCGATGGTGCTAGTTCTGCCAGAAAAGGATGGATCAGTTTCGACGTAGTCAAGAA…	514
ATCGAGCGAGAGGTTCTTGAC	21	52	8.6844		CAGCAAGTTTGACGAGTCCCTGGCCGCTCTCTACCACGACCTCGATATGGGCTTCACCCCCATCAACTTCATGCTTCACTGGGCCCCTCTCCCCTGGAACCGTAAGCGCGACCACGCCCAGCGCACTGTTGCCAAGATCTACATGGACACTATCAAGGAGCGCCGCGCCAAGGGCAACAACGAATCCGAGCATGACATGATGAAGCACCTTATGAACTCTCCATGGCGGCCGCGGGAATTCGATTCGGTCCATTGACAATCCCCGTCTTTGGTAGCGATGTCGTATACGATTGTCCCAACTCGAAGCTCATGGAACAAAAGAAGTTTGTCAAGTTTGGCCTTACGCAAAAAGCACTCGAGTCACACGTCCAGTTAATCGAGCGAGAGGTTCTTGACTAC…	376		CATTGGAGCAGTCATAAACAACCTCCTCACCAAACACGGGCGTGGTAAGTTTCCCATAAACGTCCTCGGCGTTGAGATCGGCGTGTTTGCCGTTGAGGATAAAGTCATTGCCCTTGGGACCAAGAAAGACAGTCGTTGATTTGCCAAGGAGAATAAAGGTAAAGCAGTCGCCGTATTTATCTCTGCAGTCGAAGAAAAAAGCGTACGGGTCGATGCCATATTGTACGGTGCTTCCAATACTAGTGATTGCAGCAAACTCGGCAGTGAGTTTTCTCCGAACTTCCTCACCCTGCAAAGAACGTGAGGCAGTAAAGATTGTTATCTCAGCCATTGCCTTGGGGACATCGATGGTGCTAGTTCTGCCAGAAAAGGATGGATCAGTTTCGACGTAGTCAAGAA…	#VALUE!
CGATTAACTGGACGTGTGACT	21	52	8.6844		CAGCAAGTTTGACGAGTCCCTGGCCGCTCTCTACCACGACCTCGATATGGGCTTCACCCCCATCAACTTCATGCTTCACTGGGCCCCTCTCCCCTGGAACCGTAAGCGCGACCACGCCCAGCGCACTGTTGCCAAGATCTACATGGACACTATCAAGGAGCGCCGCGCCAAGGGCAACAACGAATCCGAGCATGACATGATGAAGCACCTTATGAACTCTCCATGGCGGCCGCGGGAATTCGATTCGGTCCATTGACAATCCCCGTCTTTGGTAGCGATGTCGTATACGATTGTCCCAACTCGAAGCTCATGGAACAAAAGAAGTTTGTCAAGTTTGGCCTTACGCAAAAAGCACTCGAGTCACACGTCCAGTTAATCGAGCGAGAGGTTCTTGACTAC…	#VALUE!		CATTGGAGCAGTCATAAACAACCTCCTCACCAAACACGGGCGTGGTAAGTTTCCCATAAACGTCCTCGGCGTTGAGATCGGCGTGTTTGCCGTTGAGGATAAAGTCATTGCCCTTGGGACCAAGAAAGACAGTCGTTGATTTGCCAAGGAGAATAAAGGTAAAGCAGTCGCCGTATTTATCTCTGCAGTCGAAGAAAAAAGCGTACGGGTCGATGCCATATTGTACGGTGCTTCCAATACTAGTGATTGCAGCAAACTCGGCAGTGAGTTTTCTCCGAACTTCCTCACCCTGCAAAGAACGTGAGGCAGTAAAGATTGTTATCTCAGCCATTGCCTTGGGGACATCGATGGTGCTAGTTCTGCCAGAAAAGGATGGATCAGTTTCGACGTAGTCAAGAA…	409
ATCCTTTTCTGGCAGAACTAGC	22	52	8.6844		CAGCAAGTTTGACGAGTCCCTGGCCGCTCTCTACCACGACCTCGATATGGGCTTCACCCCCATCAACTTCATGCTTCACTGGGCCCCTCTCCCCTGGAACCGTAAGCGCGACCACGCCCAGCGCACTGTTGCCAAGATCTACATGGACACTATCAAGGAGCGCCGCGCCAAGGGCAACAACGAATCCGAGCATGACATGATGAAGCACCTTATGAACTCTCCATGGCGGCCGCGGGAATTCGATTCGGTCCATTGACAATCCCCGTCTTTGGTAGCGATGTCGTATACGATTGTCCCAACTCGAAGCTCATGGAACAAAAGAAGTTTGTCAAGTTTGGCCTTACGCAAAAAGCACTCGAGTCACACGTCCAGTTAATCGAGCGAGAGGTTCTTGACTAC…	414		CATTGGAGCAGTCATAAACAACCTCCTCACCAAACACGGGCGTGGTAAGTTTCCCATAAACGTCCTCGGCGTTGAGATCGGCGTGTTTGCCGTTGAGGATAAAGTCATTGCCCTTGGGACCAAGAAAGACAGTCGTTGATTTGCCAAGGAGAATAAAGGTAAAGCAGTCGCCGTATTTATCTCTGCAGTCGAAGAAAAAAGCGTACGGGTCGATGCCATATTGTACGGTGCTTCCAATACTAGTGATTGCAGCAAACTCGGCAGTGAGTTTTCTCCGAACTTCCTCACCCTGCAAAGAACGTGAGGCAGTAAAGATTGTTATCTCAGCCATTGCCTTGGGGACATCGATGGTGCTAGTTCTGCCAGAAAAGGATGGATCAGTTTCGACGTAGTCAAGAA…	#VALUE!
TACTAGTGATTGCAGCAAACT	21	51	8.51739		CAGCAAGTTTGACGAGTCCCTGGCCGCTCTCTACCACGACCTCGATATGGGCTTCACCCCCATCAACTTCATGCTTCACTGGGCCCCTCTCCCCTGGAACCGTAAGCGCGACCACGCCCAGCGCACTGTTGCCAAGATCTACATGGACACTATCAAGGAGCGCCGCGCCAAGGGCAACAACGAATCCGAGCATGACATGATGAAGCACCTTATGAACTCTCCATGGCGGCCGCGGGAATTCGATTCGGTCCATTGACAATCCCCGTCTTTGGTAGCGATGTCGTATACGATTGTCCCAACTCGAAGCTCATGGAACAAAAGAAGTTTGTCAAGTTTGGCCTTACGCAAAAAGCACTCGAGTCACACGTCCAGTTAATCGAGCGAGAGGTTCTTGACTAC…	#VALUE!		CATTGGAGCAGTCATAAACAACCTCCTCACCAAACACGGGCGTGGTAAGTTTCCCATAAACGTCCTCGGCGTTGAGATCGGCGTGTTTGCCGTTGAGGATAAAGTCATTGCCCTTGGGACCAAGAAAGACAGTCGTTGATTTGCCAAGGAGAATAAAGGTAAAGCAGTCGCCGTATTTATCTCTGCAGTCGAAGAAAAAAGCGTACGGGTCGATGCCATATTGTACGGTGCTTCCAATACTAGTGATTGCAGCAAACTCGGCAGTGAGTTTTCTCCGAACTTCCTCACCCTGCAAAGAACGTGAGGCAGTAAAGATTGTTATCTCAGCCATTGCCTTGGGGACATCGATGGTGCTAGTTCTGCCAGAAAAGGATGGATCAGTTTCGACGTAGTCAAGAA…	238
ATGTCCCCAAGGCAATGGCTG	21	51	8.51739		CAGCAAGTTTGACGAGTCCCTGGCCGCTCTCTACCACGACCTCGATATGGGCTTCACCCCCATCAACTTCATGCTTCACTGGGCCCCTCTCCCCTGGAACCGTAAGCGCGACCACGCCCAGCGCACTGTTGCCAAGATCTACATGGACACTATCAAGGAGCGCCGCGCCAAGGGCAACAACGAATCCGAGCATGACATGATGAAGCACCTTATGAACTCTCCATGGCGGCCGCGGGAATTCGATTCGGTCCATTGACAATCCCCGTCTTTGGTAGCGATGTCGTATACGATTGTCCCAACTCGAAGCTCATGGAACAAAAGAAGTTTGTCAAGTTTGGCCTTACGCAAAAAGCACTCGAGTCACACGTCCAGTTAATCGAGCGAGAGGTTCTTGACTAC…	443		CATTGGAGCAGTCATAAACAACCTCCTCACCAAACACGGGCGTGGTAAGTTTCCCATAAACGTCCTCGGCGTTGAGATCGGCGTGTTTGCCGTTGAGGATAAAGTCATTGCCCTTGGGACCAAGAAAGACAGTCGTTGATTTGCCAAGGAGAATAAAGGTAAAGCAGTCGCCGTATTTATCTCTGCAGTCGAAGAAAAAAGCGTACGGGTCGATGCCATATTGTACGGTGCTTCCAATACTAGTGATTGCAGCAAACTCGGCAGTGAGTTTTCTCCGAACTTCCTCACCCTGCAAAGAACGTGAGGCAGTAAAGATTGTTATCTCAGCCATTGCCTTGGGGACATCGATGGTGCTAGTTCTGCCAGAAAAGGATGGATCAGTTTCGACGTAGTCAAGAA…	#VALUE!
TCACACGTCCAGTTAATCGAGC	22	51	8.51739		CAGCAAGTTTGACGAGTCCCTGGCCGCTCTCTACCACGACCTCGATATGGGCTTCACCCCCATCAACTTCATGCTTCACTGGGCCCCTCTCCCCTGGAACCGTAAGCGCGACCACGCCCAGCGCACTGTTGCCAAGATCTACATGGACACTATCAAGGAGCGCCGCGCCAAGGGCAACAACGAATCCGAGCATGACATGATGAAGCACCTTATGAACTCTCCATGGCGGCCGCGGGAATTCGATTCGGTCCATTGACAATCCCCGTCTTTGGTAGCGATGTCGTATACGATTGTCCCAACTCGAAGCTCATGGAACAAAAGAAGTTTGTCAAGTTTGGCCTTACGCAAAAAGCACTCGAGTCACACGTCCAGTTAATCGAGCGAGAGGTTCTTGACTAC…	361		CATTGGAGCAGTCATAAACAACCTCCTCACCAAACACGGGCGTGGTAAGTTTCCCATAAACGTCCTCGGCGTTGAGATCGGCGTGTTTGCCGTTGAGGATAAAGTCATTGCCCTTGGGACCAAGAAAGACAGTCGTTGATTTGCCAAGGAGAATAAAGGTAAAGCAGTCGCCGTATTTATCTCTGCAGTCGAAGAAAAAAGCGTACGGGTCGATGCCATATTGTACGGTGCTTCCAATACTAGTGATTGCAGCAAACTCGGCAGTGAGTTTTCTCCGAACTTCCTCACCCTGCAAAGAACGTGAGGCAGTAAAGATTGTTATCTCAGCCATTGCCTTGGGGACATCGATGGTGCTAGTTCTGCCAGAAAAGGATGGATCAGTTTCGACGTAGTCAAGAA…	#VALUE!
TTTACTGCCTCACGTTCTTTGC	22	51	8.51739		CAGCAAGTTTGACGAGTCCCTGGCCGCTCTCTACCACGACCTCGATATGGGCTTCACCCCCATCAACTTCATGCTTCACTGGGCCCCTCTCCCCTGGAACCGTAAGCGCGACCACGCCCAGCGCACTGTTGCCAAGATCTACATGGACACTATCAAGGAGCGCCGCGCCAAGGGCAACAACGAATCCGAGCATGACATGATGAAGCACCTTATGAACTCTCCATGGCGGCCGCGGGAATTCGATTCGGTCCATTGACAATCCCCGTCTTTGGTAGCGATGTCGTATACGATTGTCCCAACTCGAAGCTCATGGAACAAAAGAAGTTTGTCAAGTTTGGCCTTACGCAAAAAGCACTCGAGTCACACGTCCAGTTAATCGAGCGAGAGGTTCTTGACTAC…	475		CATTGGAGCAGTCATAAACAACCTCCTCACCAAACACGGGCGTGGTAAGTTTCCCATAAACGTCCTCGGCGTTGAGATCGGCGTGTTTGCCGTTGAGGATAAAGTCATTGCCCTTGGGACCAAGAAAGACAGTCGTTGATTTGCCAAGGAGAATAAAGGTAAAGCAGTCGCCGTATTTATCTCTGCAGTCGAAGAAAAAAGCGTACGGGTCGATGCCATATTGTACGGTGCTTCCAATACTAGTGATTGCAGCAAACTCGGCAGTGAGTTTTCTCCGAACTTCCTCACCCTGCAAAGAACGTGAGGCAGTAAAGATTGTTATCTCAGCCATTGCCTTGGGGACATCGATGGTGCTAGTTCTGCCAGAAAAGGATGGATCAGTTTCGACGTAGTCAAGAA…	#VALUE!
ACGTGTGACTCGAGTGCTTTTT	22	51	8.51739		CAGCAAGTTTGACGAGTCCCTGGCCGCTCTCTACCACGACCTCGATATGGGCTTCACCCCCATCAACTTCATGCTTCACTGGGCCCCTCTCCCCTGGAACCGTAAGCGCGACCACGCCCAGCGCACTGTTGCCAAGATCTACATGGACACTATCAAGGAGCGCCGCGCCAAGGGCAACAACGAATCCGAGCATGACATGATGAAGCACCTTATGAACTCTCCATGGCGGCCGCGGGAATTCGATTCGGTCCATTGACAATCCCCGTCTTTGGTAGCGATGTCGTATACGATTGTCCCAACTCGAAGCTCATGGAACAAAAGAAGTTTGTCAAGTTTGGCCTTACGCAAAAAGCACTCGAGTCACACGTCCAGTTAATCGAGCGAGAGGTTCTTGACTAC…	#VALUE!		CATTGGAGCAGTCATAAACAACCTCCTCACCAAACACGGGCGTGGTAAGTTTCCCATAAACGTCCTCGGCGTTGAGATCGGCGTGTTTGCCGTTGAGGATAAAGTCATTGCCCTTGGGACCAAGAAAGACAGTCGTTGATTTGCCAAGGAGAATAAAGGTAAAGCAGTCGCCGTATTTATCTCTGCAGTCGAAGAAAAAAGCGTACGGGTCGATGCCATATTGTACGGTGCTTCCAATACTAGTGATTGCAGCAAACTCGGCAGTGAGTTTTCTCCGAACTTCCTCACCCTGCAAAGAACGTGAGGCAGTAAAGATTGTTATCTCAGCCATTGCCTTGGGGACATCGATGGTGCTAGTTCTGCCAGAAAAGGATGGATCAGTTTCGACGTAGTCAAGAA…	420
CTTGATAGTGTCCATGTAGAT	21	50	8.35038		CAGCAAGTTTGACGAGTCCCTGGCCGCTCTCTACCACGACCTCGATATGGGCTTCACCCCCATCAACTTCATGCTTCACTGGGCCCCTCTCCCCTGGAACCGTAAGCGCGACCACGCCCAGCGCACTGTTGCCAAGATCTACATGGACACTATCAAGGAGCGCCGCGCCAAGGGCAACAACGAATCCGAGCATGACATGATGAAGCACCTTATGAACTCTCCATGGCGGCCGCGGGAATTCGATTCGGTCCATTGACAATCCCCGTCTTTGGTAGCGATGTCGTATACGATTGTCCCAACTCGAAGCTCATGGAACAAAAGAAGTTTGTCAAGTTTGGCCTTACGCAAAAAGCACTCGAGTCACACGTCCAGTTAATCGAGCGAGAGGTTCTTGACTAC…	#VALUE!		CATTGGAGCAGTCATAAACAACCTCCTCACCAAACACGGGCGTGGTAAGTTTCCCATAAACGTCCTCGGCGTTGAGATCGGCGTGTTTGCCGTTGAGGATAAAGTCATTGCCCTTGGGACCAAGAAAGACAGTCGTTGATTTGCCAAGGAGAATAAAGGTAAAGCAGTCGCCGTATTTATCTCTGCAGTCGAAGAAAAAAGCGTACGGGTCGATGCCATATTGTACGGTGCTTCCAATACTAGTGATTGCAGCAAACTCGGCAGTGAGTTTTCTCCGAACTTCCTCACCCTGCAAAGAACGTGAGGCAGTAAAGATTGTTATCTCAGCCATTGCCTTGGGGACATCGATGGTGCTAGTTCTGCCAGAAAAGGATGGATCAGTTTCGACGTAGTCAAGAA…	631
AGAGGTTCTTGACTACGTCGA	21	50	8.35038		CAGCAAGTTTGACGAGTCCCTGGCCGCTCTCTACCACGACCTCGATATGGGCTTCACCCCCATCAACTTCATGCTTCACTGGGCCCCTCTCCCCTGGAACCGTAAGCGCGACCACGCCCAGCGCACTGTTGCCAAGATCTACATGGACACTATCAAGGAGCGCCGCGCCAAGGGCAACAACGAATCCGAGCATGACATGATGAAGCACCTTATGAACTCTCCATGGCGGCCGCGGGAATTCGATTCGGTCCATTGACAATCCCCGTCTTTGGTAGCGATGTCGTATACGATTGTCCCAACTCGAAGCTCATGGAACAAAAGAAGTTTGTCAAGTTTGGCCTTACGCAAAAAGCACTCGAGTCACACGTCCAGTTAATCGAGCGAGAGGTTCTTGACTAC…	384		CATTGGAGCAGTCATAAACAACCTCCTCACCAAACACGGGCGTGGTAAGTTTCCCATAAACGTCCTCGGCGTTGAGATCGGCGTGTTTGCCGTTGAGGATAAAGTCATTGCCCTTGGGACCAAGAAAGACAGTCGTTGATTTGCCAAGGAGAATAAAGGTAAAGCAGTCGCCGTATTTATCTCTGCAGTCGAAGAAAAAAGCGTACGGGTCGATGCCATATTGTACGGTGCTTCCAATACTAGTGATTGCAGCAAACTCGGCAGTGAGTTTTCTCCGAACTTCCTCACCCTGCAAAGAACGTGAGGCAGTAAAGATTGTTATCTCAGCCATTGCCTTGGGGACATCGATGGTGCTAGTTCTGCCAGAAAAGGATGGATCAGTTTCGACGTAGTCAAGAA…	#VALUE!
TGATAGTGTCCATGTAGATCT	21	49	8.18338		CAGCAAGTTTGACGAGTCCCTGGCCGCTCTCTACCACGACCTCGATATGGGCTTCACCCCCATCAACTTCATGCTTCACTGGGCCCCTCTCCCCTGGAACCGTAAGCGCGACCACGCCCAGCGCACTGTTGCCAAGATCTACATGGACACTATCAAGGAGCGCCGCGCCAAGGGCAACAACGAATCCGAGCATGACATGATGAAGCACCTTATGAACTCTCCATGGCGGCCGCGGGAATTCGATTCGGTCCATTGACAATCCCCGTCTTTGGTAGCGATGTCGTATACGATTGTCCCAACTCGAAGCTCATGGAACAAAAGAAGTTTGTCAAGTTTGGCCTTACGCAAAAAGCACTCGAGTCACACGTCCAGTTAATCGAGCGAGAGGTTCTTGACTAC…	#VALUE!		CATTGGAGCAGTCATAAACAACCTCCTCACCAAACACGGGCGTGGTAAGTTTCCCATAAACGTCCTCGGCGTTGAGATCGGCGTGTTTGCCGTTGAGGATAAAGTCATTGCCCTTGGGACCAAGAAAGACAGTCGTTGATTTGCCAAGGAGAATAAAGGTAAAGCAGTCGCCGTATTTATCTCTGCAGTCGAAGAAAAAAGCGTACGGGTCGATGCCATATTGTACGGTGCTTCCAATACTAGTGATTGCAGCAAACTCGGCAGTGAGTTTTCTCCGAACTTCCTCACCCTGCAAAGAACGTGAGGCAGTAAAGATTGTTATCTCAGCCATTGCCTTGGGGACATCGATGGTGCTAGTTCTGCCAGAAAAGGATGGATCAGTTTCGACGTAGTCAAGAA…	633
AAACTGATCCATCCTTTTCTG	21	49	8.18338		CAGCAAGTTTGACGAGTCCCTGGCCGCTCTCTACCACGACCTCGATATGGGCTTCACCCCCATCAACTTCATGCTTCACTGGGCCCCTCTCCCCTGGAACCGTAAGCGCGACCACGCCCAGCGCACTGTTGCCAAGATCTACATGGACACTATCAAGGAGCGCCGCGCCAAGGGCAACAACGAATCCGAGCATGACATGATGAAGCACCTTATGAACTCTCCATGGCGGCCGCGGGAATTCGATTCGGTCCATTGACAATCCCCGTCTTTGGTAGCGATGTCGTATACGATTGTCCCAACTCGAAGCTCATGGAACAAAAGAAGTTTGTCAAGTTTGGCCTTACGCAAAAAGCACTCGAGTCACACGTCCAGTTAATCGAGCGAGAGGTTCTTGACTAC…	404		CATTGGAGCAGTCATAAACAACCTCCTCACCAAACACGGGCGTGGTAAGTTTCCCATAAACGTCCTCGGCGTTGAGATCGGCGTGTTTGCCGTTGAGGATAAAGTCATTGCCCTTGGGACCAAGAAAGACAGTCGTTGATTTGCCAAGGAGAATAAAGGTAAAGCAGTCGCCGTATTTATCTCTGCAGTCGAAGAAAAAAGCGTACGGGTCGATGCCATATTGTACGGTGCTTCCAATACTAGTGATTGCAGCAAACTCGGCAGTGAGTTTTCTCCGAACTTCCTCACCCTGCAAAGAACGTGAGGCAGTAAAGATTGTTATCTCAGCCATTGCCTTGGGGACATCGATGGTGCTAGTTCTGCCAGAAAAGGATGGATCAGTTTCGACGTAGTCAAGAA…	#VALUE!
GATAGTGTCCATGTAGATCTT	21	49	8.18338		CAGCAAGTTTGACGAGTCCCTGGCCGCTCTCTACCACGACCTCGATATGGGCTTCACCCCCATCAACTTCATGCTTCACTGGGCCCCTCTCCCCTGGAACCGTAAGCGCGACCACGCCCAGCGCACTGTTGCCAAGATCTACATGGACACTATCAAGGAGCGCCGCGCCAAGGGCAACAACGAATCCGAGCATGACATGATGAAGCACCTTATGAACTCTCCATGGCGGCCGCGGGAATTCGATTCGGTCCATTGACAATCCCCGTCTTTGGTAGCGATGTCGTATACGATTGTCCCAACTCGAAGCTCATGGAACAAAAGAAGTTTGTCAAGTTTGGCCTTACGCAAAAAGCACTCGAGTCACACGTCCAGTTAATCGAGCGAGAGGTTCTTGACTAC…	#VALUE!		CATTGGAGCAGTCATAAACAACCTCCTCACCAAACACGGGCGTGGTAAGTTTCCCATAAACGTCCTCGGCGTTGAGATCGGCGTGTTTGCCGTTGAGGATAAAGTCATTGCCCTTGGGACCAAGAAAGACAGTCGTTGATTTGCCAAGGAGAATAAAGGTAAAGCAGTCGCCGTATTTATCTCTGCAGTCGAAGAAAAAAGCGTACGGGTCGATGCCATATTGTACGGTGCTTCCAATACTAGTGATTGCAGCAAACTCGGCAGTGAGTTTTCTCCGAACTTCCTCACCCTGCAAAGAACGTGAGGCAGTAAAGATTGTTATCTCAGCCATTGCCTTGGGGACATCGATGGTGCTAGTTCTGCCAGAAAAGGATGGATCAGTTTCGACGTAGTCAAGAA…	634
CGATTAACTGGACGTGTGACTC	22	49	8.18338		CAGCAAGTTTGACGAGTCCCTGGCCGCTCTCTACCACGACCTCGATATGGGCTTCACCCCCATCAACTTCATGCTTCACTGGGCCCCTCTCCCCTGGAACCGTAAGCGCGACCACGCCCAGCGCACTGTTGCCAAGATCTACATGGACACTATCAAGGAGCGCCGCGCCAAGGGCAACAACGAATCCGAGCATGACATGATGAAGCACCTTATGAACTCTCCATGGCGGCCGCGGGAATTCGATTCGGTCCATTGACAATCCCCGTCTTTGGTAGCGATGTCGTATACGATTGTCCCAACTCGAAGCTCATGGAACAAAAGAAGTTTGTCAAGTTTGGCCTTACGCAAAAAGCACTCGAGTCACACGTCCAGTTAATCGAGCGAGAGGTTCTTGACTAC…	#VALUE!		CATTGGAGCAGTCATAAACAACCTCCTCACCAAACACGGGCGTGGTAAGTTTCCCATAAACGTCCTCGGCGTTGAGATCGGCGTGTTTGCCGTTGAGGATAAAGTCATTGCCCTTGGGACCAAGAAAGACAGTCGTTGATTTGCCAAGGAGAATAAAGGTAAAGCAGTCGCCGTATTTATCTCTGCAGTCGAAGAAAAAAGCGTACGGGTCGATGCCATATTGTACGGTGCTTCCAATACTAGTGATTGCAGCAAACTCGGCAGTGAGTTTTCTCCGAACTTCCTCACCCTGCAAAGAACGTGAGGCAGTAAAGATTGTTATCTCAGCCATTGCCTTGGGGACATCGATGGTGCTAGTTCTGCCAGAAAAGGATGGATCAGTTTCGACGTAGTCAAGAA…	409
TCGAAGCTCATGGAACAAAAGAAG	24	49	8.18338		CAGCAAGTTTGACGAGTCCCTGGCCGCTCTCTACCACGACCTCGATATGGGCTTCACCCCCATCAACTTCATGCTTCACTGGGCCCCTCTCCCCTGGAACCGTAAGCGCGACCACGCCCAGCGCACTGTTGCCAAGATCTACATGGACACTATCAAGGAGCGCCGCGCCAAGGGCAACAACGAATCCGAGCATGACATGATGAAGCACCTTATGAACTCTCCATGGCGGCCGCGGGAATTCGATTCGGTCCATTGACAATCCCCGTCTTTGGTAGCGATGTCGTATACGATTGTCCCAACTCGAAGCTCATGGAACAAAAGAAGTTTGTCAAGTTTGGCCTTACGCAAAAAGCACTCGAGTCACACGTCCAGTTAATCGAGCGAGAGGTTCTTGACTAC…	301		CATTGGAGCAGTCATAAACAACCTCCTCACCAAACACGGGCGTGGTAAGTTTCCCATAAACGTCCTCGGCGTTGAGATCGGCGTGTTTGCCGTTGAGGATAAAGTCATTGCCCTTGGGACCAAGAAAGACAGTCGTTGATTTGCCAAGGAGAATAAAGGTAAAGCAGTCGCCGTATTTATCTCTGCAGTCGAAGAAAAAAGCGTACGGGTCGATGCCATATTGTACGGTGCTTCCAATACTAGTGATTGCAGCAAACTCGGCAGTGAGTTTTCTCCGAACTTCCTCACCCTGCAAAGAACGTGAGGCAGTAAAGATTGTTATCTCAGCCATTGCCTTGGGGACATCGATGGTGCTAGTTCTGCCAGAAAAGGATGGATCAGTTTCGACGTAGTCAAGAA…	#VALUE!
TAACTGGACGTGTGACTCGA	20	48	8.01637		CAGCAAGTTTGACGAGTCCCTGGCCGCTCTCTACCACGACCTCGATATGGGCTTCACCCCCATCAACTTCATGCTTCACTGGGCCCCTCTCCCCTGGAACCGTAAGCGCGACCACGCCCAGCGCACTGTTGCCAAGATCTACATGGACACTATCAAGGAGCGCCGCGCCAAGGGCAACAACGAATCCGAGCATGACATGATGAAGCACCTTATGAACTCTCCATGGCGGCCGCGGGAATTCGATTCGGTCCATTGACAATCCCCGTCTTTGGTAGCGATGTCGTATACGATTGTCCCAACTCGAAGCTCATGGAACAAAAGAAGTTTGTCAAGTTTGGCCTTACGCAAAAAGCACTCGAGTCACACGTCCAGTTAATCGAGCGAGAGGTTCTTGACTAC…	#VALUE!		CATTGGAGCAGTCATAAACAACCTCCTCACCAAACACGGGCGTGGTAAGTTTCCCATAAACGTCCTCGGCGTTGAGATCGGCGTGTTTGCCGTTGAGGATAAAGTCATTGCCCTTGGGACCAAGAAAGACAGTCGTTGATTTGCCAAGGAGAATAAAGGTAAAGCAGTCGCCGTATTTATCTCTGCAGTCGAAGAAAAAAGCGTACGGGTCGATGCCATATTGTACGGTGCTTCCAATACTAGTGATTGCAGCAAACTCGGCAGTGAGTTTTCTCCGAACTTCCTCACCCTGCAAAGAACGTGAGGCAGTAAAGATTGTTATCTCAGCCATTGCCTTGGGGACATCGATGGTGCTAGTTCTGCCAGAAAAGGATGGATCAGTTTCGACGTAGTCAAGAA…	413
GATTAACTGGACGTGTGACT	20	48	8.01637		CAGCAAGTTTGACGAGTCCCTGGCCGCTCTCTACCACGACCTCGATATGGGCTTCACCCCCATCAACTTCATGCTTCACTGGGCCCCTCTCCCCTGGAACCGTAAGCGCGACCACGCCCAGCGCACTGTTGCCAAGATCTACATGGACACTATCAAGGAGCGCCGCGCCAAGGGCAACAACGAATCCGAGCATGACATGATGAAGCACCTTATGAACTCTCCATGGCGGCCGCGGGAATTCGATTCGGTCCATTGACAATCCCCGTCTTTGGTAGCGATGTCGTATACGATTGTCCCAACTCGAAGCTCATGGAACAAAAGAAGTTTGTCAAGTTTGGCCTTACGCAAAAAGCACTCGAGTCACACGTCCAGTTAATCGAGCGAGAGGTTCTTGACTAC…	#VALUE!		CATTGGAGCAGTCATAAACAACCTCCTCACCAAACACGGGCGTGGTAAGTTTCCCATAAACGTCCTCGGCGTTGAGATCGGCGTGTTTGCCGTTGAGGATAAAGTCATTGCCCTTGGGACCAAGAAAGACAGTCGTTGATTTGCCAAGGAGAATAAAGGTAAAGCAGTCGCCGTATTTATCTCTGCAGTCGAAGAAAAAAGCGTACGGGTCGATGCCATATTGTACGGTGCTTCCAATACTAGTGATTGCAGCAAACTCGGCAGTGAGTTTTCTCCGAACTTCCTCACCCTGCAAAGAACGTGAGGCAGTAAAGATTGTTATCTCAGCCATTGCCTTGGGGACATCGATGGTGCTAGTTCTGCCAGAAAAGGATGGATCAGTTTCGACGTAGTCAAGAA…	410
CATGCTCGGATTCGTTGTTGC	21	48	8.01637		CAGCAAGTTTGACGAGTCCCTGGCCGCTCTCTACCACGACCTCGATATGGGCTTCACCCCCATCAACTTCATGCTTCACTGGGCCCCTCTCCCCTGGAACCGTAAGCGCGACCACGCCCAGCGCACTGTTGCCAAGATCTACATGGACACTATCAAGGAGCGCCGCGCCAAGGGCAACAACGAATCCGAGCATGACATGATGAAGCACCTTATGAACTCTCCATGGCGGCCGCGGGAATTCGATTCGGTCCATTGACAATCCCCGTCTTTGGTAGCGATGTCGTATACGATTGTCCCAACTCGAAGCTCATGGAACAAAAGAAGTTTGTCAAGTTTGGCCTTACGCAAAAAGCACTCGAGTCACACGTCCAGTTAATCGAGCGAGAGGTTCTTGACTAC…	#VALUE!		CATTGGAGCAGTCATAAACAACCTCCTCACCAAACACGGGCGTGGTAAGTTTCCCATAAACGTCCTCGGCGTTGAGATCGGCGTGTTTGCCGTTGAGGATAAAGTCATTGCCCTTGGGACCAAGAAAGACAGTCGTTGATTTGCCAAGGAGAATAAAGGTAAAGCAGTCGCCGTATTTATCTCTGCAGTCGAAGAAAAAAGCGTACGGGTCGATGCCATATTGTACGGTGCTTCCAATACTAGTGATTGCAGCAAACTCGGCAGTGAGTTTTCTCCGAACTTCCTCACCCTGCAAAGAACGTGAGGCAGTAAAGATTGTTATCTCAGCCATTGCCTTGGGGACATCGATGGTGCTAGTTCTGCCAGAAAAGGATGGATCAGTTTCGACGTAGTCAAGAA…	594
GAGGACGTTTATGGGAAACTT	21	48	8.01637		CAGCAAGTTTGACGAGTCCCTGGCCGCTCTCTACCACGACCTCGATATGGGCTTCACCCCCATCAACTTCATGCTTCACTGGGCCCCTCTCCCCTGGAACCGTAAGCGCGACCACGCCCAGCGCACTGTTGCCAAGATCTACATGGACACTATCAAGGAGCGCCGCGCCAAGGGCAACAACGAATCCGAGCATGACATGATGAAGCACCTTATGAACTCTCCATGGCGGCCGCGGGAATTCGATTCGGTCCATTGACAATCCCCGTCTTTGGTAGCGATGTCGTATACGATTGTCCCAACTCGAAGCTCATGGAACAAAAGAAGTTTGTCAAGTTTGGCCTTACGCAAAAAGCACTCGAGTCACACGTCCAGTTAATCGAGCGAGAGGTTCTTGACTAC…	721		CATTGGAGCAGTCATAAACAACCTCCTCACCAAACACGGGCGTGGTAAGTTTCCCATAAACGTCCTCGGCGTTGAGATCGGCGTGTTTGCCGTTGAGGATAAAGTCATTGCCCTTGGGACCAAGAAAGACAGTCGTTGATTTGCCAAGGAGAATAAAGGTAAAGCAGTCGCCGTATTTATCTCTGCAGTCGAAGAAAAAAGCGTACGGGTCGATGCCATATTGTACGGTGCTTCCAATACTAGTGATTGCAGCAAACTCGGCAGTGAGTTTTCTCCGAACTTCCTCACCCTGCAAAGAACGTGAGGCAGTAAAGATTGTTATCTCAGCCATTGCCTTGGGGACATCGATGGTGCTAGTTCTGCCAGAAAAGGATGGATCAGTTTCGACGTAGTCAAGAA…	#VALUE!
ACTCGAAGCTCATGGAACAAA	21	48	8.01637		CAGCAAGTTTGACGAGTCCCTGGCCGCTCTCTACCACGACCTCGATATGGGCTTCACCCCCATCAACTTCATGCTTCACTGGGCCCCTCTCCCCTGGAACCGTAAGCGCGACCACGCCCAGCGCACTGTTGCCAAGATCTACATGGACACTATCAAGGAGCGCCGCGCCAAGGGCAACAACGAATCCGAGCATGACATGATGAAGCACCTTATGAACTCTCCATGGCGGCCGCGGGAATTCGATTCGGTCCATTGACAATCCCCGTCTTTGGTAGCGATGTCGTATACGATTGTCCCAACTCGAAGCTCATGGAACAAAAGAAGTTTGTCAAGTTTGGCCTTACGCAAAAAGCACTCGAGTCACACGTCCAGTTAATCGAGCGAGAGGTTCTTGACTAC…	299		CATTGGAGCAGTCATAAACAACCTCCTCACCAAACACGGGCGTGGTAAGTTTCCCATAAACGTCCTCGGCGTTGAGATCGGCGTGTTTGCCGTTGAGGATAAAGTCATTGCCCTTGGGACCAAGAAAGACAGTCGTTGATTTGCCAAGGAGAATAAAGGTAAAGCAGTCGCCGTATTTATCTCTGCAGTCGAAGAAAAAAGCGTACGGGTCGATGCCATATTGTACGGTGCTTCCAATACTAGTGATTGCAGCAAACTCGGCAGTGAGTTTTCTCCGAACTTCCTCACCCTGCAAAGAACGTGAGGCAGTAAAGATTGTTATCTCAGCCATTGCCTTGGGGACATCGATGGTGCTAGTTCTGCCAGAAAAGGATGGATCAGTTTCGACGTAGTCAAGAA…	#VALUE!
GATGGATCAGTTTCGACGT	19	47	7.84936		CAGCAAGTTTGACGAGTCCCTGGCCGCTCTCTACCACGACCTCGATATGGGCTTCACCCCCATCAACTTCATGCTTCACTGGGCCCCTCTCCCCTGGAACCGTAAGCGCGACCACGCCCAGCGCACTGTTGCCAAGATCTACATGGACACTATCAAGGAGCGCCGCGCCAAGGGCAACAACGAATCCGAGCATGACATGATGAAGCACCTTATGAACTCTCCATGGCGGCCGCGGGAATTCGATTCGGTCCATTGACAATCCCCGTCTTTGGTAGCGATGTCGTATACGATTGTCCCAACTCGAAGCTCATGGAACAAAAGAAGTTTGTCAAGTTTGGCCTTACGCAAAAAGCACTCGAGTCACACGTCCAGTTAATCGAGCGAGAGGTTCTTGACTAC…	#VALUE!		CATTGGAGCAGTCATAAACAACCTCCTCACCAAACACGGGCGTGGTAAGTTTCCCATAAACGTCCTCGGCGTTGAGATCGGCGTGTTTGCCGTTGAGGATAAAGTCATTGCCCTTGGGACCAAGAAAGACAGTCGTTGATTTGCCAAGGAGAATAAAGGTAAAGCAGTCGCCGTATTTATCTCTGCAGTCGAAGAAAAAAGCGTACGGGTCGATGCCATATTGTACGGTGCTTCCAATACTAGTGATTGCAGCAAACTCGGCAGTGAGTTTTCTCCGAACTTCCTCACCCTGCAAAGAACGTGAGGCAGTAAAGATTGTTATCTCAGCCATTGCCTTGGGGACATCGATGGTGCTAGTTCTGCCAGAAAAGGATGGATCAGTTTCGACGTAGTCAAGAA…	372
ATTAACTGGACGTGTGACT	19	47	7.84936		CAGCAAGTTTGACGAGTCCCTGGCCGCTCTCTACCACGACCTCGATATGGGCTTCACCCCCATCAACTTCATGCTTCACTGGGCCCCTCTCCCCTGGAACCGTAAGCGCGACCACGCCCAGCGCACTGTTGCCAAGATCTACATGGACACTATCAAGGAGCGCCGCGCCAAGGGCAACAACGAATCCGAGCATGACATGATGAAGCACCTTATGAACTCTCCATGGCGGCCGCGGGAATTCGATTCGGTCCATTGACAATCCCCGTCTTTGGTAGCGATGTCGTATACGATTGTCCCAACTCGAAGCTCATGGAACAAAAGAAGTTTGTCAAGTTTGGCCTTACGCAAAAAGCACTCGAGTCACACGTCCAGTTAATCGAGCGAGAGGTTCTTGACTAC…	#VALUE!		CATTGGAGCAGTCATAAACAACCTCCTCACCAAACACGGGCGTGGTAAGTTTCCCATAAACGTCCTCGGCGTTGAGATCGGCGTGTTTGCCGTTGAGGATAAAGTCATTGCCCTTGGGACCAAGAAAGACAGTCGTTGATTTGCCAAGGAGAATAAAGGTAAAGCAGTCGCCGTATTTATCTCTGCAGTCGAAGAAAAAAGCGTACGGGTCGATGCCATATTGTACGGTGCTTCCAATACTAGTGATTGCAGCAAACTCGGCAGTGAGTTTTCTCCGAACTTCCTCACCCTGCAAAGAACGTGAGGCAGTAAAGATTGTTATCTCAGCCATTGCCTTGGGGACATCGATGGTGCTAGTTCTGCCAGAAAAGGATGGATCAGTTTCGACGTAGTCAAGAA…	411
TGGCAGAACTAGCACCATCGA	21	47	7.84936		CAGCAAGTTTGACGAGTCCCTGGCCGCTCTCTACCACGACCTCGATATGGGCTTCACCCCCATCAACTTCATGCTTCACTGGGCCCCTCTCCCCTGGAACCGTAAGCGCGACCACGCCCAGCGCACTGTTGCCAAGATCTACATGGACACTATCAAGGAGCGCCGCGCCAAGGGCAACAACGAATCCGAGCATGACATGATGAAGCACCTTATGAACTCTCCATGGCGGCCGCGGGAATTCGATTCGGTCCATTGACAATCCCCGTCTTTGGTAGCGATGTCGTATACGATTGTCCCAACTCGAAGCTCATGGAACAAAAGAAGTTTGTCAAGTTTGGCCTTACGCAAAAAGCACTCGAGTCACACGTCCAGTTAATCGAGCGAGAGGTTCTTGACTAC…	423		CATTGGAGCAGTCATAAACAACCTCCTCACCAAACACGGGCGTGGTAAGTTTCCCATAAACGTCCTCGGCGTTGAGATCGGCGTGTTTGCCGTTGAGGATAAAGTCATTGCCCTTGGGACCAAGAAAGACAGTCGTTGATTTGCCAAGGAGAATAAAGGTAAAGCAGTCGCCGTATTTATCTCTGCAGTCGAAGAAAAAAGCGTACGGGTCGATGCCATATTGTACGGTGCTTCCAATACTAGTGATTGCAGCAAACTCGGCAGTGAGTTTTCTCCGAACTTCCTCACCCTGCAAAGAACGTGAGGCAGTAAAGATTGTTATCTCAGCCATTGCCTTGGGGACATCGATGGTGCTAGTTCTGCCAGAAAAGGATGGATCAGTTTCGACGTAGTCAAGAA…	#VALUE!
CACACGTCCAGTTAATCGAGC	21	46	7.68235		CAGCAAGTTTGACGAGTCCCTGGCCGCTCTCTACCACGACCTCGATATGGGCTTCACCCCCATCAACTTCATGCTTCACTGGGCCCCTCTCCCCTGGAACCGTAAGCGCGACCACGCCCAGCGCACTGTTGCCAAGATCTACATGGACACTATCAAGGAGCGCCGCGCCAAGGGCAACAACGAATCCGAGCATGACATGATGAAGCACCTTATGAACTCTCCATGGCGGCCGCGGGAATTCGATTCGGTCCATTGACAATCCCCGTCTTTGGTAGCGATGTCGTATACGATTGTCCCAACTCGAAGCTCATGGAACAAAAGAAGTTTGTCAAGTTTGGCCTTACGCAAAAAGCACTCGAGTCACACGTCCAGTTAATCGAGCGAGAGGTTCTTGACTAC…	362		CATTGGAGCAGTCATAAACAACCTCCTCACCAAACACGGGCGTGGTAAGTTTCCCATAAACGTCCTCGGCGTTGAGATCGGCGTGTTTGCCGTTGAGGATAAAGTCATTGCCCTTGGGACCAAGAAAGACAGTCGTTGATTTGCCAAGGAGAATAAAGGTAAAGCAGTCGCCGTATTTATCTCTGCAGTCGAAGAAAAAAGCGTACGGGTCGATGCCATATTGTACGGTGCTTCCAATACTAGTGATTGCAGCAAACTCGGCAGTGAGTTTTCTCCGAACTTCCTCACCCTGCAAAGAACGTGAGGCAGTAAAGATTGTTATCTCAGCCATTGCCTTGGGGACATCGATGGTGCTAGTTCTGCCAGAAAAGGATGGATCAGTTTCGACGTAGTCAAGAA…	#VALUE!
AAAGATTGTTATCTCAGCCAT	21	46	7.68235		CAGCAAGTTTGACGAGTCCCTGGCCGCTCTCTACCACGACCTCGATATGGGCTTCACCCCCATCAACTTCATGCTTCACTGGGCCCCTCTCCCCTGGAACCGTAAGCGCGACCACGCCCAGCGCACTGTTGCCAAGATCTACATGGACACTATCAAGGAGCGCCGCGCCAAGGGCAACAACGAATCCGAGCATGACATGATGAAGCACCTTATGAACTCTCCATGGCGGCCGCGGGAATTCGATTCGGTCCATTGACAATCCCCGTCTTTGGTAGCGATGTCGTATACGATTGTCCCAACTCGAAGCTCATGGAACAAAAGAAGTTTGTCAAGTTTGGCCTTACGCAAAAAGCACTCGAGTCACACGTCCAGTTAATCGAGCGAGAGGTTCTTGACTAC…	#VALUE!		CATTGGAGCAGTCATAAACAACCTCCTCACCAAACACGGGCGTGGTAAGTTTCCCATAAACGTCCTCGGCGTTGAGATCGGCGTGTTTGCCGTTGAGGATAAAGTCATTGCCCTTGGGACCAAGAAAGACAGTCGTTGATTTGCCAAGGAGAATAAAGGTAAAGCAGTCGCCGTATTTATCTCTGCAGTCGAAGAAAAAAGCGTACGGGTCGATGCCATATTGTACGGTGCTTCCAATACTAGTGATTGCAGCAAACTCGGCAGTGAGTTTTCTCCGAACTTCCTCACCCTGCAAAGAACGTGAGGCAGTAAAGATTGTTATCTCAGCCATTGCCTTGGGGACATCGATGGTGCTAGTTCTGCCAGAAAAGGATGGATCAGTTTCGACGTAGTCAAGAA…	311
TTCCTCACCCTGCAAAGAACG	21	46	7.68235		CAGCAAGTTTGACGAGTCCCTGGCCGCTCTCTACCACGACCTCGATATGGGCTTCACCCCCATCAACTTCATGCTTCACTGGGCCCCTCTCCCCTGGAACCGTAAGCGCGACCACGCCCAGCGCACTGTTGCCAAGATCTACATGGACACTATCAAGGAGCGCCGCGCCAAGGGCAACAACGAATCCGAGCATGACATGATGAAGCACCTTATGAACTCTCCATGGCGGCCGCGGGAATTCGATTCGGTCCATTGACAATCCCCGTCTTTGGTAGCGATGTCGTATACGATTGTCCCAACTCGAAGCTCATGGAACAAAAGAAGTTTGTCAAGTTTGGCCTTACGCAAAAAGCACTCGAGTCACACGTCCAGTTAATCGAGCGAGAGGTTCTTGACTAC…	#VALUE!		CATTGGAGCAGTCATAAACAACCTCCTCACCAAACACGGGCGTGGTAAGTTTCCCATAAACGTCCTCGGCGTTGAGATCGGCGTGTTTGCCGTTGAGGATAAAGTCATTGCCCTTGGGACCAAGAAAGACAGTCGTTGATTTGCCAAGGAGAATAAAGGTAAAGCAGTCGCCGTATTTATCTCTGCAGTCGAAGAAAAAAGCGTACGGGTCGATGCCATATTGTACGGTGCTTCCAATACTAGTGATTGCAGCAAACTCGGCAGTGAGTTTTCTCCGAACTTCCTCACCCTGCAAAGAACGTGAGGCAGTAAAGATTGTTATCTCAGCCATTGCCTTGGGGACATCGATGGTGCTAGTTCTGCCAGAAAAGGATGGATCAGTTTCGACGTAGTCAAGAA…	281
GCTCGATTAACTGGACGTG	19	45	7.51535		CAGCAAGTTTGACGAGTCCCTGGCCGCTCTCTACCACGACCTCGATATGGGCTTCACCCCCATCAACTTCATGCTTCACTGGGCCCCTCTCCCCTGGAACCGTAAGCGCGACCACGCCCAGCGCACTGTTGCCAAGATCTACATGGACACTATCAAGGAGCGCCGCGCCAAGGGCAACAACGAATCCGAGCATGACATGATGAAGCACCTTATGAACTCTCCATGGCGGCCGCGGGAATTCGATTCGGTCCATTGACAATCCCCGTCTTTGGTAGCGATGTCGTATACGATTGTCCCAACTCGAAGCTCATGGAACAAAAGAAGTTTGTCAAGTTTGGCCTTACGCAAAAAGCACTCGAGTCACACGTCCAGTTAATCGAGCGAGAGGTTCTTGACTAC…	#VALUE!		CATTGGAGCAGTCATAAACAACCTCCTCACCAAACACGGGCGTGGTAAGTTTCCCATAAACGTCCTCGGCGTTGAGATCGGCGTGTTTGCCGTTGAGGATAAAGTCATTGCCCTTGGGACCAAGAAAGACAGTCGTTGATTTGCCAAGGAGAATAAAGGTAAAGCAGTCGCCGTATTTATCTCTGCAGTCGAAGAAAAAAGCGTACGGGTCGATGCCATATTGTACGGTGCTTCCAATACTAGTGATTGCAGCAAACTCGGCAGTGAGTTTTCTCCGAACTTCCTCACCCTGCAAAGAACGTGAGGCAGTAAAGATTGTTATCTCAGCCATTGCCTTGGGGACATCGATGGTGCTAGTTCTGCCAGAAAAGGATGGATCAGTTTCGACGTAGTCAAGAA…	406
TGGACCGAATCGAATTCCCG	20	45	7.51535		CAGCAAGTTTGACGAGTCCCTGGCCGCTCTCTACCACGACCTCGATATGGGCTTCACCCCCATCAACTTCATGCTTCACTGGGCCCCTCTCCCCTGGAACCGTAAGCGCGACCACGCCCAGCGCACTGTTGCCAAGATCTACATGGACACTATCAAGGAGCGCCGCGCCAAGGGCAACAACGAATCCGAGCATGACATGATGAAGCACCTTATGAACTCTCCATGGCGGCCGCGGGAATTCGATTCGGTCCATTGACAATCCCCGTCTTTGGTAGCGATGTCGTATACGATTGTCCCAACTCGAAGCTCATGGAACAAAAGAAGTTTGTCAAGTTTGGCCTTACGCAAAAAGCACTCGAGTCACACGTCCAGTTAATCGAGCGAGAGGTTCTTGACTAC…	#VALUE!		CATTGGAGCAGTCATAAACAACCTCCTCACCAAACACGGGCGTGGTAAGTTTCCCATAAACGTCCTCGGCGTTGAGATCGGCGTGTTTGCCGTTGAGGATAAAGTCATTGCCCTTGGGACCAAGAAAGACAGTCGTTGATTTGCCAAGGAGAATAAAGGTAAAGCAGTCGCCGTATTTATCTCTGCAGTCGAAGAAAAAAGCGTACGGGTCGATGCCATATTGTACGGTGCTTCCAATACTAGTGATTGCAGCAAACTCGGCAGTGAGTTTTCTCCGAACTTCCTCACCCTGCAAAGAACGTGAGGCAGTAAAGATTGTTATCTCAGCCATTGCCTTGGGGACATCGATGGTGCTAGTTCTGCCAGAAAAGGATGGATCAGTTTCGACGTAGTCAAGAA…	536
GTAGTCAAGAACCTCTCGCTC	21	45	7.51535		CAGCAAGTTTGACGAGTCCCTGGCCGCTCTCTACCACGACCTCGATATGGGCTTCACCCCCATCAACTTCATGCTTCACTGGGCCCCTCTCCCCTGGAACCGTAAGCGCGACCACGCCCAGCGCACTGTTGCCAAGATCTACATGGACACTATCAAGGAGCGCCGCGCCAAGGGCAACAACGAATCCGAGCATGACATGATGAAGCACCTTATGAACTCTCCATGGCGGCCGCGGGAATTCGATTCGGTCCATTGACAATCCCCGTCTTTGGTAGCGATGTCGTATACGATTGTCCCAACTCGAAGCTCATGGAACAAAAGAAGTTTGTCAAGTTTGGCCTTACGCAAAAAGCACTCGAGTCACACGTCCAGTTAATCGAGCGAGAGGTTCTTGACTAC…	#VALUE!		CATTGGAGCAGTCATAAACAACCTCCTCACCAAACACGGGCGTGGTAAGTTTCCCATAAACGTCCTCGGCGTTGAGATCGGCGTGTTTGCCGTTGAGGATAAAGTCATTGCCCTTGGGACCAAGAAAGACAGTCGTTGATTTGCCAAGGAGAATAAAGGTAAAGCAGTCGCCGTATTTATCTCTGCAGTCGAAGAAAAAAGCGTACGGGTCGATGCCATATTGTACGGTGCTTCCAATACTAGTGATTGCAGCAAACTCGGCAGTGAGTTTTCTCCGAACTTCCTCACCCTGCAAAGAACGTGAGGCAGTAAAGATTGTTATCTCAGCCATTGCCTTGGGGACATCGATGGTGCTAGTTCTGCCAGAAAAGGATGGATCAGTTTCGACGTAGTCAAGAA…	389
ATTGTTATCTCAGCCATTGCC	21	45	7.51535		CAGCAAGTTTGACGAGTCCCTGGCCGCTCTCTACCACGACCTCGATATGGGCTTCACCCCCATCAACTTCATGCTTCACTGGGCCCCTCTCCCCTGGAACCGTAAGCGCGACCACGCCCAGCGCACTGTTGCCAAGATCTACATGGACACTATCAAGGAGCGCCGCGCCAAGGGCAACAACGAATCCGAGCATGACATGATGAAGCACCTTATGAACTCTCCATGGCGGCCGCGGGAATTCGATTCGGTCCATTGACAATCCCCGTCTTTGGTAGCGATGTCGTATACGATTGTCCCAACTCGAAGCTCATGGAACAAAAGAAGTTTGTCAAGTTTGGCCTTACGCAAAAAGCACTCGAGTCACACGTCCAGTTAATCGAGCGAGAGGTTCTTGACTAC…	#VALUE!		CATTGGAGCAGTCATAAACAACCTCCTCACCAAACACGGGCGTGGTAAGTTTCCCATAAACGTCCTCGGCGTTGAGATCGGCGTGTTTGCCGTTGAGGATAAAGTCATTGCCCTTGGGACCAAGAAAGACAGTCGTTGATTTGCCAAGGAGAATAAAGGTAAAGCAGTCGCCGTATTTATCTCTGCAGTCGAAGAAAAAAGCGTACGGGTCGATGCCATATTGTACGGTGCTTCCAATACTAGTGATTGCAGCAAACTCGGCAGTGAGTTTTCTCCGAACTTCCTCACCCTGCAAAGAACGTGAGGCAGTAAAGATTGTTATCTCAGCCATTGCCTTGGGGACATCGATGGTGCTAGTTCTGCCAGAAAAGGATGGATCAGTTTCGACGTAGTCAAGAA…	315
AGCACCTTATGAACTCTCCAT	21	45	7.51535		CAGCAAGTTTGACGAGTCCCTGGCCGCTCTCTACCACGACCTCGATATGGGCTTCACCCCCATCAACTTCATGCTTCACTGGGCCCCTCTCCCCTGGAACCGTAAGCGCGACCACGCCCAGCGCACTGTTGCCAAGATCTACATGGACACTATCAAGGAGCGCCGCGCCAAGGGCAACAACGAATCCGAGCATGACATGATGAAGCACCTTATGAACTCTCCATGGCGGCCGCGGGAATTCGATTCGGTCCATTGACAATCCCCGTCTTTGGTAGCGATGTCGTATACGATTGTCCCAACTCGAAGCTCATGGAACAAAAGAAGTTTGTCAAGTTTGGCCTTACGCAAAAAGCACTCGAGTCACACGTCCAGTTAATCGAGCGAGAGGTTCTTGACTAC…	204		CATTGGAGCAGTCATAAACAACCTCCTCACCAAACACGGGCGTGGTAAGTTTCCCATAAACGTCCTCGGCGTTGAGATCGGCGTGTTTGCCGTTGAGGATAAAGTCATTGCCCTTGGGACCAAGAAAGACAGTCGTTGATTTGCCAAGGAGAATAAAGGTAAAGCAGTCGCCGTATTTATCTCTGCAGTCGAAGAAAAAAGCGTACGGGTCGATGCCATATTGTACGGTGCTTCCAATACTAGTGATTGCAGCAAACTCGGCAGTGAGTTTTCTCCGAACTTCCTCACCCTGCAAAGAACGTGAGGCAGTAAAGATTGTTATCTCAGCCATTGCCTTGGGGACATCGATGGTGCTAGTTCTGCCAGAAAAGGATGGATCAGTTTCGACGTAGTCAAGAA…	#VALUE!
CGTATTTATCTCTGCAGTCGA	21	45	7.51535		CAGCAAGTTTGACGAGTCCCTGGCCGCTCTCTACCACGACCTCGATATGGGCTTCACCCCCATCAACTTCATGCTTCACTGGGCCCCTCTCCCCTGGAACCGTAAGCGCGACCACGCCCAGCGCACTGTTGCCAAGATCTACATGGACACTATCAAGGAGCGCCGCGCCAAGGGCAACAACGAATCCGAGCATGACATGATGAAGCACCTTATGAACTCTCCATGGCGGCCGCGGGAATTCGATTCGGTCCATTGACAATCCCCGTCTTTGGTAGCGATGTCGTATACGATTGTCCCAACTCGAAGCTCATGGAACAAAAGAAGTTTGTCAAGTTTGGCCTTACGCAAAAAGCACTCGAGTCACACGTCCAGTTAATCGAGCGAGAGGTTCTTGACTAC…	#VALUE!		CATTGGAGCAGTCATAAACAACCTCCTCACCAAACACGGGCGTGGTAAGTTTCCCATAAACGTCCTCGGCGTTGAGATCGGCGTGTTTGCCGTTGAGGATAAAGTCATTGCCCTTGGGACCAAGAAAGACAGTCGTTGATTTGCCAAGGAGAATAAAGGTAAAGCAGTCGCCGTATTTATCTCTGCAGTCGAAGAAAAAAGCGTACGGGTCGATGCCATATTGTACGGTGCTTCCAATACTAGTGATTGCAGCAAACTCGGCAGTGAGTTTTCTCCGAACTTCCTCACCCTGCAAAGAACGTGAGGCAGTAAAGATTGTTATCTCAGCCATTGCCTTGGGGACATCGATGGTGCTAGTTCTGCCAGAAAAGGATGGATCAGTTTCGACGTAGTCAAGAA…	172
GCCAAGATCTACATGGACACT	21	45	7.51535		CAGCAAGTTTGACGAGTCCCTGGCCGCTCTCTACCACGACCTCGATATGGGCTTCACCCCCATCAACTTCATGCTTCACTGGGCCCCTCTCCCCTGGAACCGTAAGCGCGACCACGCCCAGCGCACTGTTGCCAAGATCTACATGGACACTATCAAGGAGCGCCGCGCCAAGGGCAACAACGAATCCGAGCATGACATGATGAAGCACCTTATGAACTCTCCATGGCGGCCGCGGGAATTCGATTCGGTCCATTGACAATCCCCGTCTTTGGTAGCGATGTCGTATACGATTGTCCCAACTCGAAGCTCATGGAACAAAAGAAGTTTGTCAAGTTTGGCCTTACGCAAAAAGCACTCGAGTCACACGTCCAGTTAATCGAGCGAGAGGTTCTTGACTAC…	131		CATTGGAGCAGTCATAAACAACCTCCTCACCAAACACGGGCGTGGTAAGTTTCCCATAAACGTCCTCGGCGTTGAGATCGGCGTGTTTGCCGTTGAGGATAAAGTCATTGCCCTTGGGACCAAGAAAGACAGTCGTTGATTTGCCAAGGAGAATAAAGGTAAAGCAGTCGCCGTATTTATCTCTGCAGTCGAAGAAAAAAGCGTACGGGTCGATGCCATATTGTACGGTGCTTCCAATACTAGTGATTGCAGCAAACTCGGCAGTGAGTTTTCTCCGAACTTCCTCACCCTGCAAAGAACGTGAGGCAGTAAAGATTGTTATCTCAGCCATTGCCTTGGGGACATCGATGGTGCTAGTTCTGCCAGAAAAGGATGGATCAGTTTCGACGTAGTCAAGAA…	#VALUE!
TTCGACGTAGTCAAGAACCTCT	22	45	7.51535		CAGCAAGTTTGACGAGTCCCTGGCCGCTCTCTACCACGACCTCGATATGGGCTTCACCCCCATCAACTTCATGCTTCACTGGGCCCCTCTCCCCTGGAACCGTAAGCGCGACCACGCCCAGCGCACTGTTGCCAAGATCTACATGGACACTATCAAGGAGCGCCGCGCCAAGGGCAACAACGAATCCGAGCATGACATGATGAAGCACCTTATGAACTCTCCATGGCGGCCGCGGGAATTCGATTCGGTCCATTGACAATCCCCGTCTTTGGTAGCGATGTCGTATACGATTGTCCCAACTCGAAGCTCATGGAACAAAAGAAGTTTGTCAAGTTTGGCCTTACGCAAAAAGCACTCGAGTCACACGTCCAGTTAATCGAGCGAGAGGTTCTTGACTAC…	#VALUE!		CATTGGAGCAGTCATAAACAACCTCCTCACCAAACACGGGCGTGGTAAGTTTCCCATAAACGTCCTCGGCGTTGAGATCGGCGTGTTTGCCGTTGAGGATAAAGTCATTGCCCTTGGGACCAAGAAAGACAGTCGTTGATTTGCCAAGGAGAATAAAGGTAAAGCAGTCGCCGTATTTATCTCTGCAGTCGAAGAAAAAAGCGTACGGGTCGATGCCATATTGTACGGTGCTTCCAATACTAGTGATTGCAGCAAACTCGGCAGTGAGTTTTCTCCGAACTTCCTCACCCTGCAAAGAACGTGAGGCAGTAAAGATTGTTATCTCAGCCATTGCCTTGGGGACATCGATGGTGCTAGTTCTGCCAGAAAAGGATGGATCAGTTTCGACGTAGTCAAGAA…	383
TCGATTAACTGGACGTGT	18	44	7.34834		CAGCAAGTTTGACGAGTCCCTGGCCGCTCTCTACCACGACCTCGATATGGGCTTCACCCCCATCAACTTCATGCTTCACTGGGCCCCTCTCCCCTGGAACCGTAAGCGCGACCACGCCCAGCGCACTGTTGCCAAGATCTACATGGACACTATCAAGGAGCGCCGCGCCAAGGGCAACAACGAATCCGAGCATGACATGATGAAGCACCTTATGAACTCTCCATGGCGGCCGCGGGAATTCGATTCGGTCCATTGACAATCCCCGTCTTTGGTAGCGATGTCGTATACGATTGTCCCAACTCGAAGCTCATGGAACAAAAGAAGTTTGTCAAGTTTGGCCTTACGCAAAAAGCACTCGAGTCACACGTCCAGTTAATCGAGCGAGAGGTTCTTGACTAC…	#VALUE!		CATTGGAGCAGTCATAAACAACCTCCTCACCAAACACGGGCGTGGTAAGTTTCCCATAAACGTCCTCGGCGTTGAGATCGGCGTGTTTGCCGTTGAGGATAAAGTCATTGCCCTTGGGACCAAGAAAGACAGTCGTTGATTTGCCAAGGAGAATAAAGGTAAAGCAGTCGCCGTATTTATCTCTGCAGTCGAAGAAAAAAGCGTACGGGTCGATGCCATATTGTACGGTGCTTCCAATACTAGTGATTGCAGCAAACTCGGCAGTGAGTTTTCTCCGAACTTCCTCACCCTGCAAAGAACGTGAGGCAGTAAAGATTGTTATCTCAGCCATTGCCTTGGGGACATCGATGGTGCTAGTTCTGCCAGAAAAGGATGGATCAGTTTCGACGTAGTCAAGAA…	408
TTGGGGACATCGATGGTGCTA	21	44	7.34834		CAGCAAGTTTGACGAGTCCCTGGCCGCTCTCTACCACGACCTCGATATGGGCTTCACCCCCATCAACTTCATGCTTCACTGGGCCCCTCTCCCCTGGAACCGTAAGCGCGACCACGCCCAGCGCACTGTTGCCAAGATCTACATGGACACTATCAAGGAGCGCCGCGCCAAGGGCAACAACGAATCCGAGCATGACATGATGAAGCACCTTATGAACTCTCCATGGCGGCCGCGGGAATTCGATTCGGTCCATTGACAATCCCCGTCTTTGGTAGCGATGTCGTATACGATTGTCCCAACTCGAAGCTCATGGAACAAAAGAAGTTTGTCAAGTTTGGCCTTACGCAAAAAGCACTCGAGTCACACGTCCAGTTAATCGAGCGAGAGGTTCTTGACTAC…	#VALUE!		CATTGGAGCAGTCATAAACAACCTCCTCACCAAACACGGGCGTGGTAAGTTTCCCATAAACGTCCTCGGCGTTGAGATCGGCGTGTTTGCCGTTGAGGATAAAGTCATTGCCCTTGGGACCAAGAAAGACAGTCGTTGATTTGCCAAGGAGAATAAAGGTAAAGCAGTCGCCGTATTTATCTCTGCAGTCGAAGAAAAAAGCGTACGGGTCGATGCCATATTGTACGGTGCTTCCAATACTAGTGATTGCAGCAAACTCGGCAGTGAGTTTTCTCCGAACTTCCTCACCCTGCAAAGAACGTGAGGCAGTAAAGATTGTTATCTCAGCCATTGCCTTGGGGACATCGATGGTGCTAGTTCTGCCAGAAAAGGATGGATCAGTTTCGACGTAGTCAAGAA…	336
CTTGGCAAATCAACGACTGTC	21	44	7.34834		CAGCAAGTTTGACGAGTCCCTGGCCGCTCTCTACCACGACCTCGATATGGGCTTCACCCCCATCAACTTCATGCTTCACTGGGCCCCTCTCCCCTGGAACCGTAAGCGCGACCACGCCCAGCGCACTGTTGCCAAGATCTACATGGACACTATCAAGGAGCGCCGCGCCAAGGGCAACAACGAATCCGAGCATGACATGATGAAGCACCTTATGAACTCTCCATGGCGGCCGCGGGAATTCGATTCGGTCCATTGACAATCCCCGTCTTTGGTAGCGATGTCGTATACGATTGTCCCAACTCGAAGCTCATGGAACAAAAGAAGTTTGTCAAGTTTGGCCTTACGCAAAAAGCACTCGAGTCACACGTCCAGTTAATCGAGCGAGAGGTTCTTGACTAC…	640		CATTGGAGCAGTCATAAACAACCTCCTCACCAAACACGGGCGTGGTAAGTTTCCCATAAACGTCCTCGGCGTTGAGATCGGCGTGTTTGCCGTTGAGGATAAAGTCATTGCCCTTGGGACCAAGAAAGACAGTCGTTGATTTGCCAAGGAGAATAAAGGTAAAGCAGTCGCCGTATTTATCTCTGCAGTCGAAGAAAAAAGCGTACGGGTCGATGCCATATTGTACGGTGCTTCCAATACTAGTGATTGCAGCAAACTCGGCAGTGAGTTTTCTCCGAACTTCCTCACCCTGCAAAGAACGTGAGGCAGTAAAGATTGTTATCTCAGCCATTGCCTTGGGGACATCGATGGTGCTAGTTCTGCCAGAAAAGGATGGATCAGTTTCGACGTAGTCAAGAA…	#VALUE!
ACGTCGAAACTGATCCATCCT	21	44	7.34834		CAGCAAGTTTGACGAGTCCCTGGCCGCTCTCTACCACGACCTCGATATGGGCTTCACCCCCATCAACTTCATGCTTCACTGGGCCCCTCTCCCCTGGAACCGTAAGCGCGACCACGCCCAGCGCACTGTTGCCAAGATCTACATGGACACTATCAAGGAGCGCCGCGCCAAGGGCAACAACGAATCCGAGCATGACATGATGAAGCACCTTATGAACTCTCCATGGCGGCCGCGGGAATTCGATTCGGTCCATTGACAATCCCCGTCTTTGGTAGCGATGTCGTATACGATTGTCCCAACTCGAAGCTCATGGAACAAAAGAAGTTTGTCAAGTTTGGCCTTACGCAAAAAGCACTCGAGTCACACGTCCAGTTAATCGAGCGAGAGGTTCTTGACTAC…	398		CATTGGAGCAGTCATAAACAACCTCCTCACCAAACACGGGCGTGGTAAGTTTCCCATAAACGTCCTCGGCGTTGAGATCGGCGTGTTTGCCGTTGAGGATAAAGTCATTGCCCTTGGGACCAAGAAAGACAGTCGTTGATTTGCCAAGGAGAATAAAGGTAAAGCAGTCGCCGTATTTATCTCTGCAGTCGAAGAAAAAAGCGTACGGGTCGATGCCATATTGTACGGTGCTTCCAATACTAGTGATTGCAGCAAACTCGGCAGTGAGTTTTCTCCGAACTTCCTCACCCTGCAAAGAACGTGAGGCAGTAAAGATTGTTATCTCAGCCATTGCCTTGGGGACATCGATGGTGCTAGTTCTGCCAGAAAAGGATGGATCAGTTTCGACGTAGTCAAGAA…	#VALUE!
CGCTCGATTAACTGGACGTGTG	22	44	7.34834		CAGCAAGTTTGACGAGTCCCTGGCCGCTCTCTACCACGACCTCGATATGGGCTTCACCCCCATCAACTTCATGCTTCACTGGGCCCCTCTCCCCTGGAACCGTAAGCGCGACCACGCCCAGCGCACTGTTGCCAAGATCTACATGGACACTATCAAGGAGCGCCGCGCCAAGGGCAACAACGAATCCGAGCATGACATGATGAAGCACCTTATGAACTCTCCATGGCGGCCGCGGGAATTCGATTCGGTCCATTGACAATCCCCGTCTTTGGTAGCGATGTCGTATACGATTGTCCCAACTCGAAGCTCATGGAACAAAAGAAGTTTGTCAAGTTTGGCCTTACGCAAAAAGCACTCGAGTCACACGTCCAGTTAATCGAGCGAGAGGTTCTTGACTAC…	#VALUE!		CATTGGAGCAGTCATAAACAACCTCCTCACCAAACACGGGCGTGGTAAGTTTCCCATAAACGTCCTCGGCGTTGAGATCGGCGTGTTTGCCGTTGAGGATAAAGTCATTGCCCTTGGGACCAAGAAAGACAGTCGTTGATTTGCCAAGGAGAATAAAGGTAAAGCAGTCGCCGTATTTATCTCTGCAGTCGAAGAAAAAAGCGTACGGGTCGATGCCATATTGTACGGTGCTTCCAATACTAGTGATTGCAGCAAACTCGGCAGTGAGTTTTCTCCGAACTTCCTCACCCTGCAAAGAACGTGAGGCAGTAAAGATTGTTATCTCAGCCATTGCCTTGGGGACATCGATGGTGCTAGTTCTGCCAGAAAAGGATGGATCAGTTTCGACGTAGTCAAGAA…	405
AGGACGTTTATGGGAAACTTA	21	43	7.18133		CAGCAAGTTTGACGAGTCCCTGGCCGCTCTCTACCACGACCTCGATATGGGCTTCACCCCCATCAACTTCATGCTTCACTGGGCCCCTCTCCCCTGGAACCGTAAGCGCGACCACGCCCAGCGCACTGTTGCCAAGATCTACATGGACACTATCAAGGAGCGCCGCGCCAAGGGCAACAACGAATCCGAGCATGACATGATGAAGCACCTTATGAACTCTCCATGGCGGCCGCGGGAATTCGATTCGGTCCATTGACAATCCCCGTCTTTGGTAGCGATGTCGTATACGATTGTCCCAACTCGAAGCTCATGGAACAAAAGAAGTTTGTCAAGTTTGGCCTTACGCAAAAAGCACTCGAGTCACACGTCCAGTTAATCGAGCGAGAGGTTCTTGACTAC…	722		CATTGGAGCAGTCATAAACAACCTCCTCACCAAACACGGGCGTGGTAAGTTTCCCATAAACGTCCTCGGCGTTGAGATCGGCGTGTTTGCCGTTGAGGATAAAGTCATTGCCCTTGGGACCAAGAAAGACAGTCGTTGATTTGCCAAGGAGAATAAAGGTAAAGCAGTCGCCGTATTTATCTCTGCAGTCGAAGAAAAAAGCGTACGGGTCGATGCCATATTGTACGGTGCTTCCAATACTAGTGATTGCAGCAAACTCGGCAGTGAGTTTTCTCCGAACTTCCTCACCCTGCAAAGAACGTGAGGCAGTAAAGATTGTTATCTCAGCCATTGCCTTGGGGACATCGATGGTGCTAGTTCTGCCAGAAAAGGATGGATCAGTTTCGACGTAGTCAAGAA…	#VALUE!
ATATCGAGGTCGTGGTAGAGA	21	43	7.18133		CAGCAAGTTTGACGAGTCCCTGGCCGCTCTCTACCACGACCTCGATATGGGCTTCACCCCCATCAACTTCATGCTTCACTGGGCCCCTCTCCCCTGGAACCGTAAGCGCGACCACGCCCAGCGCACTGTTGCCAAGATCTACATGGACACTATCAAGGAGCGCCGCGCCAAGGGCAACAACGAATCCGAGCATGACATGATGAAGCACCTTATGAACTCTCCATGGCGGCCGCGGGAATTCGATTCGGTCCATTGACAATCCCCGTCTTTGGTAGCGATGTCGTATACGATTGTCCCAACTCGAAGCTCATGGAACAAAAGAAGTTTGTCAAGTTTGGCCTTACGCAAAAAGCACTCGAGTCACACGTCCAGTTAATCGAGCGAGAGGTTCTTGACTAC…	#VALUE!		CATTGGAGCAGTCATAAACAACCTCCTCACCAAACACGGGCGTGGTAAGTTTCCCATAAACGTCCTCGGCGTTGAGATCGGCGTGTTTGCCGTTGAGGATAAAGTCATTGCCCTTGGGACCAAGAAAGACAGTCGTTGATTTGCCAAGGAGAATAAAGGTAAAGCAGTCGCCGTATTTATCTCTGCAGTCGAAGAAAAAAGCGTACGGGTCGATGCCATATTGTACGGTGCTTCCAATACTAGTGATTGCAGCAAACTCGGCAGTGAGTTTTCTCCGAACTTCCTCACCCTGCAAAGAACGTGAGGCAGTAAAGATTGTTATCTCAGCCATTGCCTTGGGGACATCGATGGTGCTAGTTCTGCCAGAAAAGGATGGATCAGTTTCGACGTAGTCAAGAA…	740
TTTTGCGTAAGGCCAAACTTG	21	43	7.18133		CAGCAAGTTTGACGAGTCCCTGGCCGCTCTCTACCACGACCTCGATATGGGCTTCACCCCCATCAACTTCATGCTTCACTGGGCCCCTCTCCCCTGGAACCGTAAGCGCGACCACGCCCAGCGCACTGTTGCCAAGATCTACATGGACACTATCAAGGAGCGCCGCGCCAAGGGCAACAACGAATCCGAGCATGACATGATGAAGCACCTTATGAACTCTCCATGGCGGCCGCGGGAATTCGATTCGGTCCATTGACAATCCCCGTCTTTGGTAGCGATGTCGTATACGATTGTCCCAACTCGAAGCTCATGGAACAAAAGAAGTTTGTCAAGTTTGGCCTTACGCAAAAAGCACTCGAGTCACACGTCCAGTTAATCGAGCGAGAGGTTCTTGACTAC…	#VALUE!		CATTGGAGCAGTCATAAACAACCTCCTCACCAAACACGGGCGTGGTAAGTTTCCCATAAACGTCCTCGGCGTTGAGATCGGCGTGTTTGCCGTTGAGGATAAAGTCATTGCCCTTGGGACCAAGAAAGACAGTCGTTGATTTGCCAAGGAGAATAAAGGTAAAGCAGTCGCCGTATTTATCTCTGCAGTCGAAGAAAAAAGCGTACGGGTCGATGCCATATTGTACGGTGCTTCCAATACTAGTGATTGCAGCAAACTCGGCAGTGAGTTTTCTCCGAACTTCCTCACCCTGCAAAGAACGTGAGGCAGTAAAGATTGTTATCTCAGCCATTGCCTTGGGGACATCGATGGTGCTAGTTCTGCCAGAAAAGGATGGATCAGTTTCGACGTAGTCAAGAA…	438
ATTCGGTCCATTGACAATCCC	21	42	7.01432		CAGCAAGTTTGACGAGTCCCTGGCCGCTCTCTACCACGACCTCGATATGGGCTTCACCCCCATCAACTTCATGCTTCACTGGGCCCCTCTCCCCTGGAACCGTAAGCGCGACCACGCCCAGCGCACTGTTGCCAAGATCTACATGGACACTATCAAGGAGCGCCGCGCCAAGGGCAACAACGAATCCGAGCATGACATGATGAAGCACCTTATGAACTCTCCATGGCGGCCGCGGGAATTCGATTCGGTCCATTGACAATCCCCGTCTTTGGTAGCGATGTCGTATACGATTGTCCCAACTCGAAGCTCATGGAACAAAAGAAGTTTGTCAAGTTTGGCCTTACGCAAAAAGCACTCGAGTCACACGTCCAGTTAATCGAGCGAGAGGTTCTTGACTAC…	243		CATTGGAGCAGTCATAAACAACCTCCTCACCAAACACGGGCGTGGTAAGTTTCCCATAAACGTCCTCGGCGTTGAGATCGGCGTGTTTGCCGTTGAGGATAAAGTCATTGCCCTTGGGACCAAGAAAGACAGTCGTTGATTTGCCAAGGAGAATAAAGGTAAAGCAGTCGCCGTATTTATCTCTGCAGTCGAAGAAAAAAGCGTACGGGTCGATGCCATATTGTACGGTGCTTCCAATACTAGTGATTGCAGCAAACTCGGCAGTGAGTTTTCTCCGAACTTCCTCACCCTGCAAAGAACGTGAGGCAGTAAAGATTGTTATCTCAGCCATTGCCTTGGGGACATCGATGGTGCTAGTTCTGCCAGAAAAGGATGGATCAGTTTCGACGTAGTCAAGAA…	#VALUE!
GATGGATCAGTTTCGACGTAG	21	42	7.01432		CAGCAAGTTTGACGAGTCCCTGGCCGCTCTCTACCACGACCTCGATATGGGCTTCACCCCCATCAACTTCATGCTTCACTGGGCCCCTCTCCCCTGGAACCGTAAGCGCGACCACGCCCAGCGCACTGTTGCCAAGATCTACATGGACACTATCAAGGAGCGCCGCGCCAAGGGCAACAACGAATCCGAGCATGACATGATGAAGCACCTTATGAACTCTCCATGGCGGCCGCGGGAATTCGATTCGGTCCATTGACAATCCCCGTCTTTGGTAGCGATGTCGTATACGATTGTCCCAACTCGAAGCTCATGGAACAAAAGAAGTTTGTCAAGTTTGGCCTTACGCAAAAAGCACTCGAGTCACACGTCCAGTTAATCGAGCGAGAGGTTCTTGACTAC…	#VALUE!		CATTGGAGCAGTCATAAACAACCTCCTCACCAAACACGGGCGTGGTAAGTTTCCCATAAACGTCCTCGGCGTTGAGATCGGCGTGTTTGCCGTTGAGGATAAAGTCATTGCCCTTGGGACCAAGAAAGACAGTCGTTGATTTGCCAAGGAGAATAAAGGTAAAGCAGTCGCCGTATTTATCTCTGCAGTCGAAGAAAAAAGCGTACGGGTCGATGCCATATTGTACGGTGCTTCCAATACTAGTGATTGCAGCAAACTCGGCAGTGAGTTTTCTCCGAACTTCCTCACCCTGCAAAGAACGTGAGGCAGTAAAGATTGTTATCTCAGCCATTGCCTTGGGGACATCGATGGTGCTAGTTCTGCCAGAAAAGGATGGATCAGTTTCGACGTAGTCAAGAA…	372
TAATCGAGCGAGAGGTTCTTG	21	42	7.01432		CAGCAAGTTTGACGAGTCCCTGGCCGCTCTCTACCACGACCTCGATATGGGCTTCACCCCCATCAACTTCATGCTTCACTGGGCCCCTCTCCCCTGGAACCGTAAGCGCGACCACGCCCAGCGCACTGTTGCCAAGATCTACATGGACACTATCAAGGAGCGCCGCGCCAAGGGCAACAACGAATCCGAGCATGACATGATGAAGCACCTTATGAACTCTCCATGGCGGCCGCGGGAATTCGATTCGGTCCATTGACAATCCCCGTCTTTGGTAGCGATGTCGTATACGATTGTCCCAACTCGAAGCTCATGGAACAAAAGAAGTTTGTCAAGTTTGGCCTTACGCAAAAAGCACTCGAGTCACACGTCCAGTTAATCGAGCGAGAGGTTCTTGACTAC…	374		CATTGGAGCAGTCATAAACAACCTCCTCACCAAACACGGGCGTGGTAAGTTTCCCATAAACGTCCTCGGCGTTGAGATCGGCGTGTTTGCCGTTGAGGATAAAGTCATTGCCCTTGGGACCAAGAAAGACAGTCGTTGATTTGCCAAGGAGAATAAAGGTAAAGCAGTCGCCGTATTTATCTCTGCAGTCGAAGAAAAAAGCGTACGGGTCGATGCCATATTGTACGGTGCTTCCAATACTAGTGATTGCAGCAAACTCGGCAGTGAGTTTTCTCCGAACTTCCTCACCCTGCAAAGAACGTGAGGCAGTAAAGATTGTTATCTCAGCCATTGCCTTGGGGACATCGATGGTGCTAGTTCTGCCAGAAAAGGATGGATCAGTTTCGACGTAGTCAAGAA…	#VALUE!
ATACTAGTGATTGCAGCAAAC	21	42	7.01432		CAGCAAGTTTGACGAGTCCCTGGCCGCTCTCTACCACGACCTCGATATGGGCTTCACCCCCATCAACTTCATGCTTCACTGGGCCCCTCTCCCCTGGAACCGTAAGCGCGACCACGCCCAGCGCACTGTTGCCAAGATCTACATGGACACTATCAAGGAGCGCCGCGCCAAGGGCAACAACGAATCCGAGCATGACATGATGAAGCACCTTATGAACTCTCCATGGCGGCCGCGGGAATTCGATTCGGTCCATTGACAATCCCCGTCTTTGGTAGCGATGTCGTATACGATTGTCCCAACTCGAAGCTCATGGAACAAAAGAAGTTTGTCAAGTTTGGCCTTACGCAAAAAGCACTCGAGTCACACGTCCAGTTAATCGAGCGAGAGGTTCTTGACTAC…	#VALUE!		CATTGGAGCAGTCATAAACAACCTCCTCACCAAACACGGGCGTGGTAAGTTTCCCATAAACGTCCTCGGCGTTGAGATCGGCGTGTTTGCCGTTGAGGATAAAGTCATTGCCCTTGGGACCAAGAAAGACAGTCGTTGATTTGCCAAGGAGAATAAAGGTAAAGCAGTCGCCGTATTTATCTCTGCAGTCGAAGAAAAAAGCGTACGGGTCGATGCCATATTGTACGGTGCTTCCAATACTAGTGATTGCAGCAAACTCGGCAGTGAGTTTTCTCCGAACTTCCTCACCCTGCAAAGAACGTGAGGCAGTAAAGATTGTTATCTCAGCCATTGCCTTGGGGACATCGATGGTGCTAGTTCTGCCAGAAAAGGATGGATCAGTTTCGACGTAGTCAAGAA…	237
AACACGCCGATCTCAACGCCG	21	42	7.01432		CAGCAAGTTTGACGAGTCCCTGGCCGCTCTCTACCACGACCTCGATATGGGCTTCACCCCCATCAACTTCATGCTTCACTGGGCCCCTCTCCCCTGGAACCGTAAGCGCGACCACGCCCAGCGCACTGTTGCCAAGATCTACATGGACACTATCAAGGAGCGCCGCGCCAAGGGCAACAACGAATCCGAGCATGACATGATGAAGCACCTTATGAACTCTCCATGGCGGCCGCGGGAATTCGATTCGGTCCATTGACAATCCCCGTCTTTGGTAGCGATGTCGTATACGATTGTCCCAACTCGAAGCTCATGGAACAAAAGAAGTTTGTCAAGTTTGGCCTTACGCAAAAAGCACTCGAGTCACACGTCCAGTTAATCGAGCGAGAGGTTCTTGACTAC…	701		CATTGGAGCAGTCATAAACAACCTCCTCACCAAACACGGGCGTGGTAAGTTTCCCATAAACGTCCTCGGCGTTGAGATCGGCGTGTTTGCCGTTGAGGATAAAGTCATTGCCCTTGGGACCAAGAAAGACAGTCGTTGATTTGCCAAGGAGAATAAAGGTAAAGCAGTCGCCGTATTTATCTCTGCAGTCGAAGAAAAAAGCGTACGGGTCGATGCCATATTGTACGGTGCTTCCAATACTAGTGATTGCAGCAAACTCGGCAGTGAGTTTTCTCCGAACTTCCTCACCCTGCAAAGAACGTGAGGCAGTAAAGATTGTTATCTCAGCCATTGCCTTGGGGACATCGATGGTGCTAGTTCTGCCAGAAAAGGATGGATCAGTTTCGACGTAGTCAAGAA…	#VALUE!
AAGACGGGGATTGTCAATGGA	21	42	7.01432		CAGCAAGTTTGACGAGTCCCTGGCCGCTCTCTACCACGACCTCGATATGGGCTTCACCCCCATCAACTTCATGCTTCACTGGGCCCCTCTCCCCTGGAACCGTAAGCGCGACCACGCCCAGCGCACTGTTGCCAAGATCTACATGGACACTATCAAGGAGCGCCGCGCCAAGGGCAACAACGAATCCGAGCATGACATGATGAAGCACCTTATGAACTCTCCATGGCGGCCGCGGGAATTCGATTCGGTCCATTGACAATCCCCGTCTTTGGTAGCGATGTCGTATACGATTGTCCCAACTCGAAGCTCATGGAACAAAAGAAGTTTGTCAAGTTTGGCCTTACGCAAAAAGCACTCGAGTCACACGTCCAGTTAATCGAGCGAGAGGTTCTTGACTAC…	#VALUE!		CATTGGAGCAGTCATAAACAACCTCCTCACCAAACACGGGCGTGGTAAGTTTCCCATAAACGTCCTCGGCGTTGAGATCGGCGTGTTTGCCGTTGAGGATAAAGTCATTGCCCTTGGGACCAAGAAAGACAGTCGTTGATTTGCCAAGGAGAATAAAGGTAAAGCAGTCGCCGTATTTATCTCTGCAGTCGAAGAAAAAAGCGTACGGGTCGATGCCATATTGTACGGTGCTTCCAATACTAGTGATTGCAGCAAACTCGGCAGTGAGTTTTCTCCGAACTTCCTCACCCTGCAAAGAACGTGAGGCAGTAAAGATTGTTATCTCAGCCATTGCCTTGGGGACATCGATGGTGCTAGTTCTGCCAGAAAAGGATGGATCAGTTTCGACGTAGTCAAGAA…	519
TGAGGAGGTTGTTTATGACTG	21	42	7.01432		CAGCAAGTTTGACGAGTCCCTGGCCGCTCTCTACCACGACCTCGATATGGGCTTCACCCCCATCAACTTCATGCTTCACTGGGCCCCTCTCCCCTGGAACCGTAAGCGCGACCACGCCCAGCGCACTGTTGCCAAGATCTACATGGACACTATCAAGGAGCGCCGCGCCAAGGGCAACAACGAATCCGAGCATGACATGATGAAGCACCTTATGAACTCTCCATGGCGGCCGCGGGAATTCGATTCGGTCCATTGACAATCCCCGTCTTTGGTAGCGATGTCGTATACGATTGTCCCAACTCGAAGCTCATGGAACAAAAGAAGTTTGTCAAGTTTGGCCTTACGCAAAAAGCACTCGAGTCACACGTCCAGTTAATCGAGCGAGAGGTTCTTGACTAC…	759		CATTGGAGCAGTCATAAACAACCTCCTCACCAAACACGGGCGTGGTAAGTTTCCCATAAACGTCCTCGGCGTTGAGATCGGCGTGTTTGCCGTTGAGGATAAAGTCATTGCCCTTGGGACCAAGAAAGACAGTCGTTGATTTGCCAAGGAGAATAAAGGTAAAGCAGTCGCCGTATTTATCTCTGCAGTCGAAGAAAAAAGCGTACGGGTCGATGCCATATTGTACGGTGCTTCCAATACTAGTGATTGCAGCAAACTCGGCAGTGAGTTTTCTCCGAACTTCCTCACCCTGCAAAGAACGTGAGGCAGTAAAGATTGTTATCTCAGCCATTGCCTTGGGGACATCGATGGTGCTAGTTCTGCCAGAAAAGGATGGATCAGTTTCGACGTAGTCAAGAA…	#VALUE!
ACATGGACACTATCAAGGAGC	21	42	7.01432		CAGCAAGTTTGACGAGTCCCTGGCCGCTCTCTACCACGACCTCGATATGGGCTTCACCCCCATCAACTTCATGCTTCACTGGGCCCCTCTCCCCTGGAACCGTAAGCGCGACCACGCCCAGCGCACTGTTGCCAAGATCTACATGGACACTATCAAGGAGCGCCGCGCCAAGGGCAACAACGAATCCGAGCATGACATGATGAAGCACCTTATGAACTCTCCATGGCGGCCGCGGGAATTCGATTCGGTCCATTGACAATCCCCGTCTTTGGTAGCGATGTCGTATACGATTGTCCCAACTCGAAGCTCATGGAACAAAAGAAGTTTGTCAAGTTTGGCCTTACGCAAAAAGCACTCGAGTCACACGTCCAGTTAATCGAGCGAGAGGTTCTTGACTAC…	141		CATTGGAGCAGTCATAAACAACCTCCTCACCAAACACGGGCGTGGTAAGTTTCCCATAAACGTCCTCGGCGTTGAGATCGGCGTGTTTGCCGTTGAGGATAAAGTCATTGCCCTTGGGACCAAGAAAGACAGTCGTTGATTTGCCAAGGAGAATAAAGGTAAAGCAGTCGCCGTATTTATCTCTGCAGTCGAAGAAAAAAGCGTACGGGTCGATGCCATATTGTACGGTGCTTCCAATACTAGTGATTGCAGCAAACTCGGCAGTGAGTTTTCTCCGAACTTCCTCACCCTGCAAAGAACGTGAGGCAGTAAAGATTGTTATCTCAGCCATTGCCTTGGGGACATCGATGGTGCTAGTTCTGCCAGAAAAGGATGGATCAGTTTCGACGTAGTCAAGAA…	#VALUE!
TACATGGACACTATCAAGGAGC	22	42	7.01432		CAGCAAGTTTGACGAGTCCCTGGCCGCTCTCTACCACGACCTCGATATGGGCTTCACCCCCATCAACTTCATGCTTCACTGGGCCCCTCTCCCCTGGAACCGTAAGCGCGACCACGCCCAGCGCACTGTTGCCAAGATCTACATGGACACTATCAAGGAGCGCCGCGCCAAGGGCAACAACGAATCCGAGCATGACATGATGAAGCACCTTATGAACTCTCCATGGCGGCCGCGGGAATTCGATTCGGTCCATTGACAATCCCCGTCTTTGGTAGCGATGTCGTATACGATTGTCCCAACTCGAAGCTCATGGAACAAAAGAAGTTTGTCAAGTTTGGCCTTACGCAAAAAGCACTCGAGTCACACGTCCAGTTAATCGAGCGAGAGGTTCTTGACTAC…	140		CATTGGAGCAGTCATAAACAACCTCCTCACCAAACACGGGCGTGGTAAGTTTCCCATAAACGTCCTCGGCGTTGAGATCGGCGTGTTTGCCGTTGAGGATAAAGTCATTGCCCTTGGGACCAAGAAAGACAGTCGTTGATTTGCCAAGGAGAATAAAGGTAAAGCAGTCGCCGTATTTATCTCTGCAGTCGAAGAAAAAAGCGTACGGGTCGATGCCATATTGTACGGTGCTTCCAATACTAGTGATTGCAGCAAACTCGGCAGTGAGTTTTCTCCGAACTTCCTCACCCTGCAAAGAACGTGAGGCAGTAAAGATTGTTATCTCAGCCATTGCCTTGGGGACATCGATGGTGCTAGTTCTGCCAGAAAAGGATGGATCAGTTTCGACGTAGTCAAGAA…	#VALUE!
TTTTGTTCCATGAGCTTCGAGT	22	42	7.01432		CAGCAAGTTTGACGAGTCCCTGGCCGCTCTCTACCACGACCTCGATATGGGCTTCACCCCCATCAACTTCATGCTTCACTGGGCCCCTCTCCCCTGGAACCGTAAGCGCGACCACGCCCAGCGCACTGTTGCCAAGATCTACATGGACACTATCAAGGAGCGCCGCGCCAAGGGCAACAACGAATCCGAGCATGACATGATGAAGCACCTTATGAACTCTCCATGGCGGCCGCGGGAATTCGATTCGGTCCATTGACAATCCCCGTCTTTGGTAGCGATGTCGTATACGATTGTCCCAACTCGAAGCTCATGGAACAAAAGAAGTTTGTCAAGTTTGGCCTTACGCAAAAAGCACTCGAGTCACACGTCCAGTTAATCGAGCGAGAGGTTCTTGACTAC…	#VALUE!		CATTGGAGCAGTCATAAACAACCTCCTCACCAAACACGGGCGTGGTAAGTTTCCCATAAACGTCCTCGGCGTTGAGATCGGCGTGTTTGCCGTTGAGGATAAAGTCATTGCCCTTGGGACCAAGAAAGACAGTCGTTGATTTGCCAAGGAGAATAAAGGTAAAGCAGTCGCCGTATTTATCTCTGCAGTCGAAGAAAAAAGCGTACGGGTCGATGCCATATTGTACGGTGCTTCCAATACTAGTGATTGCAGCAAACTCGGCAGTGAGTTTTCTCCGAACTTCCTCACCCTGCAAAGAACGTGAGGCAGTAAAGATTGTTATCTCAGCCATTGCCTTGGGGACATCGATGGTGCTAGTTCTGCCAGAAAAGGATGGATCAGTTTCGACGTAGTCAAGAA…	468
CTTGACTACGTCGAAACTGAT	21	41	6.84732		CAGCAAGTTTGACGAGTCCCTGGCCGCTCTCTACCACGACCTCGATATGGGCTTCACCCCCATCAACTTCATGCTTCACTGGGCCCCTCTCCCCTGGAACCGTAAGCGCGACCACGCCCAGCGCACTGTTGCCAAGATCTACATGGACACTATCAAGGAGCGCCGCGCCAAGGGCAACAACGAATCCGAGCATGACATGATGAAGCACCTTATGAACTCTCCATGGCGGCCGCGGGAATTCGATTCGGTCCATTGACAATCCCCGTCTTTGGTAGCGATGTCGTATACGATTGTCCCAACTCGAAGCTCATGGAACAAAAGAAGTTTGTCAAGTTTGGCCTTACGCAAAAAGCACTCGAGTCACACGTCCAGTTAATCGAGCGAGAGGTTCTTGACTAC…	391		CATTGGAGCAGTCATAAACAACCTCCTCACCAAACACGGGCGTGGTAAGTTTCCCATAAACGTCCTCGGCGTTGAGATCGGCGTGTTTGCCGTTGAGGATAAAGTCATTGCCCTTGGGACCAAGAAAGACAGTCGTTGATTTGCCAAGGAGAATAAAGGTAAAGCAGTCGCCGTATTTATCTCTGCAGTCGAAGAAAAAAGCGTACGGGTCGATGCCATATTGTACGGTGCTTCCAATACTAGTGATTGCAGCAAACTCGGCAGTGAGTTTTCTCCGAACTTCCTCACCCTGCAAAGAACGTGAGGCAGTAAAGATTGTTATCTCAGCCATTGCCTTGGGGACATCGATGGTGCTAGTTCTGCCAGAAAAGGATGGATCAGTTTCGACGTAGTCAAGAA…	#VALUE!
TTTGTTCCATGAGCTTCGAGT	21	41	6.84732		CAGCAAGTTTGACGAGTCCCTGGCCGCTCTCTACCACGACCTCGATATGGGCTTCACCCCCATCAACTTCATGCTTCACTGGGCCCCTCTCCCCTGGAACCGTAAGCGCGACCACGCCCAGCGCACTGTTGCCAAGATCTACATGGACACTATCAAGGAGCGCCGCGCCAAGGGCAACAACGAATCCGAGCATGACATGATGAAGCACCTTATGAACTCTCCATGGCGGCCGCGGGAATTCGATTCGGTCCATTGACAATCCCCGTCTTTGGTAGCGATGTCGTATACGATTGTCCCAACTCGAAGCTCATGGAACAAAAGAAGTTTGTCAAGTTTGGCCTTACGCAAAAAGCACTCGAGTCACACGTCCAGTTAATCGAGCGAGAGGTTCTTGACTAC…	#VALUE!		CATTGGAGCAGTCATAAACAACCTCCTCACCAAACACGGGCGTGGTAAGTTTCCCATAAACGTCCTCGGCGTTGAGATCGGCGTGTTTGCCGTTGAGGATAAAGTCATTGCCCTTGGGACCAAGAAAGACAGTCGTTGATTTGCCAAGGAGAATAAAGGTAAAGCAGTCGCCGTATTTATCTCTGCAGTCGAAGAAAAAAGCGTACGGGTCGATGCCATATTGTACGGTGCTTCCAATACTAGTGATTGCAGCAAACTCGGCAGTGAGTTTTCTCCGAACTTCCTCACCCTGCAAAGAACGTGAGGCAGTAAAGATTGTTATCTCAGCCATTGCCTTGGGGACATCGATGGTGCTAGTTCTGCCAGAAAAGGATGGATCAGTTTCGACGTAGTCAAGAA…	469
CTCGGATTCGTTGTTGCCCTT	21	41	6.84732		CAGCAAGTTTGACGAGTCCCTGGCCGCTCTCTACCACGACCTCGATATGGGCTTCACCCCCATCAACTTCATGCTTCACTGGGCCCCTCTCCCCTGGAACCGTAAGCGCGACCACGCCCAGCGCACTGTTGCCAAGATCTACATGGACACTATCAAGGAGCGCCGCGCCAAGGGCAACAACGAATCCGAGCATGACATGATGAAGCACCTTATGAACTCTCCATGGCGGCCGCGGGAATTCGATTCGGTCCATTGACAATCCCCGTCTTTGGTAGCGATGTCGTATACGATTGTCCCAACTCGAAGCTCATGGAACAAAAGAAGTTTGTCAAGTTTGGCCTTACGCAAAAAGCACTCGAGTCACACGTCCAGTTAATCGAGCGAGAGGTTCTTGACTAC…	#VALUE!		CATTGGAGCAGTCATAAACAACCTCCTCACCAAACACGGGCGTGGTAAGTTTCCCATAAACGTCCTCGGCGTTGAGATCGGCGTGTTTGCCGTTGAGGATAAAGTCATTGCCCTTGGGACCAAGAAAGACAGTCGTTGATTTGCCAAGGAGAATAAAGGTAAAGCAGTCGCCGTATTTATCTCTGCAGTCGAAGAAAAAAGCGTACGGGTCGATGCCATATTGTACGGTGCTTCCAATACTAGTGATTGCAGCAAACTCGGCAGTGAGTTTTCTCCGAACTTCCTCACCCTGCAAAGAACGTGAGGCAGTAAAGATTGTTATCTCAGCCATTGCCTTGGGGACATCGATGGTGCTAGTTCTGCCAGAAAAGGATGGATCAGTTTCGACGTAGTCAAGAA…	598
TACGGCGACTGCTTTACCTTTA	22	41	6.84732		CAGCAAGTTTGACGAGTCCCTGGCCGCTCTCTACCACGACCTCGATATGGGCTTCACCCCCATCAACTTCATGCTTCACTGGGCCCCTCTCCCCTGGAACCGTAAGCGCGACCACGCCCAGCGCACTGTTGCCAAGATCTACATGGACACTATCAAGGAGCGCCGCGCCAAGGGCAACAACGAATCCGAGCATGACATGATGAAGCACCTTATGAACTCTCCATGGCGGCCGCGGGAATTCGATTCGGTCCATTGACAATCCCCGTCTTTGGTAGCGATGTCGTATACGATTGTCCCAACTCGAAGCTCATGGAACAAAAGAAGTTTGTCAAGTTTGGCCTTACGCAAAAAGCACTCGAGTCACACGTCCAGTTAATCGAGCGAGAGGTTCTTGACTAC…	613		CATTGGAGCAGTCATAAACAACCTCCTCACCAAACACGGGCGTGGTAAGTTTCCCATAAACGTCCTCGGCGTTGAGATCGGCGTGTTTGCCGTTGAGGATAAAGTCATTGCCCTTGGGACCAAGAAAGACAGTCGTTGATTTGCCAAGGAGAATAAAGGTAAAGCAGTCGCCGTATTTATCTCTGCAGTCGAAGAAAAAAGCGTACGGGTCGATGCCATATTGTACGGTGCTTCCAATACTAGTGATTGCAGCAAACTCGGCAGTGAGTTTTCTCCGAACTTCCTCACCCTGCAAAGAACGTGAGGCAGTAAAGATTGTTATCTCAGCCATTGCCTTGGGGACATCGATGGTGCTAGTTCTGCCAGAAAAGGATGGATCAGTTTCGACGTAGTCAAGAA…	#VALUE!
AAAGAACGTGAGGCAGTAAAGA	22	41	6.84732		CAGCAAGTTTGACGAGTCCCTGGCCGCTCTCTACCACGACCTCGATATGGGCTTCACCCCCATCAACTTCATGCTTCACTGGGCCCCTCTCCCCTGGAACCGTAAGCGCGACCACGCCCAGCGCACTGTTGCCAAGATCTACATGGACACTATCAAGGAGCGCCGCGCCAAGGGCAACAACGAATCCGAGCATGACATGATGAAGCACCTTATGAACTCTCCATGGCGGCCGCGGGAATTCGATTCGGTCCATTGACAATCCCCGTCTTTGGTAGCGATGTCGTATACGATTGTCCCAACTCGAAGCTCATGGAACAAAAGAAGTTTGTCAAGTTTGGCCTTACGCAAAAAGCACTCGAGTCACACGTCCAGTTAATCGAGCGAGAGGTTCTTGACTAC…	#VALUE!		CATTGGAGCAGTCATAAACAACCTCCTCACCAAACACGGGCGTGGTAAGTTTCCCATAAACGTCCTCGGCGTTGAGATCGGCGTGTTTGCCGTTGAGGATAAAGTCATTGCCCTTGGGACCAAGAAAGACAGTCGTTGATTTGCCAAGGAGAATAAAGGTAAAGCAGTCGCCGTATTTATCTCTGCAGTCGAAGAAAAAAGCGTACGGGTCGATGCCATATTGTACGGTGCTTCCAATACTAGTGATTGCAGCAAACTCGGCAGTGAGTTTTCTCCGAACTTCCTCACCCTGCAAAGAACGTGAGGCAGTAAAGATTGTTATCTCAGCCATTGCCTTGGGGACATCGATGGTGCTAGTTCTGCCAGAAAAGGATGGATCAGTTTCGACGTAGTCAAGAA…	294
GATTAACTGGACGTGTGACTCGAG	24	41	6.84732		CAGCAAGTTTGACGAGTCCCTGGCCGCTCTCTACCACGACCTCGATATGGGCTTCACCCCCATCAACTTCATGCTTCACTGGGCCCCTCTCCCCTGGAACCGTAAGCGCGACCACGCCCAGCGCACTGTTGCCAAGATCTACATGGACACTATCAAGGAGCGCCGCGCCAAGGGCAACAACGAATCCGAGCATGACATGATGAAGCACCTTATGAACTCTCCATGGCGGCCGCGGGAATTCGATTCGGTCCATTGACAATCCCCGTCTTTGGTAGCGATGTCGTATACGATTGTCCCAACTCGAAGCTCATGGAACAAAAGAAGTTTGTCAAGTTTGGCCTTACGCAAAAAGCACTCGAGTCACACGTCCAGTTAATCGAGCGAGAGGTTCTTGACTAC…	#VALUE!		CATTGGAGCAGTCATAAACAACCTCCTCACCAAACACGGGCGTGGTAAGTTTCCCATAAACGTCCTCGGCGTTGAGATCGGCGTGTTTGCCGTTGAGGATAAAGTCATTGCCCTTGGGACCAAGAAAGACAGTCGTTGATTTGCCAAGGAGAATAAAGGTAAAGCAGTCGCCGTATTTATCTCTGCAGTCGAAGAAAAAAGCGTACGGGTCGATGCCATATTGTACGGTGCTTCCAATACTAGTGATTGCAGCAAACTCGGCAGTGAGTTTTCTCCGAACTTCCTCACCCTGCAAAGAACGTGAGGCAGTAAAGATTGTTATCTCAGCCATTGCCTTGGGGACATCGATGGTGCTAGTTCTGCCAGAAAAGGATGGATCAGTTTCGACGTAGTCAAGAA…	410
GGATGGATCAGTTTCGACGT	20	40	6.68031		CAGCAAGTTTGACGAGTCCCTGGCCGCTCTCTACCACGACCTCGATATGGGCTTCACCCCCATCAACTTCATGCTTCACTGGGCCCCTCTCCCCTGGAACCGTAAGCGCGACCACGCCCAGCGCACTGTTGCCAAGATCTACATGGACACTATCAAGGAGCGCCGCGCCAAGGGCAACAACGAATCCGAGCATGACATGATGAAGCACCTTATGAACTCTCCATGGCGGCCGCGGGAATTCGATTCGGTCCATTGACAATCCCCGTCTTTGGTAGCGATGTCGTATACGATTGTCCCAACTCGAAGCTCATGGAACAAAAGAAGTTTGTCAAGTTTGGCCTTACGCAAAAAGCACTCGAGTCACACGTCCAGTTAATCGAGCGAGAGGTTCTTGACTAC…	#VALUE!		CATTGGAGCAGTCATAAACAACCTCCTCACCAAACACGGGCGTGGTAAGTTTCCCATAAACGTCCTCGGCGTTGAGATCGGCGTGTTTGCCGTTGAGGATAAAGTCATTGCCCTTGGGACCAAGAAAGACAGTCGTTGATTTGCCAAGGAGAATAAAGGTAAAGCAGTCGCCGTATTTATCTCTGCAGTCGAAGAAAAAAGCGTACGGGTCGATGCCATATTGTACGGTGCTTCCAATACTAGTGATTGCAGCAAACTCGGCAGTGAGTTTTCTCCGAACTTCCTCACCCTGCAAAGAACGTGAGGCAGTAAAGATTGTTATCTCAGCCATTGCCTTGGGGACATCGATGGTGCTAGTTCTGCCAGAAAAGGATGGATCAGTTTCGACGTAGTCAAGAA…	371
AATGACTTTATCCTCAACGGC	21	40	6.68031		CAGCAAGTTTGACGAGTCCCTGGCCGCTCTCTACCACGACCTCGATATGGGCTTCACCCCCATCAACTTCATGCTTCACTGGGCCCCTCTCCCCTGGAACCGTAAGCGCGACCACGCCCAGCGCACTGTTGCCAAGATCTACATGGACACTATCAAGGAGCGCCGCGCCAAGGGCAACAACGAATCCGAGCATGACATGATGAAGCACCTTATGAACTCTCCATGGCGGCCGCGGGAATTCGATTCGGTCCATTGACAATCCCCGTCTTTGGTAGCGATGTCGTATACGATTGTCCCAACTCGAAGCTCATGGAACAAAAGAAGTTTGTCAAGTTTGGCCTTACGCAAAAAGCACTCGAGTCACACGTCCAGTTAATCGAGCGAGAGGTTCTTGACTAC…	679		CATTGGAGCAGTCATAAACAACCTCCTCACCAAACACGGGCGTGGTAAGTTTCCCATAAACGTCCTCGGCGTTGAGATCGGCGTGTTTGCCGTTGAGGATAAAGTCATTGCCCTTGGGACCAAGAAAGACAGTCGTTGATTTGCCAAGGAGAATAAAGGTAAAGCAGTCGCCGTATTTATCTCTGCAGTCGAAGAAAAAAGCGTACGGGTCGATGCCATATTGTACGGTGCTTCCAATACTAGTGATTGCAGCAAACTCGGCAGTGAGTTTTCTCCGAACTTCCTCACCCTGCAAAGAACGTGAGGCAGTAAAGATTGTTATCTCAGCCATTGCCTTGGGGACATCGATGGTGCTAGTTCTGCCAGAAAAGGATGGATCAGTTTCGACGTAGTCAAGAA…	#VALUE!
CGACATCGCTACCAAAGACGG	21	40	6.68031		CAGCAAGTTTGACGAGTCCCTGGCCGCTCTCTACCACGACCTCGATATGGGCTTCACCCCCATCAACTTCATGCTTCACTGGGCCCCTCTCCCCTGGAACCGTAAGCGCGACCACGCCCAGCGCACTGTTGCCAAGATCTACATGGACACTATCAAGGAGCGCCGCGCCAAGGGCAACAACGAATCCGAGCATGACATGATGAAGCACCTTATGAACTCTCCATGGCGGCCGCGGGAATTCGATTCGGTCCATTGACAATCCCCGTCTTTGGTAGCGATGTCGTATACGATTGTCCCAACTCGAAGCTCATGGAACAAAAGAAGTTTGTCAAGTTTGGCCTTACGCAAAAAGCACTCGAGTCACACGTCCAGTTAATCGAGCGAGAGGTTCTTGACTAC…	#VALUE!		CATTGGAGCAGTCATAAACAACCTCCTCACCAAACACGGGCGTGGTAAGTTTCCCATAAACGTCCTCGGCGTTGAGATCGGCGTGTTTGCCGTTGAGGATAAAGTCATTGCCCTTGGGACCAAGAAAGACAGTCGTTGATTTGCCAAGGAGAATAAAGGTAAAGCAGTCGCCGTATTTATCTCTGCAGTCGAAGAAAAAAGCGTACGGGTCGATGCCATATTGTACGGTGCTTCCAATACTAGTGATTGCAGCAAACTCGGCAGTGAGTTTTCTCCGAACTTCCTCACCCTGCAAAGAACGTGAGGCAGTAAAGATTGTTATCTCAGCCATTGCCTTGGGGACATCGATGGTGCTAGTTCTGCCAGAAAAGGATGGATCAGTTTCGACGTAGTCAAGAA…	505
AGTAAAGATTGTTATCTCAGC	21	40	6.68031		CAGCAAGTTTGACGAGTCCCTGGCCGCTCTCTACCACGACCTCGATATGGGCTTCACCCCCATCAACTTCATGCTTCACTGGGCCCCTCTCCCCTGGAACCGTAAGCGCGACCACGCCCAGCGCACTGTTGCCAAGATCTACATGGACACTATCAAGGAGCGCCGCGCCAAGGGCAACAACGAATCCGAGCATGACATGATGAAGCACCTTATGAACTCTCCATGGCGGCCGCGGGAATTCGATTCGGTCCATTGACAATCCCCGTCTTTGGTAGCGATGTCGTATACGATTGTCCCAACTCGAAGCTCATGGAACAAAAGAAGTTTGTCAAGTTTGGCCTTACGCAAAAAGCACTCGAGTCACACGTCCAGTTAATCGAGCGAGAGGTTCTTGACTAC…	#VALUE!		CATTGGAGCAGTCATAAACAACCTCCTCACCAAACACGGGCGTGGTAAGTTTCCCATAAACGTCCTCGGCGTTGAGATCGGCGTGTTTGCCGTTGAGGATAAAGTCATTGCCCTTGGGACCAAGAAAGACAGTCGTTGATTTGCCAAGGAGAATAAAGGTAAAGCAGTCGCCGTATTTATCTCTGCAGTCGAAGAAAAAAGCGTACGGGTCGATGCCATATTGTACGGTGCTTCCAATACTAGTGATTGCAGCAAACTCGGCAGTGAGTTTTCTCCGAACTTCCTCACCCTGCAAAGAACGTGAGGCAGTAAAGATTGTTATCTCAGCCATTGCCTTGGGGACATCGATGGTGCTAGTTCTGCCAGAAAAGGATGGATCAGTTTCGACGTAGTCAAGAA…	308
TTGGTCCCAAGGGCAATGACT	21	40	6.68031		CAGCAAGTTTGACGAGTCCCTGGCCGCTCTCTACCACGACCTCGATATGGGCTTCACCCCCATCAACTTCATGCTTCACTGGGCCCCTCTCCCCTGGAACCGTAAGCGCGACCACGCCCAGCGCACTGTTGCCAAGATCTACATGGACACTATCAAGGAGCGCCGCGCCAAGGGCAACAACGAATCCGAGCATGACATGATGAAGCACCTTATGAACTCTCCATGGCGGCCGCGGGAATTCGATTCGGTCCATTGACAATCCCCGTCTTTGGTAGCGATGTCGTATACGATTGTCCCAACTCGAAGCTCATGGAACAAAAGAAGTTTGTCAAGTTTGGCCTTACGCAAAAAGCACTCGAGTCACACGTCCAGTTAATCGAGCGAGAGGTTCTTGACTAC…	665		CATTGGAGCAGTCATAAACAACCTCCTCACCAAACACGGGCGTGGTAAGTTTCCCATAAACGTCCTCGGCGTTGAGATCGGCGTGTTTGCCGTTGAGGATAAAGTCATTGCCCTTGGGACCAAGAAAGACAGTCGTTGATTTGCCAAGGAGAATAAAGGTAAAGCAGTCGCCGTATTTATCTCTGCAGTCGAAGAAAAAAGCGTACGGGTCGATGCCATATTGTACGGTGCTTCCAATACTAGTGATTGCAGCAAACTCGGCAGTGAGTTTTCTCCGAACTTCCTCACCCTGCAAAGAACGTGAGGCAGTAAAGATTGTTATCTCAGCCATTGCCTTGGGGACATCGATGGTGCTAGTTCTGCCAGAAAAGGATGGATCAGTTTCGACGTAGTCAAGAA…	#VALUE!
CCTTTTCTGGCAGAACTAGCA	21	40	6.68031		CAGCAAGTTTGACGAGTCCCTGGCCGCTCTCTACCACGACCTCGATATGGGCTTCACCCCCATCAACTTCATGCTTCACTGGGCCCCTCTCCCCTGGAACCGTAAGCGCGACCACGCCCAGCGCACTGTTGCCAAGATCTACATGGACACTATCAAGGAGCGCCGCGCCAAGGGCAACAACGAATCCGAGCATGACATGATGAAGCACCTTATGAACTCTCCATGGCGGCCGCGGGAATTCGATTCGGTCCATTGACAATCCCCGTCTTTGGTAGCGATGTCGTATACGATTGTCCCAACTCGAAGCTCATGGAACAAAAGAAGTTTGTCAAGTTTGGCCTTACGCAAAAAGCACTCGAGTCACACGTCCAGTTAATCGAGCGAGAGGTTCTTGACTAC…	416		CATTGGAGCAGTCATAAACAACCTCCTCACCAAACACGGGCGTGGTAAGTTTCCCATAAACGTCCTCGGCGTTGAGATCGGCGTGTTTGCCGTTGAGGATAAAGTCATTGCCCTTGGGACCAAGAAAGACAGTCGTTGATTTGCCAAGGAGAATAAAGGTAAAGCAGTCGCCGTATTTATCTCTGCAGTCGAAGAAAAAAGCGTACGGGTCGATGCCATATTGTACGGTGCTTCCAATACTAGTGATTGCAGCAAACTCGGCAGTGAGTTTTCTCCGAACTTCCTCACCCTGCAAAGAACGTGAGGCAGTAAAGATTGTTATCTCAGCCATTGCCTTGGGGACATCGATGGTGCTAGTTCTGCCAGAAAAGGATGGATCAGTTTCGACGTAGTCAAGAA…	#VALUE!
AAACACGGGCGTGGTAAGTTT	21	40	6.68031		CAGCAAGTTTGACGAGTCCCTGGCCGCTCTCTACCACGACCTCGATATGGGCTTCACCCCCATCAACTTCATGCTTCACTGGGCCCCTCTCCCCTGGAACCGTAAGCGCGACCACGCCCAGCGCACTGTTGCCAAGATCTACATGGACACTATCAAGGAGCGCCGCGCCAAGGGCAACAACGAATCCGAGCATGACATGATGAAGCACCTTATGAACTCTCCATGGCGGCCGCGGGAATTCGATTCGGTCCATTGACAATCCCCGTCTTTGGTAGCGATGTCGTATACGATTGTCCCAACTCGAAGCTCATGGAACAAAAGAAGTTTGTCAAGTTTGGCCTTACGCAAAAAGCACTCGAGTCACACGTCCAGTTAATCGAGCGAGAGGTTCTTGACTAC…	#VALUE!		CATTGGAGCAGTCATAAACAACCTCCTCACCAAACACGGGCGTGGTAAGTTTCCCATAAACGTCCTCGGCGTTGAGATCGGCGTGTTTGCCGTTGAGGATAAAGTCATTGCCCTTGGGACCAAGAAAGACAGTCGTTGATTTGCCAAGGAGAATAAAGGTAAAGCAGTCGCCGTATTTATCTCTGCAGTCGAAGAAAAAAGCGTACGGGTCGATGCCATATTGTACGGTGCTTCCAATACTAGTGATTGCAGCAAACTCGGCAGTGAGTTTTCTCCGAACTTCCTCACCCTGCAAAGAACGTGAGGCAGTAAAGATTGTTATCTCAGCCATTGCCTTGGGGACATCGATGGTGCTAGTTCTGCCAGAAAAGGATGGATCAGTTTCGACGTAGTCAAGAA…	32
TGGGACAATCGTATACGACAT	21	39	6.5133		CAGCAAGTTTGACGAGTCCCTGGCCGCTCTCTACCACGACCTCGATATGGGCTTCACCCCCATCAACTTCATGCTTCACTGGGCCCCTCTCCCCTGGAACCGTAAGCGCGACCACGCCCAGCGCACTGTTGCCAAGATCTACATGGACACTATCAAGGAGCGCCGCGCCAAGGGCAACAACGAATCCGAGCATGACATGATGAAGCACCTTATGAACTCTCCATGGCGGCCGCGGGAATTCGATTCGGTCCATTGACAATCCCCGTCTTTGGTAGCGATGTCGTATACGATTGTCCCAACTCGAAGCTCATGGAACAAAAGAAGTTTGTCAAGTTTGGCCTTACGCAAAAAGCACTCGAGTCACACGTCCAGTTAATCGAGCGAGAGGTTCTTGACTAC…	#VALUE!		CATTGGAGCAGTCATAAACAACCTCCTCACCAAACACGGGCGTGGTAAGTTTCCCATAAACGTCCTCGGCGTTGAGATCGGCGTGTTTGCCGTTGAGGATAAAGTCATTGCCCTTGGGACCAAGAAAGACAGTCGTTGATTTGCCAAGGAGAATAAAGGTAAAGCAGTCGCCGTATTTATCTCTGCAGTCGAAGAAAAAAGCGTACGGGTCGATGCCATATTGTACGGTGCTTCCAATACTAGTGATTGCAGCAAACTCGGCAGTGAGTTTTCTCCGAACTTCCTCACCCTGCAAAGAACGTGAGGCAGTAAAGATTGTTATCTCAGCCATTGCCTTGGGGACATCGATGGTGCTAGTTCTGCCAGAAAAGGATGGATCAGTTTCGACGTAGTCAAGAA…	490
GAAGCACCTTATGAACTCTCC	21	39	6.5133		CAGCAAGTTTGACGAGTCCCTGGCCGCTCTCTACCACGACCTCGATATGGGCTTCACCCCCATCAACTTCATGCTTCACTGGGCCCCTCTCCCCTGGAACCGTAAGCGCGACCACGCCCAGCGCACTGTTGCCAAGATCTACATGGACACTATCAAGGAGCGCCGCGCCAAGGGCAACAACGAATCCGAGCATGACATGATGAAGCACCTTATGAACTCTCCATGGCGGCCGCGGGAATTCGATTCGGTCCATTGACAATCCCCGTCTTTGGTAGCGATGTCGTATACGATTGTCCCAACTCGAAGCTCATGGAACAAAAGAAGTTTGTCAAGTTTGGCCTTACGCAAAAAGCACTCGAGTCACACGTCCAGTTAATCGAGCGAGAGGTTCTTGACTAC…	202		CATTGGAGCAGTCATAAACAACCTCCTCACCAAACACGGGCGTGGTAAGTTTCCCATAAACGTCCTCGGCGTTGAGATCGGCGTGTTTGCCGTTGAGGATAAAGTCATTGCCCTTGGGACCAAGAAAGACAGTCGTTGATTTGCCAAGGAGAATAAAGGTAAAGCAGTCGCCGTATTTATCTCTGCAGTCGAAGAAAAAAGCGTACGGGTCGATGCCATATTGTACGGTGCTTCCAATACTAGTGATTGCAGCAAACTCGGCAGTGAGTTTTCTCCGAACTTCCTCACCCTGCAAAGAACGTGAGGCAGTAAAGATTGTTATCTCAGCCATTGCCTTGGGGACATCGATGGTGCTAGTTCTGCCAGAAAAGGATGGATCAGTTTCGACGTAGTCAAGAA…	#VALUE!
AAACACGCCGATCTCAACGCC	21	39	6.5133		CAGCAAGTTTGACGAGTCCCTGGCCGCTCTCTACCACGACCTCGATATGGGCTTCACCCCCATCAACTTCATGCTTCACTGGGCCCCTCTCCCCTGGAACCGTAAGCGCGACCACGCCCAGCGCACTGTTGCCAAGATCTACATGGACACTATCAAGGAGCGCCGCGCCAAGGGCAACAACGAATCCGAGCATGACATGATGAAGCACCTTATGAACTCTCCATGGCGGCCGCGGGAATTCGATTCGGTCCATTGACAATCCCCGTCTTTGGTAGCGATGTCGTATACGATTGTCCCAACTCGAAGCTCATGGAACAAAAGAAGTTTGTCAAGTTTGGCCTTACGCAAAAAGCACTCGAGTCACACGTCCAGTTAATCGAGCGAGAGGTTCTTGACTAC…	700		CATTGGAGCAGTCATAAACAACCTCCTCACCAAACACGGGCGTGGTAAGTTTCCCATAAACGTCCTCGGCGTTGAGATCGGCGTGTTTGCCGTTGAGGATAAAGTCATTGCCCTTGGGACCAAGAAAGACAGTCGTTGATTTGCCAAGGAGAATAAAGGTAAAGCAGTCGCCGTATTTATCTCTGCAGTCGAAGAAAAAAGCGTACGGGTCGATGCCATATTGTACGGTGCTTCCAATACTAGTGATTGCAGCAAACTCGGCAGTGAGTTTTCTCCGAACTTCCTCACCCTGCAAAGAACGTGAGGCAGTAAAGATTGTTATCTCAGCCATTGCCTTGGGGACATCGATGGTGCTAGTTCTGCCAGAAAAGGATGGATCAGTTTCGACGTAGTCAAGAA…	#VALUE!
GTGTCCATGTAGATCTTGGCA	21	39	6.5133		CAGCAAGTTTGACGAGTCCCTGGCCGCTCTCTACCACGACCTCGATATGGGCTTCACCCCCATCAACTTCATGCTTCACTGGGCCCCTCTCCCCTGGAACCGTAAGCGCGACCACGCCCAGCGCACTGTTGCCAAGATCTACATGGACACTATCAAGGAGCGCCGCGCCAAGGGCAACAACGAATCCGAGCATGACATGATGAAGCACCTTATGAACTCTCCATGGCGGCCGCGGGAATTCGATTCGGTCCATTGACAATCCCCGTCTTTGGTAGCGATGTCGTATACGATTGTCCCAACTCGAAGCTCATGGAACAAAAGAAGTTTGTCAAGTTTGGCCTTACGCAAAAAGCACTCGAGTCACACGTCCAGTTAATCGAGCGAGAGGTTCTTGACTAC…	#VALUE!		CATTGGAGCAGTCATAAACAACCTCCTCACCAAACACGGGCGTGGTAAGTTTCCCATAAACGTCCTCGGCGTTGAGATCGGCGTGTTTGCCGTTGAGGATAAAGTCATTGCCCTTGGGACCAAGAAAGACAGTCGTTGATTTGCCAAGGAGAATAAAGGTAAAGCAGTCGCCGTATTTATCTCTGCAGTCGAAGAAAAAAGCGTACGGGTCGATGCCATATTGTACGGTGCTTCCAATACTAGTGATTGCAGCAAACTCGGCAGTGAGTTTTCTCCGAACTTCCTCACCCTGCAAAGAACGTGAGGCAGTAAAGATTGTTATCTCAGCCATTGCCTTGGGGACATCGATGGTGCTAGTTCTGCCAGAAAAGGATGGATCAGTTTCGACGTAGTCAAGAA…	638
TGTCATGCTCGGATTCGTTGT	21	39	6.5133		CAGCAAGTTTGACGAGTCCCTGGCCGCTCTCTACCACGACCTCGATATGGGCTTCACCCCCATCAACTTCATGCTTCACTGGGCCCCTCTCCCCTGGAACCGTAAGCGCGACCACGCCCAGCGCACTGTTGCCAAGATCTACATGGACACTATCAAGGAGCGCCGCGCCAAGGGCAACAACGAATCCGAGCATGACATGATGAAGCACCTTATGAACTCTCCATGGCGGCCGCGGGAATTCGATTCGGTCCATTGACAATCCCCGTCTTTGGTAGCGATGTCGTATACGATTGTCCCAACTCGAAGCTCATGGAACAAAAGAAGTTTGTCAAGTTTGGCCTTACGCAAAAAGCACTCGAGTCACACGTCCAGTTAATCGAGCGAGAGGTTCTTGACTAC…	#VALUE!		CATTGGAGCAGTCATAAACAACCTCCTCACCAAACACGGGCGTGGTAAGTTTCCCATAAACGTCCTCGGCGTTGAGATCGGCGTGTTTGCCGTTGAGGATAAAGTCATTGCCCTTGGGACCAAGAAAGACAGTCGTTGATTTGCCAAGGAGAATAAAGGTAAAGCAGTCGCCGTATTTATCTCTGCAGTCGAAGAAAAAAGCGTACGGGTCGATGCCATATTGTACGGTGCTTCCAATACTAGTGATTGCAGCAAACTCGGCAGTGAGTTTTCTCCGAACTTCCTCACCCTGCAAAGAACGTGAGGCAGTAAAGATTGTTATCTCAGCCATTGCCTTGGGGACATCGATGGTGCTAGTTCTGCCAGAAAAGGATGGATCAGTTTCGACGTAGTCAAGAA…	591
AAGGATGGATCAGTTTCGACGT	22	39	6.5133		CAGCAAGTTTGACGAGTCCCTGGCCGCTCTCTACCACGACCTCGATATGGGCTTCACCCCCATCAACTTCATGCTTCACTGGGCCCCTCTCCCCTGGAACCGTAAGCGCGACCACGCCCAGCGCACTGTTGCCAAGATCTACATGGACACTATCAAGGAGCGCCGCGCCAAGGGCAACAACGAATCCGAGCATGACATGATGAAGCACCTTATGAACTCTCCATGGCGGCCGCGGGAATTCGATTCGGTCCATTGACAATCCCCGTCTTTGGTAGCGATGTCGTATACGATTGTCCCAACTCGAAGCTCATGGAACAAAAGAAGTTTGTCAAGTTTGGCCTTACGCAAAAAGCACTCGAGTCACACGTCCAGTTAATCGAGCGAGAGGTTCTTGACTAC…	#VALUE!		CATTGGAGCAGTCATAAACAACCTCCTCACCAAACACGGGCGTGGTAAGTTTCCCATAAACGTCCTCGGCGTTGAGATCGGCGTGTTTGCCGTTGAGGATAAAGTCATTGCCCTTGGGACCAAGAAAGACAGTCGTTGATTTGCCAAGGAGAATAAAGGTAAAGCAGTCGCCGTATTTATCTCTGCAGTCGAAGAAAAAAGCGTACGGGTCGATGCCATATTGTACGGTGCTTCCAATACTAGTGATTGCAGCAAACTCGGCAGTGAGTTTTCTCCGAACTTCCTCACCCTGCAAAGAACGTGAGGCAGTAAAGATTGTTATCTCAGCCATTGCCTTGGGGACATCGATGGTGCTAGTTCTGCCAGAAAAGGATGGATCAGTTTCGACGTAGTCAAGAA…	369
CACCTTATGAACTCTCCATGGC	22	39	6.5133		CAGCAAGTTTGACGAGTCCCTGGCCGCTCTCTACCACGACCTCGATATGGGCTTCACCCCCATCAACTTCATGCTTCACTGGGCCCCTCTCCCCTGGAACCGTAAGCGCGACCACGCCCAGCGCACTGTTGCCAAGATCTACATGGACACTATCAAGGAGCGCCGCGCCAAGGGCAACAACGAATCCGAGCATGACATGATGAAGCACCTTATGAACTCTCCATGGCGGCCGCGGGAATTCGATTCGGTCCATTGACAATCCCCGTCTTTGGTAGCGATGTCGTATACGATTGTCCCAACTCGAAGCTCATGGAACAAAAGAAGTTTGTCAAGTTTGGCCTTACGCAAAAAGCACTCGAGTCACACGTCCAGTTAATCGAGCGAGAGGTTCTTGACTAC…	206		CATTGGAGCAGTCATAAACAACCTCCTCACCAAACACGGGCGTGGTAAGTTTCCCATAAACGTCCTCGGCGTTGAGATCGGCGTGTTTGCCGTTGAGGATAAAGTCATTGCCCTTGGGACCAAGAAAGACAGTCGTTGATTTGCCAAGGAGAATAAAGGTAAAGCAGTCGCCGTATTTATCTCTGCAGTCGAAGAAAAAAGCGTACGGGTCGATGCCATATTGTACGGTGCTTCCAATACTAGTGATTGCAGCAAACTCGGCAGTGAGTTTTCTCCGAACTTCCTCACCCTGCAAAGAACGTGAGGCAGTAAAGATTGTTATCTCAGCCATTGCCTTGGGGACATCGATGGTGCTAGTTCTGCCAGAAAAGGATGGATCAGTTTCGACGTAGTCAAGAA…	#VALUE!
AAGTTCGGAGAAAACTCACT	20	38	6.34629		CAGCAAGTTTGACGAGTCCCTGGCCGCTCTCTACCACGACCTCGATATGGGCTTCACCCCCATCAACTTCATGCTTCACTGGGCCCCTCTCCCCTGGAACCGTAAGCGCGACCACGCCCAGCGCACTGTTGCCAAGATCTACATGGACACTATCAAGGAGCGCCGCGCCAAGGGCAACAACGAATCCGAGCATGACATGATGAAGCACCTTATGAACTCTCCATGGCGGCCGCGGGAATTCGATTCGGTCCATTGACAATCCCCGTCTTTGGTAGCGATGTCGTATACGATTGTCCCAACTCGAAGCTCATGGAACAAAAGAAGTTTGTCAAGTTTGGCCTTACGCAAAAAGCACTCGAGTCACACGTCCAGTTAATCGAGCGAGAGGTTCTTGACTAC…	506		CATTGGAGCAGTCATAAACAACCTCCTCACCAAACACGGGCGTGGTAAGTTTCCCATAAACGTCCTCGGCGTTGAGATCGGCGTGTTTGCCGTTGAGGATAAAGTCATTGCCCTTGGGACCAAGAAAGACAGTCGTTGATTTGCCAAGGAGAATAAAGGTAAAGCAGTCGCCGTATTTATCTCTGCAGTCGAAGAAAAAAGCGTACGGGTCGATGCCATATTGTACGGTGCTTCCAATACTAGTGATTGCAGCAAACTCGGCAGTGAGTTTTCTCCGAACTTCCTCACCCTGCAAAGAACGTGAGGCAGTAAAGATTGTTATCTCAGCCATTGCCTTGGGGACATCGATGGTGCTAGTTCTGCCAGAAAAGGATGGATCAGTTTCGACGTAGTCAAGAA…	#VALUE!
ACTAGTGATTGCAGCAAACTC	21	38	6.34629		CAGCAAGTTTGACGAGTCCCTGGCCGCTCTCTACCACGACCTCGATATGGGCTTCACCCCCATCAACTTCATGCTTCACTGGGCCCCTCTCCCCTGGAACCGTAAGCGCGACCACGCCCAGCGCACTGTTGCCAAGATCTACATGGACACTATCAAGGAGCGCCGCGCCAAGGGCAACAACGAATCCGAGCATGACATGATGAAGCACCTTATGAACTCTCCATGGCGGCCGCGGGAATTCGATTCGGTCCATTGACAATCCCCGTCTTTGGTAGCGATGTCGTATACGATTGTCCCAACTCGAAGCTCATGGAACAAAAGAAGTTTGTCAAGTTTGGCCTTACGCAAAAAGCACTCGAGTCACACGTCCAGTTAATCGAGCGAGAGGTTCTTGACTAC…	#VALUE!		CATTGGAGCAGTCATAAACAACCTCCTCACCAAACACGGGCGTGGTAAGTTTCCCATAAACGTCCTCGGCGTTGAGATCGGCGTGTTTGCCGTTGAGGATAAAGTCATTGCCCTTGGGACCAAGAAAGACAGTCGTTGATTTGCCAAGGAGAATAAAGGTAAAGCAGTCGCCGTATTTATCTCTGCAGTCGAAGAAAAAAGCGTACGGGTCGATGCCATATTGTACGGTGCTTCCAATACTAGTGATTGCAGCAAACTCGGCAGTGAGTTTTCTCCGAACTTCCTCACCCTGCAAAGAACGTGAGGCAGTAAAGATTGTTATCTCAGCCATTGCCTTGGGGACATCGATGGTGCTAGTTCTGCCAGAAAAGGATGGATCAGTTTCGACGTAGTCAAGAA…	239
CGTAGTCAAGAACCTCTCGCT	21	38	6.34629		CAGCAAGTTTGACGAGTCCCTGGCCGCTCTCTACCACGACCTCGATATGGGCTTCACCCCCATCAACTTCATGCTTCACTGGGCCCCTCTCCCCTGGAACCGTAAGCGCGACCACGCCCAGCGCACTGTTGCCAAGATCTACATGGACACTATCAAGGAGCGCCGCGCCAAGGGCAACAACGAATCCGAGCATGACATGATGAAGCACCTTATGAACTCTCCATGGCGGCCGCGGGAATTCGATTCGGTCCATTGACAATCCCCGTCTTTGGTAGCGATGTCGTATACGATTGTCCCAACTCGAAGCTCATGGAACAAAAGAAGTTTGTCAAGTTTGGCCTTACGCAAAAAGCACTCGAGTCACACGTCCAGTTAATCGAGCGAGAGGTTCTTGACTAC…	#VALUE!		CATTGGAGCAGTCATAAACAACCTCCTCACCAAACACGGGCGTGGTAAGTTTCCCATAAACGTCCTCGGCGTTGAGATCGGCGTGTTTGCCGTTGAGGATAAAGTCATTGCCCTTGGGACCAAGAAAGACAGTCGTTGATTTGCCAAGGAGAATAAAGGTAAAGCAGTCGCCGTATTTATCTCTGCAGTCGAAGAAAAAAGCGTACGGGTCGATGCCATATTGTACGGTGCTTCCAATACTAGTGATTGCAGCAAACTCGGCAGTGAGTTTTCTCCGAACTTCCTCACCCTGCAAAGAACGTGAGGCAGTAAAGATTGTTATCTCAGCCATTGCCTTGGGGACATCGATGGTGCTAGTTCTGCCAGAAAAGGATGGATCAGTTTCGACGTAGTCAAGAA…	388
CCCTGCAAAGAACGTGAGGCA	21	38	6.34629		CAGCAAGTTTGACGAGTCCCTGGCCGCTCTCTACCACGACCTCGATATGGGCTTCACCCCCATCAACTTCATGCTTCACTGGGCCCCTCTCCCCTGGAACCGTAAGCGCGACCACGCCCAGCGCACTGTTGCCAAGATCTACATGGACACTATCAAGGAGCGCCGCGCCAAGGGCAACAACGAATCCGAGCATGACATGATGAAGCACCTTATGAACTCTCCATGGCGGCCGCGGGAATTCGATTCGGTCCATTGACAATCCCCGTCTTTGGTAGCGATGTCGTATACGATTGTCCCAACTCGAAGCTCATGGAACAAAAGAAGTTTGTCAAGTTTGGCCTTACGCAAAAAGCACTCGAGTCACACGTCCAGTTAATCGAGCGAGAGGTTCTTGACTAC…	#VALUE!		CATTGGAGCAGTCATAAACAACCTCCTCACCAAACACGGGCGTGGTAAGTTTCCCATAAACGTCCTCGGCGTTGAGATCGGCGTGTTTGCCGTTGAGGATAAAGTCATTGCCCTTGGGACCAAGAAAGACAGTCGTTGATTTGCCAAGGAGAATAAAGGTAAAGCAGTCGCCGTATTTATCTCTGCAGTCGAAGAAAAAAGCGTACGGGTCGATGCCATATTGTACGGTGCTTCCAATACTAGTGATTGCAGCAAACTCGGCAGTGAGTTTTCTCCGAACTTCCTCACCCTGCAAAGAACGTGAGGCAGTAAAGATTGTTATCTCAGCCATTGCCTTGGGGACATCGATGGTGCTAGTTCTGCCAGAAAAGGATGGATCAGTTTCGACGTAGTCAAGAA…	288
TCTTGACTACGTCGAAACTGA	21	38	6.34629		CAGCAAGTTTGACGAGTCCCTGGCCGCTCTCTACCACGACCTCGATATGGGCTTCACCCCCATCAACTTCATGCTTCACTGGGCCCCTCTCCCCTGGAACCGTAAGCGCGACCACGCCCAGCGCACTGTTGCCAAGATCTACATGGACACTATCAAGGAGCGCCGCGCCAAGGGCAACAACGAATCCGAGCATGACATGATGAAGCACCTTATGAACTCTCCATGGCGGCCGCGGGAATTCGATTCGGTCCATTGACAATCCCCGTCTTTGGTAGCGATGTCGTATACGATTGTCCCAACTCGAAGCTCATGGAACAAAAGAAGTTTGTCAAGTTTGGCCTTACGCAAAAAGCACTCGAGTCACACGTCCAGTTAATCGAGCGAGAGGTTCTTGACTAC…	390		CATTGGAGCAGTCATAAACAACCTCCTCACCAAACACGGGCGTGGTAAGTTTCCCATAAACGTCCTCGGCGTTGAGATCGGCGTGTTTGCCGTTGAGGATAAAGTCATTGCCCTTGGGACCAAGAAAGACAGTCGTTGATTTGCCAAGGAGAATAAAGGTAAAGCAGTCGCCGTATTTATCTCTGCAGTCGAAGAAAAAAGCGTACGGGTCGATGCCATATTGTACGGTGCTTCCAATACTAGTGATTGCAGCAAACTCGGCAGTGAGTTTTCTCCGAACTTCCTCACCCTGCAAAGAACGTGAGGCAGTAAAGATTGTTATCTCAGCCATTGCCTTGGGGACATCGATGGTGCTAGTTCTGCCAGAAAAGGATGGATCAGTTTCGACGTAGTCAAGAA…	#VALUE!
TCGTATACGATTGTCCCAACT	21	38	6.34629		CAGCAAGTTTGACGAGTCCCTGGCCGCTCTCTACCACGACCTCGATATGGGCTTCACCCCCATCAACTTCATGCTTCACTGGGCCCCTCTCCCCTGGAACCGTAAGCGCGACCACGCCCAGCGCACTGTTGCCAAGATCTACATGGACACTATCAAGGAGCGCCGCGCCAAGGGCAACAACGAATCCGAGCATGACATGATGAAGCACCTTATGAACTCTCCATGGCGGCCGCGGGAATTCGATTCGGTCCATTGACAATCCCCGTCTTTGGTAGCGATGTCGTATACGATTGTCCCAACTCGAAGCTCATGGAACAAAAGAAGTTTGTCAAGTTTGGCCTTACGCAAAAAGCACTCGAGTCACACGTCCAGTTAATCGAGCGAGAGGTTCTTGACTAC…	281		CATTGGAGCAGTCATAAACAACCTCCTCACCAAACACGGGCGTGGTAAGTTTCCCATAAACGTCCTCGGCGTTGAGATCGGCGTGTTTGCCGTTGAGGATAAAGTCATTGCCCTTGGGACCAAGAAAGACAGTCGTTGATTTGCCAAGGAGAATAAAGGTAAAGCAGTCGCCGTATTTATCTCTGCAGTCGAAGAAAAAAGCGTACGGGTCGATGCCATATTGTACGGTGCTTCCAATACTAGTGATTGCAGCAAACTCGGCAGTGAGTTTTCTCCGAACTTCCTCACCCTGCAAAGAACGTGAGGCAGTAAAGATTGTTATCTCAGCCATTGCCTTGGGGACATCGATGGTGCTAGTTCTGCCAGAAAAGGATGGATCAGTTTCGACGTAGTCAAGAA…	#VALUE!
GCTCGATTAACTGGACGTGTGA	22	38	6.34629		CAGCAAGTTTGACGAGTCCCTGGCCGCTCTCTACCACGACCTCGATATGGGCTTCACCCCCATCAACTTCATGCTTCACTGGGCCCCTCTCCCCTGGAACCGTAAGCGCGACCACGCCCAGCGCACTGTTGCCAAGATCTACATGGACACTATCAAGGAGCGCCGCGCCAAGGGCAACAACGAATCCGAGCATGACATGATGAAGCACCTTATGAACTCTCCATGGCGGCCGCGGGAATTCGATTCGGTCCATTGACAATCCCCGTCTTTGGTAGCGATGTCGTATACGATTGTCCCAACTCGAAGCTCATGGAACAAAAGAAGTTTGTCAAGTTTGGCCTTACGCAAAAAGCACTCGAGTCACACGTCCAGTTAATCGAGCGAGAGGTTCTTGACTAC…	#VALUE!		CATTGGAGCAGTCATAAACAACCTCCTCACCAAACACGGGCGTGGTAAGTTTCCCATAAACGTCCTCGGCGTTGAGATCGGCGTGTTTGCCGTTGAGGATAAAGTCATTGCCCTTGGGACCAAGAAAGACAGTCGTTGATTTGCCAAGGAGAATAAAGGTAAAGCAGTCGCCGTATTTATCTCTGCAGTCGAAGAAAAAAGCGTACGGGTCGATGCCATATTGTACGGTGCTTCCAATACTAGTGATTGCAGCAAACTCGGCAGTGAGTTTTCTCCGAACTTCCTCACCCTGCAAAGAACGTGAGGCAGTAAAGATTGTTATCTCAGCCATTGCCTTGGGGACATCGATGGTGCTAGTTCTGCCAGAAAAGGATGGATCAGTTTCGACGTAGTCAAGAA…	406
TACGTCGAAACTGATCCATCCT	22	38	6.34629		CAGCAAGTTTGACGAGTCCCTGGCCGCTCTCTACCACGACCTCGATATGGGCTTCACCCCCATCAACTTCATGCTTCACTGGGCCCCTCTCCCCTGGAACCGTAAGCGCGACCACGCCCAGCGCACTGTTGCCAAGATCTACATGGACACTATCAAGGAGCGCCGCGCCAAGGGCAACAACGAATCCGAGCATGACATGATGAAGCACCTTATGAACTCTCCATGGCGGCCGCGGGAATTCGATTCGGTCCATTGACAATCCCCGTCTTTGGTAGCGATGTCGTATACGATTGTCCCAACTCGAAGCTCATGGAACAAAAGAAGTTTGTCAAGTTTGGCCTTACGCAAAAAGCACTCGAGTCACACGTCCAGTTAATCGAGCGAGAGGTTCTTGACTAC…	397		CATTGGAGCAGTCATAAACAACCTCCTCACCAAACACGGGCGTGGTAAGTTTCCCATAAACGTCCTCGGCGTTGAGATCGGCGTGTTTGCCGTTGAGGATAAAGTCATTGCCCTTGGGACCAAGAAAGACAGTCGTTGATTTGCCAAGGAGAATAAAGGTAAAGCAGTCGCCGTATTTATCTCTGCAGTCGAAGAAAAAAGCGTACGGGTCGATGCCATATTGTACGGTGCTTCCAATACTAGTGATTGCAGCAAACTCGGCAGTGAGTTTTCTCCGAACTTCCTCACCCTGCAAAGAACGTGAGGCAGTAAAGATTGTTATCTCAGCCATTGCCTTGGGGACATCGATGGTGCTAGTTCTGCCAGAAAAGGATGGATCAGTTTCGACGTAGTCAAGAA…	#VALUE!
AAGGGCAACAACGAATCCGAG	21	37	6.17928		CAGCAAGTTTGACGAGTCCCTGGCCGCTCTCTACCACGACCTCGATATGGGCTTCACCCCCATCAACTTCATGCTTCACTGGGCCCCTCTCCCCTGGAACCGTAAGCGCGACCACGCCCAGCGCACTGTTGCCAAGATCTACATGGACACTATCAAGGAGCGCCGCGCCAAGGGCAACAACGAATCCGAGCATGACATGATGAAGCACCTTATGAACTCTCCATGGCGGCCGCGGGAATTCGATTCGGTCCATTGACAATCCCCGTCTTTGGTAGCGATGTCGTATACGATTGTCCCAACTCGAAGCTCATGGAACAAAAGAAGTTTGTCAAGTTTGGCCTTACGCAAAAAGCACTCGAGTCACACGTCCAGTTAATCGAGCGAGAGGTTCTTGACTAC…	170		CATTGGAGCAGTCATAAACAACCTCCTCACCAAACACGGGCGTGGTAAGTTTCCCATAAACGTCCTCGGCGTTGAGATCGGCGTGTTTGCCGTTGAGGATAAAGTCATTGCCCTTGGGACCAAGAAAGACAGTCGTTGATTTGCCAAGGAGAATAAAGGTAAAGCAGTCGCCGTATTTATCTCTGCAGTCGAAGAAAAAAGCGTACGGGTCGATGCCATATTGTACGGTGCTTCCAATACTAGTGATTGCAGCAAACTCGGCAGTGAGTTTTCTCCGAACTTCCTCACCCTGCAAAGAACGTGAGGCAGTAAAGATTGTTATCTCAGCCATTGCCTTGGGGACATCGATGGTGCTAGTTCTGCCAGAAAAGGATGGATCAGTTTCGACGTAGTCAAGAA…	#VALUE!
AAAAGCGTACGGGTCGATGCC	21	37	6.17928		CAGCAAGTTTGACGAGTCCCTGGCCGCTCTCTACCACGACCTCGATATGGGCTTCACCCCCATCAACTTCATGCTTCACTGGGCCCCTCTCCCCTGGAACCGTAAGCGCGACCACGCCCAGCGCACTGTTGCCAAGATCTACATGGACACTATCAAGGAGCGCCGCGCCAAGGGCAACAACGAATCCGAGCATGACATGATGAAGCACCTTATGAACTCTCCATGGCGGCCGCGGGAATTCGATTCGGTCCATTGACAATCCCCGTCTTTGGTAGCGATGTCGTATACGATTGTCCCAACTCGAAGCTCATGGAACAAAAGAAGTTTGTCAAGTTTGGCCTTACGCAAAAAGCACTCGAGTCACACGTCCAGTTAATCGAGCGAGAGGTTCTTGACTAC…	#VALUE!		CATTGGAGCAGTCATAAACAACCTCCTCACCAAACACGGGCGTGGTAAGTTTCCCATAAACGTCCTCGGCGTTGAGATCGGCGTGTTTGCCGTTGAGGATAAAGTCATTGCCCTTGGGACCAAGAAAGACAGTCGTTGATTTGCCAAGGAGAATAAAGGTAAAGCAGTCGCCGTATTTATCTCTGCAGTCGAAGAAAAAAGCGTACGGGTCGATGCCATATTGTACGGTGCTTCCAATACTAGTGATTGCAGCAAACTCGGCAGTGAGTTTTCTCCGAACTTCCTCACCCTGCAAAGAACGTGAGGCAGTAAAGATTGTTATCTCAGCCATTGCCTTGGGGACATCGATGGTGCTAGTTCTGCCAGAAAAGGATGGATCAGTTTCGACGTAGTCAAGAA…	197
TAACAATCTTTACTGCCTCAC	21	37	6.17928		CAGCAAGTTTGACGAGTCCCTGGCCGCTCTCTACCACGACCTCGATATGGGCTTCACCCCCATCAACTTCATGCTTCACTGGGCCCCTCTCCCCTGGAACCGTAAGCGCGACCACGCCCAGCGCACTGTTGCCAAGATCTACATGGACACTATCAAGGAGCGCCGCGCCAAGGGCAACAACGAATCCGAGCATGACATGATGAAGCACCTTATGAACTCTCCATGGCGGCCGCGGGAATTCGATTCGGTCCATTGACAATCCCCGTCTTTGGTAGCGATGTCGTATACGATTGTCCCAACTCGAAGCTCATGGAACAAAAGAAGTTTGTCAAGTTTGGCCTTACGCAAAAAGCACTCGAGTCACACGTCCAGTTAATCGAGCGAGAGGTTCTTGACTAC…	467		CATTGGAGCAGTCATAAACAACCTCCTCACCAAACACGGGCGTGGTAAGTTTCCCATAAACGTCCTCGGCGTTGAGATCGGCGTGTTTGCCGTTGAGGATAAAGTCATTGCCCTTGGGACCAAGAAAGACAGTCGTTGATTTGCCAAGGAGAATAAAGGTAAAGCAGTCGCCGTATTTATCTCTGCAGTCGAAGAAAAAAGCGTACGGGTCGATGCCATATTGTACGGTGCTTCCAATACTAGTGATTGCAGCAAACTCGGCAGTGAGTTTTCTCCGAACTTCCTCACCCTGCAAAGAACGTGAGGCAGTAAAGATTGTTATCTCAGCCATTGCCTTGGGGACATCGATGGTGCTAGTTCTGCCAGAAAAGGATGGATCAGTTTCGACGTAGTCAAGAA…	#VALUE!
ATATTGTACGGTGCTTCCAAT	21	37	6.17928		CAGCAAGTTTGACGAGTCCCTGGCCGCTCTCTACCACGACCTCGATATGGGCTTCACCCCCATCAACTTCATGCTTCACTGGGCCCCTCTCCCCTGGAACCGTAAGCGCGACCACGCCCAGCGCACTGTTGCCAAGATCTACATGGACACTATCAAGGAGCGCCGCGCCAAGGGCAACAACGAATCCGAGCATGACATGATGAAGCACCTTATGAACTCTCCATGGCGGCCGCGGGAATTCGATTCGGTCCATTGACAATCCCCGTCTTTGGTAGCGATGTCGTATACGATTGTCCCAACTCGAAGCTCATGGAACAAAAGAAGTTTGTCAAGTTTGGCCTTACGCAAAAAGCACTCGAGTCACACGTCCAGTTAATCGAGCGAGAGGTTCTTGACTAC…	#VALUE!		CATTGGAGCAGTCATAAACAACCTCCTCACCAAACACGGGCGTGGTAAGTTTCCCATAAACGTCCTCGGCGTTGAGATCGGCGTGTTTGCCGTTGAGGATAAAGTCATTGCCCTTGGGACCAAGAAAGACAGTCGTTGATTTGCCAAGGAGAATAAAGGTAAAGCAGTCGCCGTATTTATCTCTGCAGTCGAAGAAAAAAGCGTACGGGTCGATGCCATATTGTACGGTGCTTCCAATACTAGTGATTGCAGCAAACTCGGCAGTGAGTTTTCTCCGAACTTCCTCACCCTGCAAAGAACGTGAGGCAGTAAAGATTGTTATCTCAGCCATTGCCTTGGGGACATCGATGGTGCTAGTTCTGCCAGAAAAGGATGGATCAGTTTCGACGTAGTCAAGAA…	218
CAGAACTAGCACCATCGATGT	21	37	6.17928		CAGCAAGTTTGACGAGTCCCTGGCCGCTCTCTACCACGACCTCGATATGGGCTTCACCCCCATCAACTTCATGCTTCACTGGGCCCCTCTCCCCTGGAACCGTAAGCGCGACCACGCCCAGCGCACTGTTGCCAAGATCTACATGGACACTATCAAGGAGCGCCGCGCCAAGGGCAACAACGAATCCGAGCATGACATGATGAAGCACCTTATGAACTCTCCATGGCGGCCGCGGGAATTCGATTCGGTCCATTGACAATCCCCGTCTTTGGTAGCGATGTCGTATACGATTGTCCCAACTCGAAGCTCATGGAACAAAAGAAGTTTGTCAAGTTTGGCCTTACGCAAAAAGCACTCGAGTCACACGTCCAGTTAATCGAGCGAGAGGTTCTTGACTAC…	426		CATTGGAGCAGTCATAAACAACCTCCTCACCAAACACGGGCGTGGTAAGTTTCCCATAAACGTCCTCGGCGTTGAGATCGGCGTGTTTGCCGTTGAGGATAAAGTCATTGCCCTTGGGACCAAGAAAGACAGTCGTTGATTTGCCAAGGAGAATAAAGGTAAAGCAGTCGCCGTATTTATCTCTGCAGTCGAAGAAAAAAGCGTACGGGTCGATGCCATATTGTACGGTGCTTCCAATACTAGTGATTGCAGCAAACTCGGCAGTGAGTTTTCTCCGAACTTCCTCACCCTGCAAAGAACGTGAGGCAGTAAAGATTGTTATCTCAGCCATTGCCTTGGGGACATCGATGGTGCTAGTTCTGCCAGAAAAGGATGGATCAGTTTCGACGTAGTCAAGAA…	#VALUE!
TGGGACAATCGTATACGACATC	22	37	6.17928		CAGCAAGTTTGACGAGTCCCTGGCCGCTCTCTACCACGACCTCGATATGGGCTTCACCCCCATCAACTTCATGCTTCACTGGGCCCCTCTCCCCTGGAACCGTAAGCGCGACCACGCCCAGCGCACTGTTGCCAAGATCTACATGGACACTATCAAGGAGCGCCGCGCCAAGGGCAACAACGAATCCGAGCATGACATGATGAAGCACCTTATGAACTCTCCATGGCGGCCGCGGGAATTCGATTCGGTCCATTGACAATCCCCGTCTTTGGTAGCGATGTCGTATACGATTGTCCCAACTCGAAGCTCATGGAACAAAAGAAGTTTGTCAAGTTTGGCCTTACGCAAAAAGCACTCGAGTCACACGTCCAGTTAATCGAGCGAGAGGTTCTTGACTAC…	#VALUE!		CATTGGAGCAGTCATAAACAACCTCCTCACCAAACACGGGCGTGGTAAGTTTCCCATAAACGTCCTCGGCGTTGAGATCGGCGTGTTTGCCGTTGAGGATAAAGTCATTGCCCTTGGGACCAAGAAAGACAGTCGTTGATTTGCCAAGGAGAATAAAGGTAAAGCAGTCGCCGTATTTATCTCTGCAGTCGAAGAAAAAAGCGTACGGGTCGATGCCATATTGTACGGTGCTTCCAATACTAGTGATTGCAGCAAACTCGGCAGTGAGTTTTCTCCGAACTTCCTCACCCTGCAAAGAACGTGAGGCAGTAAAGATTGTTATCTCAGCCATTGCCTTGGGGACATCGATGGTGCTAGTTCTGCCAGAAAAGGATGGATCAGTTTCGACGTAGTCAAGAA…	490
ACGTGTGACTCGAGTGCTTT	20	36	6.01228		CAGCAAGTTTGACGAGTCCCTGGCCGCTCTCTACCACGACCTCGATATGGGCTTCACCCCCATCAACTTCATGCTTCACTGGGCCCCTCTCCCCTGGAACCGTAAGCGCGACCACGCCCAGCGCACTGTTGCCAAGATCTACATGGACACTATCAAGGAGCGCCGCGCCAAGGGCAACAACGAATCCGAGCATGACATGATGAAGCACCTTATGAACTCTCCATGGCGGCCGCGGGAATTCGATTCGGTCCATTGACAATCCCCGTCTTTGGTAGCGATGTCGTATACGATTGTCCCAACTCGAAGCTCATGGAACAAAAGAAGTTTGTCAAGTTTGGCCTTACGCAAAAAGCACTCGAGTCACACGTCCAGTTAATCGAGCGAGAGGTTCTTGACTAC…	#VALUE!		CATTGGAGCAGTCATAAACAACCTCCTCACCAAACACGGGCGTGGTAAGTTTCCCATAAACGTCCTCGGCGTTGAGATCGGCGTGTTTGCCGTTGAGGATAAAGTCATTGCCCTTGGGACCAAGAAAGACAGTCGTTGATTTGCCAAGGAGAATAAAGGTAAAGCAGTCGCCGTATTTATCTCTGCAGTCGAAGAAAAAAGCGTACGGGTCGATGCCATATTGTACGGTGCTTCCAATACTAGTGATTGCAGCAAACTCGGCAGTGAGTTTTCTCCGAACTTCCTCACCCTGCAAAGAACGTGAGGCAGTAAAGATTGTTATCTCAGCCATTGCCTTGGGGACATCGATGGTGCTAGTTCTGCCAGAAAAGGATGGATCAGTTTCGACGTAGTCAAGAA…	420
TTATCCTCAACGGCAAACACG	21	36	6.01228		CAGCAAGTTTGACGAGTCCCTGGCCGCTCTCTACCACGACCTCGATATGGGCTTCACCCCCATCAACTTCATGCTTCACTGGGCCCCTCTCCCCTGGAACCGTAAGCGCGACCACGCCCAGCGCACTGTTGCCAAGATCTACATGGACACTATCAAGGAGCGCCGCGCCAAGGGCAACAACGAATCCGAGCATGACATGATGAAGCACCTTATGAACTCTCCATGGCGGCCGCGGGAATTCGATTCGGTCCATTGACAATCCCCGTCTTTGGTAGCGATGTCGTATACGATTGTCCCAACTCGAAGCTCATGGAACAAAAGAAGTTTGTCAAGTTTGGCCTTACGCAAAAAGCACTCGAGTCACACGTCCAGTTAATCGAGCGAGAGGTTCTTGACTAC…	686		CATTGGAGCAGTCATAAACAACCTCCTCACCAAACACGGGCGTGGTAAGTTTCCCATAAACGTCCTCGGCGTTGAGATCGGCGTGTTTGCCGTTGAGGATAAAGTCATTGCCCTTGGGACCAAGAAAGACAGTCGTTGATTTGCCAAGGAGAATAAAGGTAAAGCAGTCGCCGTATTTATCTCTGCAGTCGAAGAAAAAAGCGTACGGGTCGATGCCATATTGTACGGTGCTTCCAATACTAGTGATTGCAGCAAACTCGGCAGTGAGTTTTCTCCGAACTTCCTCACCCTGCAAAGAACGTGAGGCAGTAAAGATTGTTATCTCAGCCATTGCCTTGGGGACATCGATGGTGCTAGTTCTGCCAGAAAAGGATGGATCAGTTTCGACGTAGTCAAGAA…	#VALUE!
TTTGCTGCAATCACTAGTATT	21	36	6.01228		CAGCAAGTTTGACGAGTCCCTGGCCGCTCTCTACCACGACCTCGATATGGGCTTCACCCCCATCAACTTCATGCTTCACTGGGCCCCTCTCCCCTGGAACCGTAAGCGCGACCACGCCCAGCGCACTGTTGCCAAGATCTACATGGACACTATCAAGGAGCGCCGCGCCAAGGGCAACAACGAATCCGAGCATGACATGATGAAGCACCTTATGAACTCTCCATGGCGGCCGCGGGAATTCGATTCGGTCCATTGACAATCCCCGTCTTTGGTAGCGATGTCGTATACGATTGTCCCAACTCGAAGCTCATGGAACAAAAGAAGTTTGTCAAGTTTGGCCTTACGCAAAAAGCACTCGAGTCACACGTCCAGTTAATCGAGCGAGAGGTTCTTGACTAC…	532		CATTGGAGCAGTCATAAACAACCTCCTCACCAAACACGGGCGTGGTAAGTTTCCCATAAACGTCCTCGGCGTTGAGATCGGCGTGTTTGCCGTTGAGGATAAAGTCATTGCCCTTGGGACCAAGAAAGACAGTCGTTGATTTGCCAAGGAGAATAAAGGTAAAGCAGTCGCCGTATTTATCTCTGCAGTCGAAGAAAAAAGCGTACGGGTCGATGCCATATTGTACGGTGCTTCCAATACTAGTGATTGCAGCAAACTCGGCAGTGAGTTTTCTCCGAACTTCCTCACCCTGCAAAGAACGTGAGGCAGTAAAGATTGTTATCTCAGCCATTGCCTTGGGGACATCGATGGTGCTAGTTCTGCCAGAAAAGGATGGATCAGTTTCGACGTAGTCAAGAA…	#VALUE!
TACGCTTTTTTCTTCGACTGC	21	36	6.01228		CAGCAAGTTTGACGAGTCCCTGGCCGCTCTCTACCACGACCTCGATATGGGCTTCACCCCCATCAACTTCATGCTTCACTGGGCCCCTCTCCCCTGGAACCGTAAGCGCGACCACGCCCAGCGCACTGTTGCCAAGATCTACATGGACACTATCAAGGAGCGCCGCGCCAAGGGCAACAACGAATCCGAGCATGACATGATGAAGCACCTTATGAACTCTCCATGGCGGCCGCGGGAATTCGATTCGGTCCATTGACAATCCCCGTCTTTGGTAGCGATGTCGTATACGATTGTCCCAACTCGAAGCTCATGGAACAAAAGAAGTTTGTCAAGTTTGGCCTTACGCAAAAAGCACTCGAGTCACACGTCCAGTTAATCGAGCGAGAGGTTCTTGACTAC…	583		CATTGGAGCAGTCATAAACAACCTCCTCACCAAACACGGGCGTGGTAAGTTTCCCATAAACGTCCTCGGCGTTGAGATCGGCGTGTTTGCCGTTGAGGATAAAGTCATTGCCCTTGGGACCAAGAAAGACAGTCGTTGATTTGCCAAGGAGAATAAAGGTAAAGCAGTCGCCGTATTTATCTCTGCAGTCGAAGAAAAAAGCGTACGGGTCGATGCCATATTGTACGGTGCTTCCAATACTAGTGATTGCAGCAAACTCGGCAGTGAGTTTTCTCCGAACTTCCTCACCCTGCAAAGAACGTGAGGCAGTAAAGATTGTTATCTCAGCCATTGCCTTGGGGACATCGATGGTGCTAGTTCTGCCAGAAAAGGATGGATCAGTTTCGACGTAGTCAAGAA…	#VALUE!
TCAACGACTGTCTTTCTTGGTC	22	36	6.01228		CAGCAAGTTTGACGAGTCCCTGGCCGCTCTCTACCACGACCTCGATATGGGCTTCACCCCCATCAACTTCATGCTTCACTGGGCCCCTCTCCCCTGGAACCGTAAGCGCGACCACGCCCAGCGCACTGTTGCCAAGATCTACATGGACACTATCAAGGAGCGCCGCGCCAAGGGCAACAACGAATCCGAGCATGACATGATGAAGCACCTTATGAACTCTCCATGGCGGCCGCGGGAATTCGATTCGGTCCATTGACAATCCCCGTCTTTGGTAGCGATGTCGTATACGATTGTCCCAACTCGAAGCTCATGGAACAAAAGAAGTTTGTCAAGTTTGGCCTTACGCAAAAAGCACTCGAGTCACACGTCCAGTTAATCGAGCGAGAGGTTCTTGACTAC…	649		CATTGGAGCAGTCATAAACAACCTCCTCACCAAACACGGGCGTGGTAAGTTTCCCATAAACGTCCTCGGCGTTGAGATCGGCGTGTTTGCCGTTGAGGATAAAGTCATTGCCCTTGGGACCAAGAAAGACAGTCGTTGATTTGCCAAGGAGAATAAAGGTAAAGCAGTCGCCGTATTTATCTCTGCAGTCGAAGAAAAAAGCGTACGGGTCGATGCCATATTGTACGGTGCTTCCAATACTAGTGATTGCAGCAAACTCGGCAGTGAGTTTTCTCCGAACTTCCTCACCCTGCAAAGAACGTGAGGCAGTAAAGATTGTTATCTCAGCCATTGCCTTGGGGACATCGATGGTGCTAGTTCTGCCAGAAAAGGATGGATCAGTTTCGACGTAGTCAAGAA…	#VALUE!
TTTTCTGGCAGAACTAGCACCA	22	36	6.01228		CAGCAAGTTTGACGAGTCCCTGGCCGCTCTCTACCACGACCTCGATATGGGCTTCACCCCCATCAACTTCATGCTTCACTGGGCCCCTCTCCCCTGGAACCGTAAGCGCGACCACGCCCAGCGCACTGTTGCCAAGATCTACATGGACACTATCAAGGAGCGCCGCGCCAAGGGCAACAACGAATCCGAGCATGACATGATGAAGCACCTTATGAACTCTCCATGGCGGCCGCGGGAATTCGATTCGGTCCATTGACAATCCCCGTCTTTGGTAGCGATGTCGTATACGATTGTCCCAACTCGAAGCTCATGGAACAAAAGAAGTTTGTCAAGTTTGGCCTTACGCAAAAAGCACTCGAGTCACACGTCCAGTTAATCGAGCGAGAGGTTCTTGACTAC…	418		CATTGGAGCAGTCATAAACAACCTCCTCACCAAACACGGGCGTGGTAAGTTTCCCATAAACGTCCTCGGCGTTGAGATCGGCGTGTTTGCCGTTGAGGATAAAGTCATTGCCCTTGGGACCAAGAAAGACAGTCGTTGATTTGCCAAGGAGAATAAAGGTAAAGCAGTCGCCGTATTTATCTCTGCAGTCGAAGAAAAAAGCGTACGGGTCGATGCCATATTGTACGGTGCTTCCAATACTAGTGATTGCAGCAAACTCGGCAGTGAGTTTTCTCCGAACTTCCTCACCCTGCAAAGAACGTGAGGCAGTAAAGATTGTTATCTCAGCCATTGCCTTGGGGACATCGATGGTGCTAGTTCTGCCAGAAAAGGATGGATCAGTTTCGACGTAGTCAAGAA…	#VALUE!
AGGATGGATCAGTTTCGACGTAGT	24	36	6.01228		CAGCAAGTTTGACGAGTCCCTGGCCGCTCTCTACCACGACCTCGATATGGGCTTCACCCCCATCAACTTCATGCTTCACTGGGCCCCTCTCCCCTGGAACCGTAAGCGCGACCACGCCCAGCGCACTGTTGCCAAGATCTACATGGACACTATCAAGGAGCGCCGCGCCAAGGGCAACAACGAATCCGAGCATGACATGATGAAGCACCTTATGAACTCTCCATGGCGGCCGCGGGAATTCGATTCGGTCCATTGACAATCCCCGTCTTTGGTAGCGATGTCGTATACGATTGTCCCAACTCGAAGCTCATGGAACAAAAGAAGTTTGTCAAGTTTGGCCTTACGCAAAAAGCACTCGAGTCACACGTCCAGTTAATCGAGCGAGAGGTTCTTGACTAC…	#VALUE!		CATTGGAGCAGTCATAAACAACCTCCTCACCAAACACGGGCGTGGTAAGTTTCCCATAAACGTCCTCGGCGTTGAGATCGGCGTGTTTGCCGTTGAGGATAAAGTCATTGCCCTTGGGACCAAGAAAGACAGTCGTTGATTTGCCAAGGAGAATAAAGGTAAAGCAGTCGCCGTATTTATCTCTGCAGTCGAAGAAAAAAGCGTACGGGTCGATGCCATATTGTACGGTGCTTCCAATACTAGTGATTGCAGCAAACTCGGCAGTGAGTTTTCTCCGAACTTCCTCACCCTGCAAAGAACGTGAGGCAGTAAAGATTGTTATCTCAGCCATTGCCTTGGGGACATCGATGGTGCTAGTTCTGCCAGAAAAGGATGGATCAGTTTCGACGTAGTCAAGAA…	370
TAAAGATTGTTATCTCAGCC	20	35	5.84527		CAGCAAGTTTGACGAGTCCCTGGCCGCTCTCTACCACGACCTCGATATGGGCTTCACCCCCATCAACTTCATGCTTCACTGGGCCCCTCTCCCCTGGAACCGTAAGCGCGACCACGCCCAGCGCACTGTTGCCAAGATCTACATGGACACTATCAAGGAGCGCCGCGCCAAGGGCAACAACGAATCCGAGCATGACATGATGAAGCACCTTATGAACTCTCCATGGCGGCCGCGGGAATTCGATTCGGTCCATTGACAATCCCCGTCTTTGGTAGCGATGTCGTATACGATTGTCCCAACTCGAAGCTCATGGAACAAAAGAAGTTTGTCAAGTTTGGCCTTACGCAAAAAGCACTCGAGTCACACGTCCAGTTAATCGAGCGAGAGGTTCTTGACTAC…	#VALUE!		CATTGGAGCAGTCATAAACAACCTCCTCACCAAACACGGGCGTGGTAAGTTTCCCATAAACGTCCTCGGCGTTGAGATCGGCGTGTTTGCCGTTGAGGATAAAGTCATTGCCCTTGGGACCAAGAAAGACAGTCGTTGATTTGCCAAGGAGAATAAAGGTAAAGCAGTCGCCGTATTTATCTCTGCAGTCGAAGAAAAAAGCGTACGGGTCGATGCCATATTGTACGGTGCTTCCAATACTAGTGATTGCAGCAAACTCGGCAGTGAGTTTTCTCCGAACTTCCTCACCCTGCAAAGAACGTGAGGCAGTAAAGATTGTTATCTCAGCCATTGCCTTGGGGACATCGATGGTGCTAGTTCTGCCAGAAAAGGATGGATCAGTTTCGACGTAGTCAAGAA…	310
TATACGATTGTCCCAACTCGA	21	35	5.84527		CAGCAAGTTTGACGAGTCCCTGGCCGCTCTCTACCACGACCTCGATATGGGCTTCACCCCCATCAACTTCATGCTTCACTGGGCCCCTCTCCCCTGGAACCGTAAGCGCGACCACGCCCAGCGCACTGTTGCCAAGATCTACATGGACACTATCAAGGAGCGCCGCGCCAAGGGCAACAACGAATCCGAGCATGACATGATGAAGCACCTTATGAACTCTCCATGGCGGCCGCGGGAATTCGATTCGGTCCATTGACAATCCCCGTCTTTGGTAGCGATGTCGTATACGATTGTCCCAACTCGAAGCTCATGGAACAAAAGAAGTTTGTCAAGTTTGGCCTTACGCAAAAAGCACTCGAGTCACACGTCCAGTTAATCGAGCGAGAGGTTCTTGACTAC…	284		CATTGGAGCAGTCATAAACAACCTCCTCACCAAACACGGGCGTGGTAAGTTTCCCATAAACGTCCTCGGCGTTGAGATCGGCGTGTTTGCCGTTGAGGATAAAGTCATTGCCCTTGGGACCAAGAAAGACAGTCGTTGATTTGCCAAGGAGAATAAAGGTAAAGCAGTCGCCGTATTTATCTCTGCAGTCGAAGAAAAAAGCGTACGGGTCGATGCCATATTGTACGGTGCTTCCAATACTAGTGATTGCAGCAAACTCGGCAGTGAGTTTTCTCCGAACTTCCTCACCCTGCAAAGAACGTGAGGCAGTAAAGATTGTTATCTCAGCCATTGCCTTGGGGACATCGATGGTGCTAGTTCTGCCAGAAAAGGATGGATCAGTTTCGACGTAGTCAAGAA…	#VALUE!
TCTTTTGTTCCATGAGCTTCG	21	35	5.84527		CAGCAAGTTTGACGAGTCCCTGGCCGCTCTCTACCACGACCTCGATATGGGCTTCACCCCCATCAACTTCATGCTTCACTGGGCCCCTCTCCCCTGGAACCGTAAGCGCGACCACGCCCAGCGCACTGTTGCCAAGATCTACATGGACACTATCAAGGAGCGCCGCGCCAAGGGCAACAACGAATCCGAGCATGACATGATGAAGCACCTTATGAACTCTCCATGGCGGCCGCGGGAATTCGATTCGGTCCATTGACAATCCCCGTCTTTGGTAGCGATGTCGTATACGATTGTCCCAACTCGAAGCTCATGGAACAAAAGAAGTTTGTCAAGTTTGGCCTTACGCAAAAAGCACTCGAGTCACACGTCCAGTTAATCGAGCGAGAGGTTCTTGACTAC…	#VALUE!		CATTGGAGCAGTCATAAACAACCTCCTCACCAAACACGGGCGTGGTAAGTTTCCCATAAACGTCCTCGGCGTTGAGATCGGCGTGTTTGCCGTTGAGGATAAAGTCATTGCCCTTGGGACCAAGAAAGACAGTCGTTGATTTGCCAAGGAGAATAAAGGTAAAGCAGTCGCCGTATTTATCTCTGCAGTCGAAGAAAAAAGCGTACGGGTCGATGCCATATTGTACGGTGCTTCCAATACTAGTGATTGCAGCAAACTCGGCAGTGAGTTTTCTCCGAACTTCCTCACCCTGCAAAGAACGTGAGGCAGTAAAGATTGTTATCTCAGCCATTGCCTTGGGGACATCGATGGTGCTAGTTCTGCCAGAAAAGGATGGATCAGTTTCGACGTAGTCAAGAA…	466
AACTGATCCATCCTTTTCTGGC	22	35	5.84527		CAGCAAGTTTGACGAGTCCCTGGCCGCTCTCTACCACGACCTCGATATGGGCTTCACCCCCATCAACTTCATGCTTCACTGGGCCCCTCTCCCCTGGAACCGTAAGCGCGACCACGCCCAGCGCACTGTTGCCAAGATCTACATGGACACTATCAAGGAGCGCCGCGCCAAGGGCAACAACGAATCCGAGCATGACATGATGAAGCACCTTATGAACTCTCCATGGCGGCCGCGGGAATTCGATTCGGTCCATTGACAATCCCCGTCTTTGGTAGCGATGTCGTATACGATTGTCCCAACTCGAAGCTCATGGAACAAAAGAAGTTTGTCAAGTTTGGCCTTACGCAAAAAGCACTCGAGTCACACGTCCAGTTAATCGAGCGAGAGGTTCTTGACTAC…	405		CATTGGAGCAGTCATAAACAACCTCCTCACCAAACACGGGCGTGGTAAGTTTCCCATAAACGTCCTCGGCGTTGAGATCGGCGTGTTTGCCGTTGAGGATAAAGTCATTGCCCTTGGGACCAAGAAAGACAGTCGTTGATTTGCCAAGGAGAATAAAGGTAAAGCAGTCGCCGTATTTATCTCTGCAGTCGAAGAAAAAAGCGTACGGGTCGATGCCATATTGTACGGTGCTTCCAATACTAGTGATTGCAGCAAACTCGGCAGTGAGTTTTCTCCGAACTTCCTCACCCTGCAAAGAACGTGAGGCAGTAAAGATTGTTATCTCAGCCATTGCCTTGGGGACATCGATGGTGCTAGTTCTGCCAGAAAAGGATGGATCAGTTTCGACGTAGTCAAGAA…	#VALUE!
TAGTGATTGCAGCAAACTCGGC	22	35	5.84527		CAGCAAGTTTGACGAGTCCCTGGCCGCTCTCTACCACGACCTCGATATGGGCTTCACCCCCATCAACTTCATGCTTCACTGGGCCCCTCTCCCCTGGAACCGTAAGCGCGACCACGCCCAGCGCACTGTTGCCAAGATCTACATGGACACTATCAAGGAGCGCCGCGCCAAGGGCAACAACGAATCCGAGCATGACATGATGAAGCACCTTATGAACTCTCCATGGCGGCCGCGGGAATTCGATTCGGTCCATTGACAATCCCCGTCTTTGGTAGCGATGTCGTATACGATTGTCCCAACTCGAAGCTCATGGAACAAAAGAAGTTTGTCAAGTTTGGCCTTACGCAAAAAGCACTCGAGTCACACGTCCAGTTAATCGAGCGAGAGGTTCTTGACTAC…	#VALUE!		CATTGGAGCAGTCATAAACAACCTCCTCACCAAACACGGGCGTGGTAAGTTTCCCATAAACGTCCTCGGCGTTGAGATCGGCGTGTTTGCCGTTGAGGATAAAGTCATTGCCCTTGGGACCAAGAAAGACAGTCGTTGATTTGCCAAGGAGAATAAAGGTAAAGCAGTCGCCGTATTTATCTCTGCAGTCGAAGAAAAAAGCGTACGGGTCGATGCCATATTGTACGGTGCTTCCAATACTAGTGATTGCAGCAAACTCGGCAGTGAGTTTTCTCCGAACTTCCTCACCCTGCAAAGAACGTGAGGCAGTAAAGATTGTTATCTCAGCCATTGCCTTGGGGACATCGATGGTGCTAGTTCTGCCAGAAAAGGATGGATCAGTTTCGACGTAGTCAAGAA…	241
TGACTCGAGTGCTTTTTGCG	20	34	5.67826		CAGCAAGTTTGACGAGTCCCTGGCCGCTCTCTACCACGACCTCGATATGGGCTTCACCCCCATCAACTTCATGCTTCACTGGGCCCCTCTCCCCTGGAACCGTAAGCGCGACCACGCCCAGCGCACTGTTGCCAAGATCTACATGGACACTATCAAGGAGCGCCGCGCCAAGGGCAACAACGAATCCGAGCATGACATGATGAAGCACCTTATGAACTCTCCATGGCGGCCGCGGGAATTCGATTCGGTCCATTGACAATCCCCGTCTTTGGTAGCGATGTCGTATACGATTGTCCCAACTCGAAGCTCATGGAACAAAAGAAGTTTGTCAAGTTTGGCCTTACGCAAAAAGCACTCGAGTCACACGTCCAGTTAATCGAGCGAGAGGTTCTTGACTAC…	#VALUE!		CATTGGAGCAGTCATAAACAACCTCCTCACCAAACACGGGCGTGGTAAGTTTCCCATAAACGTCCTCGGCGTTGAGATCGGCGTGTTTGCCGTTGAGGATAAAGTCATTGCCCTTGGGACCAAGAAAGACAGTCGTTGATTTGCCAAGGAGAATAAAGGTAAAGCAGTCGCCGTATTTATCTCTGCAGTCGAAGAAAAAAGCGTACGGGTCGATGCCATATTGTACGGTGCTTCCAATACTAGTGATTGCAGCAAACTCGGCAGTGAGTTTTCTCCGAACTTCCTCACCCTGCAAAGAACGTGAGGCAGTAAAGATTGTTATCTCAGCCATTGCCTTGGGGACATCGATGGTGCTAGTTCTGCCAGAAAAGGATGGATCAGTTTCGACGTAGTCAAGAA…	425
TACATGGACACTATCAAGGAG	21	34	5.67826		CAGCAAGTTTGACGAGTCCCTGGCCGCTCTCTACCACGACCTCGATATGGGCTTCACCCCCATCAACTTCATGCTTCACTGGGCCCCTCTCCCCTGGAACCGTAAGCGCGACCACGCCCAGCGCACTGTTGCCAAGATCTACATGGACACTATCAAGGAGCGCCGCGCCAAGGGCAACAACGAATCCGAGCATGACATGATGAAGCACCTTATGAACTCTCCATGGCGGCCGCGGGAATTCGATTCGGTCCATTGACAATCCCCGTCTTTGGTAGCGATGTCGTATACGATTGTCCCAACTCGAAGCTCATGGAACAAAAGAAGTTTGTCAAGTTTGGCCTTACGCAAAAAGCACTCGAGTCACACGTCCAGTTAATCGAGCGAGAGGTTCTTGACTAC…	140		CATTGGAGCAGTCATAAACAACCTCCTCACCAAACACGGGCGTGGTAAGTTTCCCATAAACGTCCTCGGCGTTGAGATCGGCGTGTTTGCCGTTGAGGATAAAGTCATTGCCCTTGGGACCAAGAAAGACAGTCGTTGATTTGCCAAGGAGAATAAAGGTAAAGCAGTCGCCGTATTTATCTCTGCAGTCGAAGAAAAAAGCGTACGGGTCGATGCCATATTGTACGGTGCTTCCAATACTAGTGATTGCAGCAAACTCGGCAGTGAGTTTTCTCCGAACTTCCTCACCCTGCAAAGAACGTGAGGCAGTAAAGATTGTTATCTCAGCCATTGCCTTGGGGACATCGATGGTGCTAGTTCTGCCAGAAAAGGATGGATCAGTTTCGACGTAGTCAAGAA…	#VALUE!
CAATCTTTACTGCCTCACGTT	21	34	5.67826		CAGCAAGTTTGACGAGTCCCTGGCCGCTCTCTACCACGACCTCGATATGGGCTTCACCCCCATCAACTTCATGCTTCACTGGGCCCCTCTCCCCTGGAACCGTAAGCGCGACCACGCCCAGCGCACTGTTGCCAAGATCTACATGGACACTATCAAGGAGCGCCGCGCCAAGGGCAACAACGAATCCGAGCATGACATGATGAAGCACCTTATGAACTCTCCATGGCGGCCGCGGGAATTCGATTCGGTCCATTGACAATCCCCGTCTTTGGTAGCGATGTCGTATACGATTGTCCCAACTCGAAGCTCATGGAACAAAAGAAGTTTGTCAAGTTTGGCCTTACGCAAAAAGCACTCGAGTCACACGTCCAGTTAATCGAGCGAGAGGTTCTTGACTAC…	470		CATTGGAGCAGTCATAAACAACCTCCTCACCAAACACGGGCGTGGTAAGTTTCCCATAAACGTCCTCGGCGTTGAGATCGGCGTGTTTGCCGTTGAGGATAAAGTCATTGCCCTTGGGACCAAGAAAGACAGTCGTTGATTTGCCAAGGAGAATAAAGGTAAAGCAGTCGCCGTATTTATCTCTGCAGTCGAAGAAAAAAGCGTACGGGTCGATGCCATATTGTACGGTGCTTCCAATACTAGTGATTGCAGCAAACTCGGCAGTGAGTTTTCTCCGAACTTCCTCACCCTGCAAAGAACGTGAGGCAGTAAAGATTGTTATCTCAGCCATTGCCTTGGGGACATCGATGGTGCTAGTTCTGCCAGAAAAGGATGGATCAGTTTCGACGTAGTCAAGAA…	#VALUE!
AGTCGCCGTATTTATCTCTGC	21	34	5.67826		CAGCAAGTTTGACGAGTCCCTGGCCGCTCTCTACCACGACCTCGATATGGGCTTCACCCCCATCAACTTCATGCTTCACTGGGCCCCTCTCCCCTGGAACCGTAAGCGCGACCACGCCCAGCGCACTGTTGCCAAGATCTACATGGACACTATCAAGGAGCGCCGCGCCAAGGGCAACAACGAATCCGAGCATGACATGATGAAGCACCTTATGAACTCTCCATGGCGGCCGCGGGAATTCGATTCGGTCCATTGACAATCCCCGTCTTTGGTAGCGATGTCGTATACGATTGTCCCAACTCGAAGCTCATGGAACAAAAGAAGTTTGTCAAGTTTGGCCTTACGCAAAAAGCACTCGAGTCACACGTCCAGTTAATCGAGCGAGAGGTTCTTGACTAC…	#VALUE!		CATTGGAGCAGTCATAAACAACCTCCTCACCAAACACGGGCGTGGTAAGTTTCCCATAAACGTCCTCGGCGTTGAGATCGGCGTGTTTGCCGTTGAGGATAAAGTCATTGCCCTTGGGACCAAGAAAGACAGTCGTTGATTTGCCAAGGAGAATAAAGGTAAAGCAGTCGCCGTATTTATCTCTGCAGTCGAAGAAAAAAGCGTACGGGTCGATGCCATATTGTACGGTGCTTCCAATACTAGTGATTGCAGCAAACTCGGCAGTGAGTTTTCTCCGAACTTCCTCACCCTGCAAAGAACGTGAGGCAGTAAAGATTGTTATCTCAGCCATTGCCTTGGGGACATCGATGGTGCTAGTTCTGCCAGAAAAGGATGGATCAGTTTCGACGTAGTCAAGAA…	166
CATGTCATGCTCGGATTCGTT	21	34	5.67826		CAGCAAGTTTGACGAGTCCCTGGCCGCTCTCTACCACGACCTCGATATGGGCTTCACCCCCATCAACTTCATGCTTCACTGGGCCCCTCTCCCCTGGAACCGTAAGCGCGACCACGCCCAGCGCACTGTTGCCAAGATCTACATGGACACTATCAAGGAGCGCCGCGCCAAGGGCAACAACGAATCCGAGCATGACATGATGAAGCACCTTATGAACTCTCCATGGCGGCCGCGGGAATTCGATTCGGTCCATTGACAATCCCCGTCTTTGGTAGCGATGTCGTATACGATTGTCCCAACTCGAAGCTCATGGAACAAAAGAAGTTTGTCAAGTTTGGCCTTACGCAAAAAGCACTCGAGTCACACGTCCAGTTAATCGAGCGAGAGGTTCTTGACTAC…	#VALUE!		CATTGGAGCAGTCATAAACAACCTCCTCACCAAACACGGGCGTGGTAAGTTTCCCATAAACGTCCTCGGCGTTGAGATCGGCGTGTTTGCCGTTGAGGATAAAGTCATTGCCCTTGGGACCAAGAAAGACAGTCGTTGATTTGCCAAGGAGAATAAAGGTAAAGCAGTCGCCGTATTTATCTCTGCAGTCGAAGAAAAAAGCGTACGGGTCGATGCCATATTGTACGGTGCTTCCAATACTAGTGATTGCAGCAAACTCGGCAGTGAGTTTTCTCCGAACTTCCTCACCCTGCAAAGAACGTGAGGCAGTAAAGATTGTTATCTCAGCCATTGCCTTGGGGACATCGATGGTGCTAGTTCTGCCAGAAAAGGATGGATCAGTTTCGACGTAGTCAAGAA…	589
AAGGATGGATCAGTTTCGACG	21	34	5.67826		CAGCAAGTTTGACGAGTCCCTGGCCGCTCTCTACCACGACCTCGATATGGGCTTCACCCCCATCAACTTCATGCTTCACTGGGCCCCTCTCCCCTGGAACCGTAAGCGCGACCACGCCCAGCGCACTGTTGCCAAGATCTACATGGACACTATCAAGGAGCGCCGCGCCAAGGGCAACAACGAATCCGAGCATGACATGATGAAGCACCTTATGAACTCTCCATGGCGGCCGCGGGAATTCGATTCGGTCCATTGACAATCCCCGTCTTTGGTAGCGATGTCGTATACGATTGTCCCAACTCGAAGCTCATGGAACAAAAGAAGTTTGTCAAGTTTGGCCTTACGCAAAAAGCACTCGAGTCACACGTCCAGTTAATCGAGCGAGAGGTTCTTGACTAC…	#VALUE!		CATTGGAGCAGTCATAAACAACCTCCTCACCAAACACGGGCGTGGTAAGTTTCCCATAAACGTCCTCGGCGTTGAGATCGGCGTGTTTGCCGTTGAGGATAAAGTCATTGCCCTTGGGACCAAGAAAGACAGTCGTTGATTTGCCAAGGAGAATAAAGGTAAAGCAGTCGCCGTATTTATCTCTGCAGTCGAAGAAAAAAGCGTACGGGTCGATGCCATATTGTACGGTGCTTCCAATACTAGTGATTGCAGCAAACTCGGCAGTGAGTTTTCTCCGAACTTCCTCACCCTGCAAAGAACGTGAGGCAGTAAAGATTGTTATCTCAGCCATTGCCTTGGGGACATCGATGGTGCTAGTTCTGCCAGAAAAGGATGGATCAGTTTCGACGTAGTCAAGAA…	369
TATACGATTGTCCCAACTCGAAGC	24	34	5.67826		CAGCAAGTTTGACGAGTCCCTGGCCGCTCTCTACCACGACCTCGATATGGGCTTCACCCCCATCAACTTCATGCTTCACTGGGCCCCTCTCCCCTGGAACCGTAAGCGCGACCACGCCCAGCGCACTGTTGCCAAGATCTACATGGACACTATCAAGGAGCGCCGCGCCAAGGGCAACAACGAATCCGAGCATGACATGATGAAGCACCTTATGAACTCTCCATGGCGGCCGCGGGAATTCGATTCGGTCCATTGACAATCCCCGTCTTTGGTAGCGATGTCGTATACGATTGTCCCAACTCGAAGCTCATGGAACAAAAGAAGTTTGTCAAGTTTGGCCTTACGCAAAAAGCACTCGAGTCACACGTCCAGTTAATCGAGCGAGAGGTTCTTGACTAC…	284		CATTGGAGCAGTCATAAACAACCTCCTCACCAAACACGGGCGTGGTAAGTTTCCCATAAACGTCCTCGGCGTTGAGATCGGCGTGTTTGCCGTTGAGGATAAAGTCATTGCCCTTGGGACCAAGAAAGACAGTCGTTGATTTGCCAAGGAGAATAAAGGTAAAGCAGTCGCCGTATTTATCTCTGCAGTCGAAGAAAAAAGCGTACGGGTCGATGCCATATTGTACGGTGCTTCCAATACTAGTGATTGCAGCAAACTCGGCAGTGAGTTTTCTCCGAACTTCCTCACCCTGCAAAGAACGTGAGGCAGTAAAGATTGTTATCTCAGCCATTGCCTTGGGGACATCGATGGTGCTAGTTCTGCCAGAAAAGGATGGATCAGTTTCGACGTAGTCAAGAA…	#VALUE!
AAAGATTGTTATCTCAGCCATTGC	24	34	5.67826		CAGCAAGTTTGACGAGTCCCTGGCCGCTCTCTACCACGACCTCGATATGGGCTTCACCCCCATCAACTTCATGCTTCACTGGGCCCCTCTCCCCTGGAACCGTAAGCGCGACCACGCCCAGCGCACTGTTGCCAAGATCTACATGGACACTATCAAGGAGCGCCGCGCCAAGGGCAACAACGAATCCGAGCATGACATGATGAAGCACCTTATGAACTCTCCATGGCGGCCGCGGGAATTCGATTCGGTCCATTGACAATCCCCGTCTTTGGTAGCGATGTCGTATACGATTGTCCCAACTCGAAGCTCATGGAACAAAAGAAGTTTGTCAAGTTTGGCCTTACGCAAAAAGCACTCGAGTCACACGTCCAGTTAATCGAGCGAGAGGTTCTTGACTAC…	#VALUE!		CATTGGAGCAGTCATAAACAACCTCCTCACCAAACACGGGCGTGGTAAGTTTCCCATAAACGTCCTCGGCGTTGAGATCGGCGTGTTTGCCGTTGAGGATAAAGTCATTGCCCTTGGGACCAAGAAAGACAGTCGTTGATTTGCCAAGGAGAATAAAGGTAAAGCAGTCGCCGTATTTATCTCTGCAGTCGAAGAAAAAAGCGTACGGGTCGATGCCATATTGTACGGTGCTTCCAATACTAGTGATTGCAGCAAACTCGGCAGTGAGTTTTCTCCGAACTTCCTCACCCTGCAAAGAACGTGAGGCAGTAAAGATTGTTATCTCAGCCATTGCCTTGGGGACATCGATGGTGCTAGTTCTGCCAGAAAAGGATGGATCAGTTTCGACGTAGTCAAGAA…	311
CAGAGATAAATACGGCGACTG	21	33	5.51125		CAGCAAGTTTGACGAGTCCCTGGCCGCTCTCTACCACGACCTCGATATGGGCTTCACCCCCATCAACTTCATGCTTCACTGGGCCCCTCTCCCCTGGAACCGTAAGCGCGACCACGCCCAGCGCACTGTTGCCAAGATCTACATGGACACTATCAAGGAGCGCCGCGCCAAGGGCAACAACGAATCCGAGCATGACATGATGAAGCACCTTATGAACTCTCCATGGCGGCCGCGGGAATTCGATTCGGTCCATTGACAATCCCCGTCTTTGGTAGCGATGTCGTATACGATTGTCCCAACTCGAAGCTCATGGAACAAAAGAAGTTTGTCAAGTTTGGCCTTACGCAAAAAGCACTCGAGTCACACGTCCAGTTAATCGAGCGAGAGGTTCTTGACTAC…	603		CATTGGAGCAGTCATAAACAACCTCCTCACCAAACACGGGCGTGGTAAGTTTCCCATAAACGTCCTCGGCGTTGAGATCGGCGTGTTTGCCGTTGAGGATAAAGTCATTGCCCTTGGGACCAAGAAAGACAGTCGTTGATTTGCCAAGGAGAATAAAGGTAAAGCAGTCGCCGTATTTATCTCTGCAGTCGAAGAAAAAAGCGTACGGGTCGATGCCATATTGTACGGTGCTTCCAATACTAGTGATTGCAGCAAACTCGGCAGTGAGTTTTCTCCGAACTTCCTCACCCTGCAAAGAACGTGAGGCAGTAAAGATTGTTATCTCAGCCATTGCCTTGGGGACATCGATGGTGCTAGTTCTGCCAGAAAAGGATGGATCAGTTTCGACGTAGTCAAGAA…	#VALUE!
TTTTTTCTTCGACTGCAGAGA	21	33	5.51125		CAGCAAGTTTGACGAGTCCCTGGCCGCTCTCTACCACGACCTCGATATGGGCTTCACCCCCATCAACTTCATGCTTCACTGGGCCCCTCTCCCCTGGAACCGTAAGCGCGACCACGCCCAGCGCACTGTTGCCAAGATCTACATGGACACTATCAAGGAGCGCCGCGCCAAGGGCAACAACGAATCCGAGCATGACATGATGAAGCACCTTATGAACTCTCCATGGCGGCCGCGGGAATTCGATTCGGTCCATTGACAATCCCCGTCTTTGGTAGCGATGTCGTATACGATTGTCCCAACTCGAAGCTCATGGAACAAAAGAAGTTTGTCAAGTTTGGCCTTACGCAAAAAGCACTCGAGTCACACGTCCAGTTAATCGAGCGAGAGGTTCTTGACTAC…	588		CATTGGAGCAGTCATAAACAACCTCCTCACCAAACACGGGCGTGGTAAGTTTCCCATAAACGTCCTCGGCGTTGAGATCGGCGTGTTTGCCGTTGAGGATAAAGTCATTGCCCTTGGGACCAAGAAAGACAGTCGTTGATTTGCCAAGGAGAATAAAGGTAAAGCAGTCGCCGTATTTATCTCTGCAGTCGAAGAAAAAAGCGTACGGGTCGATGCCATATTGTACGGTGCTTCCAATACTAGTGATTGCAGCAAACTCGGCAGTGAGTTTTCTCCGAACTTCCTCACCCTGCAAAGAACGTGAGGCAGTAAAGATTGTTATCTCAGCCATTGCCTTGGGGACATCGATGGTGCTAGTTCTGCCAGAAAAGGATGGATCAGTTTCGACGTAGTCAAGAA…	#VALUE!
TTCCCATAAACGTCCTCGGCG	21	33	5.51125		CAGCAAGTTTGACGAGTCCCTGGCCGCTCTCTACCACGACCTCGATATGGGCTTCACCCCCATCAACTTCATGCTTCACTGGGCCCCTCTCCCCTGGAACCGTAAGCGCGACCACGCCCAGCGCACTGTTGCCAAGATCTACATGGACACTATCAAGGAGCGCCGCGCCAAGGGCAACAACGAATCCGAGCATGACATGATGAAGCACCTTATGAACTCTCCATGGCGGCCGCGGGAATTCGATTCGGTCCATTGACAATCCCCGTCTTTGGTAGCGATGTCGTATACGATTGTCCCAACTCGAAGCTCATGGAACAAAAGAAGTTTGTCAAGTTTGGCCTTACGCAAAAAGCACTCGAGTCACACGTCCAGTTAATCGAGCGAGAGGTTCTTGACTAC…	#VALUE!		CATTGGAGCAGTCATAAACAACCTCCTCACCAAACACGGGCGTGGTAAGTTTCCCATAAACGTCCTCGGCGTTGAGATCGGCGTGTTTGCCGTTGAGGATAAAGTCATTGCCCTTGGGACCAAGAAAGACAGTCGTTGATTTGCCAAGGAGAATAAAGGTAAAGCAGTCGCCGTATTTATCTCTGCAGTCGAAGAAAAAAGCGTACGGGTCGATGCCATATTGTACGGTGCTTCCAATACTAGTGATTGCAGCAAACTCGGCAGTGAGTTTTCTCCGAACTTCCTCACCCTGCAAAGAACGTGAGGCAGTAAAGATTGTTATCTCAGCCATTGCCTTGGGGACATCGATGGTGCTAGTTCTGCCAGAAAAGGATGGATCAGTTTCGACGTAGTCAAGAA…	51
AACAACGAATCCGAGCATGAC	21	33	5.51125		CAGCAAGTTTGACGAGTCCCTGGCCGCTCTCTACCACGACCTCGATATGGGCTTCACCCCCATCAACTTCATGCTTCACTGGGCCCCTCTCCCCTGGAACCGTAAGCGCGACCACGCCCAGCGCACTGTTGCCAAGATCTACATGGACACTATCAAGGAGCGCCGCGCCAAGGGCAACAACGAATCCGAGCATGACATGATGAAGCACCTTATGAACTCTCCATGGCGGCCGCGGGAATTCGATTCGGTCCATTGACAATCCCCGTCTTTGGTAGCGATGTCGTATACGATTGTCCCAACTCGAAGCTCATGGAACAAAAGAAGTTTGTCAAGTTTGGCCTTACGCAAAAAGCACTCGAGTCACACGTCCAGTTAATCGAGCGAGAGGTTCTTGACTAC…	176		CATTGGAGCAGTCATAAACAACCTCCTCACCAAACACGGGCGTGGTAAGTTTCCCATAAACGTCCTCGGCGTTGAGATCGGCGTGTTTGCCGTTGAGGATAAAGTCATTGCCCTTGGGACCAAGAAAGACAGTCGTTGATTTGCCAAGGAGAATAAAGGTAAAGCAGTCGCCGTATTTATCTCTGCAGTCGAAGAAAAAAGCGTACGGGTCGATGCCATATTGTACGGTGCTTCCAATACTAGTGATTGCAGCAAACTCGGCAGTGAGTTTTCTCCGAACTTCCTCACCCTGCAAAGAACGTGAGGCAGTAAAGATTGTTATCTCAGCCATTGCCTTGGGGACATCGATGGTGCTAGTTCTGCCAGAAAAGGATGGATCAGTTTCGACGTAGTCAAGAA…	#VALUE!
ACTAGTGATTGCAGCAAACTCGGC	24	33	5.51125		CAGCAAGTTTGACGAGTCCCTGGCCGCTCTCTACCACGACCTCGATATGGGCTTCACCCCCATCAACTTCATGCTTCACTGGGCCCCTCTCCCCTGGAACCGTAAGCGCGACCACGCCCAGCGCACTGTTGCCAAGATCTACATGGACACTATCAAGGAGCGCCGCGCCAAGGGCAACAACGAATCCGAGCATGACATGATGAAGCACCTTATGAACTCTCCATGGCGGCCGCGGGAATTCGATTCGGTCCATTGACAATCCCCGTCTTTGGTAGCGATGTCGTATACGATTGTCCCAACTCGAAGCTCATGGAACAAAAGAAGTTTGTCAAGTTTGGCCTTACGCAAAAAGCACTCGAGTCACACGTCCAGTTAATCGAGCGAGAGGTTCTTGACTAC…	#VALUE!		CATTGGAGCAGTCATAAACAACCTCCTCACCAAACACGGGCGTGGTAAGTTTCCCATAAACGTCCTCGGCGTTGAGATCGGCGTGTTTGCCGTTGAGGATAAAGTCATTGCCCTTGGGACCAAGAAAGACAGTCGTTGATTTGCCAAGGAGAATAAAGGTAAAGCAGTCGCCGTATTTATCTCTGCAGTCGAAGAAAAAAGCGTACGGGTCGATGCCATATTGTACGGTGCTTCCAATACTAGTGATTGCAGCAAACTCGGCAGTGAGTTTTCTCCGAACTTCCTCACCCTGCAAAGAACGTGAGGCAGTAAAGATTGTTATCTCAGCCATTGCCTTGGGGACATCGATGGTGCTAGTTCTGCCAGAAAAGGATGGATCAGTTTCGACGTAGTCAAGAA…	239
AAAAGGATGGATCAGTTTCGACGT	24	33	5.51125		CAGCAAGTTTGACGAGTCCCTGGCCGCTCTCTACCACGACCTCGATATGGGCTTCACCCCCATCAACTTCATGCTTCACTGGGCCCCTCTCCCCTGGAACCGTAAGCGCGACCACGCCCAGCGCACTGTTGCCAAGATCTACATGGACACTATCAAGGAGCGCCGCGCCAAGGGCAACAACGAATCCGAGCATGACATGATGAAGCACCTTATGAACTCTCCATGGCGGCCGCGGGAATTCGATTCGGTCCATTGACAATCCCCGTCTTTGGTAGCGATGTCGTATACGATTGTCCCAACTCGAAGCTCATGGAACAAAAGAAGTTTGTCAAGTTTGGCCTTACGCAAAAAGCACTCGAGTCACACGTCCAGTTAATCGAGCGAGAGGTTCTTGACTAC…	#VALUE!		CATTGGAGCAGTCATAAACAACCTCCTCACCAAACACGGGCGTGGTAAGTTTCCCATAAACGTCCTCGGCGTTGAGATCGGCGTGTTTGCCGTTGAGGATAAAGTCATTGCCCTTGGGACCAAGAAAGACAGTCGTTGATTTGCCAAGGAGAATAAAGGTAAAGCAGTCGCCGTATTTATCTCTGCAGTCGAAGAAAAAAGCGTACGGGTCGATGCCATATTGTACGGTGCTTCCAATACTAGTGATTGCAGCAAACTCGGCAGTGAGTTTTCTCCGAACTTCCTCACCCTGCAAAGAACGTGAGGCAGTAAAGATTGTTATCTCAGCCATTGCCTTGGGGACATCGATGGTGCTAGTTCTGCCAGAAAAGGATGGATCAGTTTCGACGTAGTCAAGAA…	367
ATTAACTGGACGTGTGAC	18	32	5.34425		CAGCAAGTTTGACGAGTCCCTGGCCGCTCTCTACCACGACCTCGATATGGGCTTCACCCCCATCAACTTCATGCTTCACTGGGCCCCTCTCCCCTGGAACCGTAAGCGCGACCACGCCCAGCGCACTGTTGCCAAGATCTACATGGACACTATCAAGGAGCGCCGCGCCAAGGGCAACAACGAATCCGAGCATGACATGATGAAGCACCTTATGAACTCTCCATGGCGGCCGCGGGAATTCGATTCGGTCCATTGACAATCCCCGTCTTTGGTAGCGATGTCGTATACGATTGTCCCAACTCGAAGCTCATGGAACAAAAGAAGTTTGTCAAGTTTGGCCTTACGCAAAAAGCACTCGAGTCACACGTCCAGTTAATCGAGCGAGAGGTTCTTGACTAC…	#VALUE!		CATTGGAGCAGTCATAAACAACCTCCTCACCAAACACGGGCGTGGTAAGTTTCCCATAAACGTCCTCGGCGTTGAGATCGGCGTGTTTGCCGTTGAGGATAAAGTCATTGCCCTTGGGACCAAGAAAGACAGTCGTTGATTTGCCAAGGAGAATAAAGGTAAAGCAGTCGCCGTATTTATCTCTGCAGTCGAAGAAAAAAGCGTACGGGTCGATGCCATATTGTACGGTGCTTCCAATACTAGTGATTGCAGCAAACTCGGCAGTGAGTTTTCTCCGAACTTCCTCACCCTGCAAAGAACGTGAGGCAGTAAAGATTGTTATCTCAGCCATTGCCTTGGGGACATCGATGGTGCTAGTTCTGCCAGAAAAGGATGGATCAGTTTCGACGTAGTCAAGAA…	411
CTCGATTAACTGGACGTG	18	32	5.34425		CAGCAAGTTTGACGAGTCCCTGGCCGCTCTCTACCACGACCTCGATATGGGCTTCACCCCCATCAACTTCATGCTTCACTGGGCCCCTCTCCCCTGGAACCGTAAGCGCGACCACGCCCAGCGCACTGTTGCCAAGATCTACATGGACACTATCAAGGAGCGCCGCGCCAAGGGCAACAACGAATCCGAGCATGACATGATGAAGCACCTTATGAACTCTCCATGGCGGCCGCGGGAATTCGATTCGGTCCATTGACAATCCCCGTCTTTGGTAGCGATGTCGTATACGATTGTCCCAACTCGAAGCTCATGGAACAAAAGAAGTTTGTCAAGTTTGGCCTTACGCAAAAAGCACTCGAGTCACACGTCCAGTTAATCGAGCGAGAGGTTCTTGACTAC…	#VALUE!		CATTGGAGCAGTCATAAACAACCTCCTCACCAAACACGGGCGTGGTAAGTTTCCCATAAACGTCCTCGGCGTTGAGATCGGCGTGTTTGCCGTTGAGGATAAAGTCATTGCCCTTGGGACCAAGAAAGACAGTCGTTGATTTGCCAAGGAGAATAAAGGTAAAGCAGTCGCCGTATTTATCTCTGCAGTCGAAGAAAAAAGCGTACGGGTCGATGCCATATTGTACGGTGCTTCCAATACTAGTGATTGCAGCAAACTCGGCAGTGAGTTTTCTCCGAACTTCCTCACCCTGCAAAGAACGTGAGGCAGTAAAGATTGTTATCTCAGCCATTGCCTTGGGGACATCGATGGTGCTAGTTCTGCCAGAAAAGGATGGATCAGTTTCGACGTAGTCAAGAA…	407
TAGTGTCCATGTAGATCTT	19	32	5.34425		CAGCAAGTTTGACGAGTCCCTGGCCGCTCTCTACCACGACCTCGATATGGGCTTCACCCCCATCAACTTCATGCTTCACTGGGCCCCTCTCCCCTGGAACCGTAAGCGCGACCACGCCCAGCGCACTGTTGCCAAGATCTACATGGACACTATCAAGGAGCGCCGCGCCAAGGGCAACAACGAATCCGAGCATGACATGATGAAGCACCTTATGAACTCTCCATGGCGGCCGCGGGAATTCGATTCGGTCCATTGACAATCCCCGTCTTTGGTAGCGATGTCGTATACGATTGTCCCAACTCGAAGCTCATGGAACAAAAGAAGTTTGTCAAGTTTGGCCTTACGCAAAAAGCACTCGAGTCACACGTCCAGTTAATCGAGCGAGAGGTTCTTGACTAC…	#VALUE!		CATTGGAGCAGTCATAAACAACCTCCTCACCAAACACGGGCGTGGTAAGTTTCCCATAAACGTCCTCGGCGTTGAGATCGGCGTGTTTGCCGTTGAGGATAAAGTCATTGCCCTTGGGACCAAGAAAGACAGTCGTTGATTTGCCAAGGAGAATAAAGGTAAAGCAGTCGCCGTATTTATCTCTGCAGTCGAAGAAAAAAGCGTACGGGTCGATGCCATATTGTACGGTGCTTCCAATACTAGTGATTGCAGCAAACTCGGCAGTGAGTTTTCTCCGAACTTCCTCACCCTGCAAAGAACGTGAGGCAGTAAAGATTGTTATCTCAGCCATTGCCTTGGGGACATCGATGGTGCTAGTTCTGCCAGAAAAGGATGGATCAGTTTCGACGTAGTCAAGAA…	636
TGGCATCGACCCGTACGCTTT	21	32	5.34425		CAGCAAGTTTGACGAGTCCCTGGCCGCTCTCTACCACGACCTCGATATGGGCTTCACCCCCATCAACTTCATGCTTCACTGGGCCCCTCTCCCCTGGAACCGTAAGCGCGACCACGCCCAGCGCACTGTTGCCAAGATCTACATGGACACTATCAAGGAGCGCCGCGCCAAGGGCAACAACGAATCCGAGCATGACATGATGAAGCACCTTATGAACTCTCCATGGCGGCCGCGGGAATTCGATTCGGTCCATTGACAATCCCCGTCTTTGGTAGCGATGTCGTATACGATTGTCCCAACTCGAAGCTCATGGAACAAAAGAAGTTTGTCAAGTTTGGCCTTACGCAAAAAGCACTCGAGTCACACGTCCAGTTAATCGAGCGAGAGGTTCTTGACTAC…	570		CATTGGAGCAGTCATAAACAACCTCCTCACCAAACACGGGCGTGGTAAGTTTCCCATAAACGTCCTCGGCGTTGAGATCGGCGTGTTTGCCGTTGAGGATAAAGTCATTGCCCTTGGGACCAAGAAAGACAGTCGTTGATTTGCCAAGGAGAATAAAGGTAAAGCAGTCGCCGTATTTATCTCTGCAGTCGAAGAAAAAAGCGTACGGGTCGATGCCATATTGTACGGTGCTTCCAATACTAGTGATTGCAGCAAACTCGGCAGTGAGTTTTCTCCGAACTTCCTCACCCTGCAAAGAACGTGAGGCAGTAAAGATTGTTATCTCAGCCATTGCCTTGGGGACATCGATGGTGCTAGTTCTGCCAGAAAAGGATGGATCAGTTTCGACGTAGTCAAGAA…	#VALUE!
ATCGACCCGTACGCTTTTTTC	21	32	5.34425		CAGCAAGTTTGACGAGTCCCTGGCCGCTCTCTACCACGACCTCGATATGGGCTTCACCCCCATCAACTTCATGCTTCACTGGGCCCCTCTCCCCTGGAACCGTAAGCGCGACCACGCCCAGCGCACTGTTGCCAAGATCTACATGGACACTATCAAGGAGCGCCGCGCCAAGGGCAACAACGAATCCGAGCATGACATGATGAAGCACCTTATGAACTCTCCATGGCGGCCGCGGGAATTCGATTCGGTCCATTGACAATCCCCGTCTTTGGTAGCGATGTCGTATACGATTGTCCCAACTCGAAGCTCATGGAACAAAAGAAGTTTGTCAAGTTTGGCCTTACGCAAAAAGCACTCGAGTCACACGTCCAGTTAATCGAGCGAGAGGTTCTTGACTAC…	574		CATTGGAGCAGTCATAAACAACCTCCTCACCAAACACGGGCGTGGTAAGTTTCCCATAAACGTCCTCGGCGTTGAGATCGGCGTGTTTGCCGTTGAGGATAAAGTCATTGCCCTTGGGACCAAGAAAGACAGTCGTTGATTTGCCAAGGAGAATAAAGGTAAAGCAGTCGCCGTATTTATCTCTGCAGTCGAAGAAAAAAGCGTACGGGTCGATGCCATATTGTACGGTGCTTCCAATACTAGTGATTGCAGCAAACTCGGCAGTGAGTTTTCTCCGAACTTCCTCACCCTGCAAAGAACGTGAGGCAGTAAAGATTGTTATCTCAGCCATTGCCTTGGGGACATCGATGGTGCTAGTTCTGCCAGAAAAGGATGGATCAGTTTCGACGTAGTCAAGAA…	#VALUE!
TAAGGCCAAACTTGACAAACT	21	32	5.34425		CAGCAAGTTTGACGAGTCCCTGGCCGCTCTCTACCACGACCTCGATATGGGCTTCACCCCCATCAACTTCATGCTTCACTGGGCCCCTCTCCCCTGGAACCGTAAGCGCGACCACGCCCAGCGCACTGTTGCCAAGATCTACATGGACACTATCAAGGAGCGCCGCGCCAAGGGCAACAACGAATCCGAGCATGACATGATGAAGCACCTTATGAACTCTCCATGGCGGCCGCGGGAATTCGATTCGGTCCATTGACAATCCCCGTCTTTGGTAGCGATGTCGTATACGATTGTCCCAACTCGAAGCTCATGGAACAAAAGAAGTTTGTCAAGTTTGGCCTTACGCAAAAAGCACTCGAGTCACACGTCCAGTTAATCGAGCGAGAGGTTCTTGACTAC…	#VALUE!		CATTGGAGCAGTCATAAACAACCTCCTCACCAAACACGGGCGTGGTAAGTTTCCCATAAACGTCCTCGGCGTTGAGATCGGCGTGTTTGCCGTTGAGGATAAAGTCATTGCCCTTGGGACCAAGAAAGACAGTCGTTGATTTGCCAAGGAGAATAAAGGTAAAGCAGTCGCCGTATTTATCTCTGCAGTCGAAGAAAAAAGCGTACGGGTCGATGCCATATTGTACGGTGCTTCCAATACTAGTGATTGCAGCAAACTCGGCAGTGAGTTTTCTCCGAACTTCCTCACCCTGCAAAGAACGTGAGGCAGTAAAGATTGTTATCTCAGCCATTGCCTTGGGGACATCGATGGTGCTAGTTCTGCCAGAAAAGGATGGATCAGTTTCGACGTAGTCAAGAA…	445
AGTTAATCGAGCGAGAGGTTC	21	32	5.34425		CAGCAAGTTTGACGAGTCCCTGGCCGCTCTCTACCACGACCTCGATATGGGCTTCACCCCCATCAACTTCATGCTTCACTGGGCCCCTCTCCCCTGGAACCGTAAGCGCGACCACGCCCAGCGCACTGTTGCCAAGATCTACATGGACACTATCAAGGAGCGCCGCGCCAAGGGCAACAACGAATCCGAGCATGACATGATGAAGCACCTTATGAACTCTCCATGGCGGCCGCGGGAATTCGATTCGGTCCATTGACAATCCCCGTCTTTGGTAGCGATGTCGTATACGATTGTCCCAACTCGAAGCTCATGGAACAAAAGAAGTTTGTCAAGTTTGGCCTTACGCAAAAAGCACTCGAGTCACACGTCCAGTTAATCGAGCGAGAGGTTCTTGACTAC…	371		CATTGGAGCAGTCATAAACAACCTCCTCACCAAACACGGGCGTGGTAAGTTTCCCATAAACGTCCTCGGCGTTGAGATCGGCGTGTTTGCCGTTGAGGATAAAGTCATTGCCCTTGGGACCAAGAAAGACAGTCGTTGATTTGCCAAGGAGAATAAAGGTAAAGCAGTCGCCGTATTTATCTCTGCAGTCGAAGAAAAAAGCGTACGGGTCGATGCCATATTGTACGGTGCTTCCAATACTAGTGATTGCAGCAAACTCGGCAGTGAGTTTTCTCCGAACTTCCTCACCCTGCAAAGAACGTGAGGCAGTAAAGATTGTTATCTCAGCCATTGCCTTGGGGACATCGATGGTGCTAGTTCTGCCAGAAAAGGATGGATCAGTTTCGACGTAGTCAAGAA…	#VALUE!
CGTGAGGCAGTAAAGATTGTT	21	32	5.34425		CAGCAAGTTTGACGAGTCCCTGGCCGCTCTCTACCACGACCTCGATATGGGCTTCACCCCCATCAACTTCATGCTTCACTGGGCCCCTCTCCCCTGGAACCGTAAGCGCGACCACGCCCAGCGCACTGTTGCCAAGATCTACATGGACACTATCAAGGAGCGCCGCGCCAAGGGCAACAACGAATCCGAGCATGACATGATGAAGCACCTTATGAACTCTCCATGGCGGCCGCGGGAATTCGATTCGGTCCATTGACAATCCCCGTCTTTGGTAGCGATGTCGTATACGATTGTCCCAACTCGAAGCTCATGGAACAAAAGAAGTTTGTCAAGTTTGGCCTTACGCAAAAAGCACTCGAGTCACACGTCCAGTTAATCGAGCGAGAGGTTCTTGACTAC…	#VALUE!		CATTGGAGCAGTCATAAACAACCTCCTCACCAAACACGGGCGTGGTAAGTTTCCCATAAACGTCCTCGGCGTTGAGATCGGCGTGTTTGCCGTTGAGGATAAAGTCATTGCCCTTGGGACCAAGAAAGACAGTCGTTGATTTGCCAAGGAGAATAAAGGTAAAGCAGTCGCCGTATTTATCTCTGCAGTCGAAGAAAAAAGCGTACGGGTCGATGCCATATTGTACGGTGCTTCCAATACTAGTGATTGCAGCAAACTCGGCAGTGAGTTTTCTCCGAACTTCCTCACCCTGCAAAGAACGTGAGGCAGTAAAGATTGTTATCTCAGCCATTGCCTTGGGGACATCGATGGTGCTAGTTCTGCCAGAAAAGGATGGATCAGTTTCGACGTAGTCAAGAA…	300
ATTAACTGGACGTGTGACTCGAGTG	25	32	5.34425		CAGCAAGTTTGACGAGTCCCTGGCCGCTCTCTACCACGACCTCGATATGGGCTTCACCCCCATCAACTTCATGCTTCACTGGGCCCCTCTCCCCTGGAACCGTAAGCGCGACCACGCCCAGCGCACTGTTGCCAAGATCTACATGGACACTATCAAGGAGCGCCGCGCCAAGGGCAACAACGAATCCGAGCATGACATGATGAAGCACCTTATGAACTCTCCATGGCGGCCGCGGGAATTCGATTCGGTCCATTGACAATCCCCGTCTTTGGTAGCGATGTCGTATACGATTGTCCCAACTCGAAGCTCATGGAACAAAAGAAGTTTGTCAAGTTTGGCCTTACGCAAAAAGCACTCGAGTCACACGTCCAGTTAATCGAGCGAGAGGTTCTTGACTAC…	#VALUE!		CATTGGAGCAGTCATAAACAACCTCCTCACCAAACACGGGCGTGGTAAGTTTCCCATAAACGTCCTCGGCGTTGAGATCGGCGTGTTTGCCGTTGAGGATAAAGTCATTGCCCTTGGGACCAAGAAAGACAGTCGTTGATTTGCCAAGGAGAATAAAGGTAAAGCAGTCGCCGTATTTATCTCTGCAGTCGAAGAAAAAAGCGTACGGGTCGATGCCATATTGTACGGTGCTTCCAATACTAGTGATTGCAGCAAACTCGGCAGTGAGTTTTCTCCGAACTTCCTCACCCTGCAAAGAACGTGAGGCAGTAAAGATTGTTATCTCAGCCATTGCCTTGGGGACATCGATGGTGCTAGTTCTGCCAGAAAAGGATGGATCAGTTTCGACGTAGTCAAGAA…	411
ACGTGTGACTCGAGTGCT	18	31	5.17724		CAGCAAGTTTGACGAGTCCCTGGCCGCTCTCTACCACGACCTCGATATGGGCTTCACCCCCATCAACTTCATGCTTCACTGGGCCCCTCTCCCCTGGAACCGTAAGCGCGACCACGCCCAGCGCACTGTTGCCAAGATCTACATGGACACTATCAAGGAGCGCCGCGCCAAGGGCAACAACGAATCCGAGCATGACATGATGAAGCACCTTATGAACTCTCCATGGCGGCCGCGGGAATTCGATTCGGTCCATTGACAATCCCCGTCTTTGGTAGCGATGTCGTATACGATTGTCCCAACTCGAAGCTCATGGAACAAAAGAAGTTTGTCAAGTTTGGCCTTACGCAAAAAGCACTCGAGTCACACGTCCAGTTAATCGAGCGAGAGGTTCTTGACTAC…	#VALUE!		CATTGGAGCAGTCATAAACAACCTCCTCACCAAACACGGGCGTGGTAAGTTTCCCATAAACGTCCTCGGCGTTGAGATCGGCGTGTTTGCCGTTGAGGATAAAGTCATTGCCCTTGGGACCAAGAAAGACAGTCGTTGATTTGCCAAGGAGAATAAAGGTAAAGCAGTCGCCGTATTTATCTCTGCAGTCGAAGAAAAAAGCGTACGGGTCGATGCCATATTGTACGGTGCTTCCAATACTAGTGATTGCAGCAAACTCGGCAGTGAGTTTTCTCCGAACTTCCTCACCCTGCAAAGAACGTGAGGCAGTAAAGATTGTTATCTCAGCCATTGCCTTGGGGACATCGATGGTGCTAGTTCTGCCAGAAAAGGATGGATCAGTTTCGACGTAGTCAAGAA…	420
AATGGCTGAGATAACAAT	18	31	5.17724		CAGCAAGTTTGACGAGTCCCTGGCCGCTCTCTACCACGACCTCGATATGGGCTTCACCCCCATCAACTTCATGCTTCACTGGGCCCCTCTCCCCTGGAACCGTAAGCGCGACCACGCCCAGCGCACTGTTGCCAAGATCTACATGGACACTATCAAGGAGCGCCGCGCCAAGGGCAACAACGAATCCGAGCATGACATGATGAAGCACCTTATGAACTCTCCATGGCGGCCGCGGGAATTCGATTCGGTCCATTGACAATCCCCGTCTTTGGTAGCGATGTCGTATACGATTGTCCCAACTCGAAGCTCATGGAACAAAAGAAGTTTGTCAAGTTTGGCCTTACGCAAAAAGCACTCGAGTCACACGTCCAGTTAATCGAGCGAGAGGTTCTTGACTAC…	456		CATTGGAGCAGTCATAAACAACCTCCTCACCAAACACGGGCGTGGTAAGTTTCCCATAAACGTCCTCGGCGTTGAGATCGGCGTGTTTGCCGTTGAGGATAAAGTCATTGCCCTTGGGACCAAGAAAGACAGTCGTTGATTTGCCAAGGAGAATAAAGGTAAAGCAGTCGCCGTATTTATCTCTGCAGTCGAAGAAAAAAGCGTACGGGTCGATGCCATATTGTACGGTGCTTCCAATACTAGTGATTGCAGCAAACTCGGCAGTGAGTTTTCTCCGAACTTCCTCACCCTGCAAAGAACGTGAGGCAGTAAAGATTGTTATCTCAGCCATTGCCTTGGGGACATCGATGGTGCTAGTTCTGCCAGAAAAGGATGGATCAGTTTCGACGTAGTCAAGAA…	#VALUE!
ACGATTGTCCCAACTCGAAGC	21	31	5.17724		CAGCAAGTTTGACGAGTCCCTGGCCGCTCTCTACCACGACCTCGATATGGGCTTCACCCCCATCAACTTCATGCTTCACTGGGCCCCTCTCCCCTGGAACCGTAAGCGCGACCACGCCCAGCGCACTGTTGCCAAGATCTACATGGACACTATCAAGGAGCGCCGCGCCAAGGGCAACAACGAATCCGAGCATGACATGATGAAGCACCTTATGAACTCTCCATGGCGGCCGCGGGAATTCGATTCGGTCCATTGACAATCCCCGTCTTTGGTAGCGATGTCGTATACGATTGTCCCAACTCGAAGCTCATGGAACAAAAGAAGTTTGTCAAGTTTGGCCTTACGCAAAAAGCACTCGAGTCACACGTCCAGTTAATCGAGCGAGAGGTTCTTGACTAC…	287		CATTGGAGCAGTCATAAACAACCTCCTCACCAAACACGGGCGTGGTAAGTTTCCCATAAACGTCCTCGGCGTTGAGATCGGCGTGTTTGCCGTTGAGGATAAAGTCATTGCCCTTGGGACCAAGAAAGACAGTCGTTGATTTGCCAAGGAGAATAAAGGTAAAGCAGTCGCCGTATTTATCTCTGCAGTCGAAGAAAAAAGCGTACGGGTCGATGCCATATTGTACGGTGCTTCCAATACTAGTGATTGCAGCAAACTCGGCAGTGAGTTTTCTCCGAACTTCCTCACCCTGCAAAGAACGTGAGGCAGTAAAGATTGTTATCTCAGCCATTGCCTTGGGGACATCGATGGTGCTAGTTCTGCCAGAAAAGGATGGATCAGTTTCGACGTAGTCAAGAA…	#VALUE!
TCGCCGTATTTATCTCTGCAG	21	31	5.17724		CAGCAAGTTTGACGAGTCCCTGGCCGCTCTCTACCACGACCTCGATATGGGCTTCACCCCCATCAACTTCATGCTTCACTGGGCCCCTCTCCCCTGGAACCGTAAGCGCGACCACGCCCAGCGCACTGTTGCCAAGATCTACATGGACACTATCAAGGAGCGCCGCGCCAAGGGCAACAACGAATCCGAGCATGACATGATGAAGCACCTTATGAACTCTCCATGGCGGCCGCGGGAATTCGATTCGGTCCATTGACAATCCCCGTCTTTGGTAGCGATGTCGTATACGATTGTCCCAACTCGAAGCTCATGGAACAAAAGAAGTTTGTCAAGTTTGGCCTTACGCAAAAAGCACTCGAGTCACACGTCCAGTTAATCGAGCGAGAGGTTCTTGACTAC…	#VALUE!		CATTGGAGCAGTCATAAACAACCTCCTCACCAAACACGGGCGTGGTAAGTTTCCCATAAACGTCCTCGGCGTTGAGATCGGCGTGTTTGCCGTTGAGGATAAAGTCATTGCCCTTGGGACCAAGAAAGACAGTCGTTGATTTGCCAAGGAGAATAAAGGTAAAGCAGTCGCCGTATTTATCTCTGCAGTCGAAGAAAAAAGCGTACGGGTCGATGCCATATTGTACGGTGCTTCCAATACTAGTGATTGCAGCAAACTCGGCAGTGAGTTTTCTCCGAACTTCCTCACCCTGCAAAGAACGTGAGGCAGTAAAGATTGTTATCTCAGCCATTGCCTTGGGGACATCGATGGTGCTAGTTCTGCCAGAAAAGGATGGATCAGTTTCGACGTAGTCAAGAA…	168
GTTGAGATCGGCGTGTTTGCC	21	31	5.17724		CAGCAAGTTTGACGAGTCCCTGGCCGCTCTCTACCACGACCTCGATATGGGCTTCACCCCCATCAACTTCATGCTTCACTGGGCCCCTCTCCCCTGGAACCGTAAGCGCGACCACGCCCAGCGCACTGTTGCCAAGATCTACATGGACACTATCAAGGAGCGCCGCGCCAAGGGCAACAACGAATCCGAGCATGACATGATGAAGCACCTTATGAACTCTCCATGGCGGCCGCGGGAATTCGATTCGGTCCATTGACAATCCCCGTCTTTGGTAGCGATGTCGTATACGATTGTCCCAACTCGAAGCTCATGGAACAAAAGAAGTTTGTCAAGTTTGGCCTTACGCAAAAAGCACTCGAGTCACACGTCCAGTTAATCGAGCGAGAGGTTCTTGACTAC…	#VALUE!		CATTGGAGCAGTCATAAACAACCTCCTCACCAAACACGGGCGTGGTAAGTTTCCCATAAACGTCCTCGGCGTTGAGATCGGCGTGTTTGCCGTTGAGGATAAAGTCATTGCCCTTGGGACCAAGAAAGACAGTCGTTGATTTGCCAAGGAGAATAAAGGTAAAGCAGTCGCCGTATTTATCTCTGCAGTCGAAGAAAAAAGCGTACGGGTCGATGCCATATTGTACGGTGCTTCCAATACTAGTGATTGCAGCAAACTCGGCAGTGAGTTTTCTCCGAACTTCCTCACCCTGCAAAGAACGTGAGGCAGTAAAGATTGTTATCTCAGCCATTGCCTTGGGGACATCGATGGTGCTAGTTCTGCCAGAAAAGGATGGATCAGTTTCGACGTAGTCAAGAA…	71
AGTTTCGACGTAGTCAAGAACC	22	31	5.17724		CAGCAAGTTTGACGAGTCCCTGGCCGCTCTCTACCACGACCTCGATATGGGCTTCACCCCCATCAACTTCATGCTTCACTGGGCCCCTCTCCCCTGGAACCGTAAGCGCGACCACGCCCAGCGCACTGTTGCCAAGATCTACATGGACACTATCAAGGAGCGCCGCGCCAAGGGCAACAACGAATCCGAGCATGACATGATGAAGCACCTTATGAACTCTCCATGGCGGCCGCGGGAATTCGATTCGGTCCATTGACAATCCCCGTCTTTGGTAGCGATGTCGTATACGATTGTCCCAACTCGAAGCTCATGGAACAAAAGAAGTTTGTCAAGTTTGGCCTTACGCAAAAAGCACTCGAGTCACACGTCCAGTTAATCGAGCGAGAGGTTCTTGACTAC…	#VALUE!		CATTGGAGCAGTCATAAACAACCTCCTCACCAAACACGGGCGTGGTAAGTTTCCCATAAACGTCCTCGGCGTTGAGATCGGCGTGTTTGCCGTTGAGGATAAAGTCATTGCCCTTGGGACCAAGAAAGACAGTCGTTGATTTGCCAAGGAGAATAAAGGTAAAGCAGTCGCCGTATTTATCTCTGCAGTCGAAGAAAAAAGCGTACGGGTCGATGCCATATTGTACGGTGCTTCCAATACTAGTGATTGCAGCAAACTCGGCAGTGAGTTTTCTCCGAACTTCCTCACCCTGCAAAGAACGTGAGGCAGTAAAGATTGTTATCTCAGCCATTGCCTTGGGGACATCGATGGTGCTAGTTCTGCCAGAAAAGGATGGATCAGTTTCGACGTAGTCAAGAA…	380
CTCGCTCGATTAACTGGACGTG	22	31	5.17724		CAGCAAGTTTGACGAGTCCCTGGCCGCTCTCTACCACGACCTCGATATGGGCTTCACCCCCATCAACTTCATGCTTCACTGGGCCCCTCTCCCCTGGAACCGTAAGCGCGACCACGCCCAGCGCACTGTTGCCAAGATCTACATGGACACTATCAAGGAGCGCCGCGCCAAGGGCAACAACGAATCCGAGCATGACATGATGAAGCACCTTATGAACTCTCCATGGCGGCCGCGGGAATTCGATTCGGTCCATTGACAATCCCCGTCTTTGGTAGCGATGTCGTATACGATTGTCCCAACTCGAAGCTCATGGAACAAAAGAAGTTTGTCAAGTTTGGCCTTACGCAAAAAGCACTCGAGTCACACGTCCAGTTAATCGAGCGAGAGGTTCTTGACTAC…	#VALUE!		CATTGGAGCAGTCATAAACAACCTCCTCACCAAACACGGGCGTGGTAAGTTTCCCATAAACGTCCTCGGCGTTGAGATCGGCGTGTTTGCCGTTGAGGATAAAGTCATTGCCCTTGGGACCAAGAAAGACAGTCGTTGATTTGCCAAGGAGAATAAAGGTAAAGCAGTCGCCGTATTTATCTCTGCAGTCGAAGAAAAAAGCGTACGGGTCGATGCCATATTGTACGGTGCTTCCAATACTAGTGATTGCAGCAAACTCGGCAGTGAGTTTTCTCCGAACTTCCTCACCCTGCAAAGAACGTGAGGCAGTAAAGATTGTTATCTCAGCCATTGCCTTGGGGACATCGATGGTGCTAGTTCTGCCAGAAAAGGATGGATCAGTTTCGACGTAGTCAAGAA…	403
TTAACTGGACGTGTGACTCGAGT	23	31	5.17724		CAGCAAGTTTGACGAGTCCCTGGCCGCTCTCTACCACGACCTCGATATGGGCTTCACCCCCATCAACTTCATGCTTCACTGGGCCCCTCTCCCCTGGAACCGTAAGCGCGACCACGCCCAGCGCACTGTTGCCAAGATCTACATGGACACTATCAAGGAGCGCCGCGCCAAGGGCAACAACGAATCCGAGCATGACATGATGAAGCACCTTATGAACTCTCCATGGCGGCCGCGGGAATTCGATTCGGTCCATTGACAATCCCCGTCTTTGGTAGCGATGTCGTATACGATTGTCCCAACTCGAAGCTCATGGAACAAAAGAAGTTTGTCAAGTTTGGCCTTACGCAAAAAGCACTCGAGTCACACGTCCAGTTAATCGAGCGAGAGGTTCTTGACTAC…	#VALUE!		CATTGGAGCAGTCATAAACAACCTCCTCACCAAACACGGGCGTGGTAAGTTTCCCATAAACGTCCTCGGCGTTGAGATCGGCGTGTTTGCCGTTGAGGATAAAGTCATTGCCCTTGGGACCAAGAAAGACAGTCGTTGATTTGCCAAGGAGAATAAAGGTAAAGCAGTCGCCGTATTTATCTCTGCAGTCGAAGAAAAAAGCGTACGGGTCGATGCCATATTGTACGGTGCTTCCAATACTAGTGATTGCAGCAAACTCGGCAGTGAGTTTTCTCCGAACTTCCTCACCCTGCAAAGAACGTGAGGCAGTAAAGATTGTTATCTCAGCCATTGCCTTGGGGACATCGATGGTGCTAGTTCTGCCAGAAAAGGATGGATCAGTTTCGACGTAGTCAAGAA…	412
GTGATTGCAGCAAACTCGGC	20	30	5.01023		CAGCAAGTTTGACGAGTCCCTGGCCGCTCTCTACCACGACCTCGATATGGGCTTCACCCCCATCAACTTCATGCTTCACTGGGCCCCTCTCCCCTGGAACCGTAAGCGCGACCACGCCCAGCGCACTGTTGCCAAGATCTACATGGACACTATCAAGGAGCGCCGCGCCAAGGGCAACAACGAATCCGAGCATGACATGATGAAGCACCTTATGAACTCTCCATGGCGGCCGCGGGAATTCGATTCGGTCCATTGACAATCCCCGTCTTTGGTAGCGATGTCGTATACGATTGTCCCAACTCGAAGCTCATGGAACAAAAGAAGTTTGTCAAGTTTGGCCTTACGCAAAAAGCACTCGAGTCACACGTCCAGTTAATCGAGCGAGAGGTTCTTGACTAC…	#VALUE!		CATTGGAGCAGTCATAAACAACCTCCTCACCAAACACGGGCGTGGTAAGTTTCCCATAAACGTCCTCGGCGTTGAGATCGGCGTGTTTGCCGTTGAGGATAAAGTCATTGCCCTTGGGACCAAGAAAGACAGTCGTTGATTTGCCAAGGAGAATAAAGGTAAAGCAGTCGCCGTATTTATCTCTGCAGTCGAAGAAAAAAGCGTACGGGTCGATGCCATATTGTACGGTGCTTCCAATACTAGTGATTGCAGCAAACTCGGCAGTGAGTTTTCTCCGAACTTCCTCACCCTGCAAAGAACGTGAGGCAGTAAAGATTGTTATCTCAGCCATTGCCTTGGGGACATCGATGGTGCTAGTTCTGCCAGAAAAGGATGGATCAGTTTCGACGTAGTCAAGAA…	243
TTTATCTCTGCAGTCGAAGAA	21	30	5.01023		CAGCAAGTTTGACGAGTCCCTGGCCGCTCTCTACCACGACCTCGATATGGGCTTCACCCCCATCAACTTCATGCTTCACTGGGCCCCTCTCCCCTGGAACCGTAAGCGCGACCACGCCCAGCGCACTGTTGCCAAGATCTACATGGACACTATCAAGGAGCGCCGCGCCAAGGGCAACAACGAATCCGAGCATGACATGATGAAGCACCTTATGAACTCTCCATGGCGGCCGCGGGAATTCGATTCGGTCCATTGACAATCCCCGTCTTTGGTAGCGATGTCGTATACGATTGTCCCAACTCGAAGCTCATGGAACAAAAGAAGTTTGTCAAGTTTGGCCTTACGCAAAAAGCACTCGAGTCACACGTCCAGTTAATCGAGCGAGAGGTTCTTGACTAC…	#VALUE!		CATTGGAGCAGTCATAAACAACCTCCTCACCAAACACGGGCGTGGTAAGTTTCCCATAAACGTCCTCGGCGTTGAGATCGGCGTGTTTGCCGTTGAGGATAAAGTCATTGCCCTTGGGACCAAGAAAGACAGTCGTTGATTTGCCAAGGAGAATAAAGGTAAAGCAGTCGCCGTATTTATCTCTGCAGTCGAAGAAAAAAGCGTACGGGTCGATGCCATATTGTACGGTGCTTCCAATACTAGTGATTGCAGCAAACTCGGCAGTGAGTTTTCTCCGAACTTCCTCACCCTGCAAAGAACGTGAGGCAGTAAAGATTGTTATCTCAGCCATTGCCTTGGGGACATCGATGGTGCTAGTTCTGCCAGAAAAGGATGGATCAGTTTCGACGTAGTCAAGAA…	176
GTAGATCTTGGCAACAGTGCG	21	30	5.01023		CAGCAAGTTTGACGAGTCCCTGGCCGCTCTCTACCACGACCTCGATATGGGCTTCACCCCCATCAACTTCATGCTTCACTGGGCCCCTCTCCCCTGGAACCGTAAGCGCGACCACGCCCAGCGCACTGTTGCCAAGATCTACATGGACACTATCAAGGAGCGCCGCGCCAAGGGCAACAACGAATCCGAGCATGACATGATGAAGCACCTTATGAACTCTCCATGGCGGCCGCGGGAATTCGATTCGGTCCATTGACAATCCCCGTCTTTGGTAGCGATGTCGTATACGATTGTCCCAACTCGAAGCTCATGGAACAAAAGAAGTTTGTCAAGTTTGGCCTTACGCAAAAAGCACTCGAGTCACACGTCCAGTTAATCGAGCGAGAGGTTCTTGACTAC…	#VALUE!		CATTGGAGCAGTCATAAACAACCTCCTCACCAAACACGGGCGTGGTAAGTTTCCCATAAACGTCCTCGGCGTTGAGATCGGCGTGTTTGCCGTTGAGGATAAAGTCATTGCCCTTGGGACCAAGAAAGACAGTCGTTGATTTGCCAAGGAGAATAAAGGTAAAGCAGTCGCCGTATTTATCTCTGCAGTCGAAGAAAAAAGCGTACGGGTCGATGCCATATTGTACGGTGCTTCCAATACTAGTGATTGCAGCAAACTCGGCAGTGAGTTTTCTCCGAACTTCCTCACCCTGCAAAGAACGTGAGGCAGTAAAGATTGTTATCTCAGCCATTGCCTTGGGGACATCGATGGTGCTAGTTCTGCCAGAAAAGGATGGATCAGTTTCGACGTAGTCAAGAA…	646
TGTAGATCTTGGCAACAGTGCG	22	30	5.01023		CAGCAAGTTTGACGAGTCCCTGGCCGCTCTCTACCACGACCTCGATATGGGCTTCACCCCCATCAACTTCATGCTTCACTGGGCCCCTCTCCCCTGGAACCGTAAGCGCGACCACGCCCAGCGCACTGTTGCCAAGATCTACATGGACACTATCAAGGAGCGCCGCGCCAAGGGCAACAACGAATCCGAGCATGACATGATGAAGCACCTTATGAACTCTCCATGGCGGCCGCGGGAATTCGATTCGGTCCATTGACAATCCCCGTCTTTGGTAGCGATGTCGTATACGATTGTCCCAACTCGAAGCTCATGGAACAAAAGAAGTTTGTCAAGTTTGGCCTTACGCAAAAAGCACTCGAGTCACACGTCCAGTTAATCGAGCGAGAGGTTCTTGACTAC…	#VALUE!		CATTGGAGCAGTCATAAACAACCTCCTCACCAAACACGGGCGTGGTAAGTTTCCCATAAACGTCCTCGGCGTTGAGATCGGCGTGTTTGCCGTTGAGGATAAAGTCATTGCCCTTGGGACCAAGAAAGACAGTCGTTGATTTGCCAAGGAGAATAAAGGTAAAGCAGTCGCCGTATTTATCTCTGCAGTCGAAGAAAAAAGCGTACGGGTCGATGCCATATTGTACGGTGCTTCCAATACTAGTGATTGCAGCAAACTCGGCAGTGAGTTTTCTCCGAACTTCCTCACCCTGCAAAGAACGTGAGGCAGTAAAGATTGTTATCTCAGCCATTGCCTTGGGGACATCGATGGTGCTAGTTCTGCCAGAAAAGGATGGATCAGTTTCGACGTAGTCAAGAA…	645
ACGTGTGACTCGAGTGCTT	19	29	4.84322		CAGCAAGTTTGACGAGTCCCTGGCCGCTCTCTACCACGACCTCGATATGGGCTTCACCCCCATCAACTTCATGCTTCACTGGGCCCCTCTCCCCTGGAACCGTAAGCGCGACCACGCCCAGCGCACTGTTGCCAAGATCTACATGGACACTATCAAGGAGCGCCGCGCCAAGGGCAACAACGAATCCGAGCATGACATGATGAAGCACCTTATGAACTCTCCATGGCGGCCGCGGGAATTCGATTCGGTCCATTGACAATCCCCGTCTTTGGTAGCGATGTCGTATACGATTGTCCCAACTCGAAGCTCATGGAACAAAAGAAGTTTGTCAAGTTTGGCCTTACGCAAAAAGCACTCGAGTCACACGTCCAGTTAATCGAGCGAGAGGTTCTTGACTAC…	#VALUE!		CATTGGAGCAGTCATAAACAACCTCCTCACCAAACACGGGCGTGGTAAGTTTCCCATAAACGTCCTCGGCGTTGAGATCGGCGTGTTTGCCGTTGAGGATAAAGTCATTGCCCTTGGGACCAAGAAAGACAGTCGTTGATTTGCCAAGGAGAATAAAGGTAAAGCAGTCGCCGTATTTATCTCTGCAGTCGAAGAAAAAAGCGTACGGGTCGATGCCATATTGTACGGTGCTTCCAATACTAGTGATTGCAGCAAACTCGGCAGTGAGTTTTCTCCGAACTTCCTCACCCTGCAAAGAACGTGAGGCAGTAAAGATTGTTATCTCAGCCATTGCCTTGGGGACATCGATGGTGCTAGTTCTGCCAGAAAAGGATGGATCAGTTTCGACGTAGTCAAGAA…	420
CATCCTTTTCTGGCAGAACT	20	29	4.84322		CAGCAAGTTTGACGAGTCCCTGGCCGCTCTCTACCACGACCTCGATATGGGCTTCACCCCCATCAACTTCATGCTTCACTGGGCCCCTCTCCCCTGGAACCGTAAGCGCGACCACGCCCAGCGCACTGTTGCCAAGATCTACATGGACACTATCAAGGAGCGCCGCGCCAAGGGCAACAACGAATCCGAGCATGACATGATGAAGCACCTTATGAACTCTCCATGGCGGCCGCGGGAATTCGATTCGGTCCATTGACAATCCCCGTCTTTGGTAGCGATGTCGTATACGATTGTCCCAACTCGAAGCTCATGGAACAAAAGAAGTTTGTCAAGTTTGGCCTTACGCAAAAAGCACTCGAGTCACACGTCCAGTTAATCGAGCGAGAGGTTCTTGACTAC…	413		CATTGGAGCAGTCATAAACAACCTCCTCACCAAACACGGGCGTGGTAAGTTTCCCATAAACGTCCTCGGCGTTGAGATCGGCGTGTTTGCCGTTGAGGATAAAGTCATTGCCCTTGGGACCAAGAAAGACAGTCGTTGATTTGCCAAGGAGAATAAAGGTAAAGCAGTCGCCGTATTTATCTCTGCAGTCGAAGAAAAAAGCGTACGGGTCGATGCCATATTGTACGGTGCTTCCAATACTAGTGATTGCAGCAAACTCGGCAGTGAGTTTTCTCCGAACTTCCTCACCCTGCAAAGAACGTGAGGCAGTAAAGATTGTTATCTCAGCCATTGCCTTGGGGACATCGATGGTGCTAGTTCTGCCAGAAAAGGATGGATCAGTTTCGACGTAGTCAAGAA…	#VALUE!
AATGGACCGAATCGAATTCC	20	29	4.84322		CAGCAAGTTTGACGAGTCCCTGGCCGCTCTCTACCACGACCTCGATATGGGCTTCACCCCCATCAACTTCATGCTTCACTGGGCCCCTCTCCCCTGGAACCGTAAGCGCGACCACGCCCAGCGCACTGTTGCCAAGATCTACATGGACACTATCAAGGAGCGCCGCGCCAAGGGCAACAACGAATCCGAGCATGACATGATGAAGCACCTTATGAACTCTCCATGGCGGCCGCGGGAATTCGATTCGGTCCATTGACAATCCCCGTCTTTGGTAGCGATGTCGTATACGATTGTCCCAACTCGAAGCTCATGGAACAAAAGAAGTTTGTCAAGTTTGGCCTTACGCAAAAAGCACTCGAGTCACACGTCCAGTTAATCGAGCGAGAGGTTCTTGACTAC…	#VALUE!		CATTGGAGCAGTCATAAACAACCTCCTCACCAAACACGGGCGTGGTAAGTTTCCCATAAACGTCCTCGGCGTTGAGATCGGCGTGTTTGCCGTTGAGGATAAAGTCATTGCCCTTGGGACCAAGAAAGACAGTCGTTGATTTGCCAAGGAGAATAAAGGTAAAGCAGTCGCCGTATTTATCTCTGCAGTCGAAGAAAAAAGCGTACGGGTCGATGCCATATTGTACGGTGCTTCCAATACTAGTGATTGCAGCAAACTCGGCAGTGAGTTTTCTCCGAACTTCCTCACCCTGCAAAGAACGTGAGGCAGTAAAGATTGTTATCTCAGCCATTGCCTTGGGGACATCGATGGTGCTAGTTCTGCCAGAAAAGGATGGATCAGTTTCGACGTAGTCAAGAA…	534
AAAAGCACTCGAGTCACACGT	21	29	4.84322		CAGCAAGTTTGACGAGTCCCTGGCCGCTCTCTACCACGACCTCGATATGGGCTTCACCCCCATCAACTTCATGCTTCACTGGGCCCCTCTCCCCTGGAACCGTAAGCGCGACCACGCCCAGCGCACTGTTGCCAAGATCTACATGGACACTATCAAGGAGCGCCGCGCCAAGGGCAACAACGAATCCGAGCATGACATGATGAAGCACCTTATGAACTCTCCATGGCGGCCGCGGGAATTCGATTCGGTCCATTGACAATCCCCGTCTTTGGTAGCGATGTCGTATACGATTGTCCCAACTCGAAGCTCATGGAACAAAAGAAGTTTGTCAAGTTTGGCCTTACGCAAAAAGCACTCGAGTCACACGTCCAGTTAATCGAGCGAGAGGTTCTTGACTAC…	348		CATTGGAGCAGTCATAAACAACCTCCTCACCAAACACGGGCGTGGTAAGTTTCCCATAAACGTCCTCGGCGTTGAGATCGGCGTGTTTGCCGTTGAGGATAAAGTCATTGCCCTTGGGACCAAGAAAGACAGTCGTTGATTTGCCAAGGAGAATAAAGGTAAAGCAGTCGCCGTATTTATCTCTGCAGTCGAAGAAAAAAGCGTACGGGTCGATGCCATATTGTACGGTGCTTCCAATACTAGTGATTGCAGCAAACTCGGCAGTGAGTTTTCTCCGAACTTCCTCACCCTGCAAAGAACGTGAGGCAGTAAAGATTGTTATCTCAGCCATTGCCTTGGGGACATCGATGGTGCTAGTTCTGCCAGAAAAGGATGGATCAGTTTCGACGTAGTCAAGAA…	#VALUE!
CCAACTCGAAGCTCATGGAAC	21	28	4.67622		CAGCAAGTTTGACGAGTCCCTGGCCGCTCTCTACCACGACCTCGATATGGGCTTCACCCCCATCAACTTCATGCTTCACTGGGCCCCTCTCCCCTGGAACCGTAAGCGCGACCACGCCCAGCGCACTGTTGCCAAGATCTACATGGACACTATCAAGGAGCGCCGCGCCAAGGGCAACAACGAATCCGAGCATGACATGATGAAGCACCTTATGAACTCTCCATGGCGGCCGCGGGAATTCGATTCGGTCCATTGACAATCCCCGTCTTTGGTAGCGATGTCGTATACGATTGTCCCAACTCGAAGCTCATGGAACAAAAGAAGTTTGTCAAGTTTGGCCTTACGCAAAAAGCACTCGAGTCACACGTCCAGTTAATCGAGCGAGAGGTTCTTGACTAC…	296		CATTGGAGCAGTCATAAACAACCTCCTCACCAAACACGGGCGTGGTAAGTTTCCCATAAACGTCCTCGGCGTTGAGATCGGCGTGTTTGCCGTTGAGGATAAAGTCATTGCCCTTGGGACCAAGAAAGACAGTCGTTGATTTGCCAAGGAGAATAAAGGTAAAGCAGTCGCCGTATTTATCTCTGCAGTCGAAGAAAAAAGCGTACGGGTCGATGCCATATTGTACGGTGCTTCCAATACTAGTGATTGCAGCAAACTCGGCAGTGAGTTTTCTCCGAACTTCCTCACCCTGCAAAGAACGTGAGGCAGTAAAGATTGTTATCTCAGCCATTGCCTTGGGGACATCGATGGTGCTAGTTCTGCCAGAAAAGGATGGATCAGTTTCGACGTAGTCAAGAA…	#VALUE!
AATACGGCGACTGCTTTACCT	21	28	4.67622		CAGCAAGTTTGACGAGTCCCTGGCCGCTCTCTACCACGACCTCGATATGGGCTTCACCCCCATCAACTTCATGCTTCACTGGGCCCCTCTCCCCTGGAACCGTAAGCGCGACCACGCCCAGCGCACTGTTGCCAAGATCTACATGGACACTATCAAGGAGCGCCGCGCCAAGGGCAACAACGAATCCGAGCATGACATGATGAAGCACCTTATGAACTCTCCATGGCGGCCGCGGGAATTCGATTCGGTCCATTGACAATCCCCGTCTTTGGTAGCGATGTCGTATACGATTGTCCCAACTCGAAGCTCATGGAACAAAAGAAGTTTGTCAAGTTTGGCCTTACGCAAAAAGCACTCGAGTCACACGTCCAGTTAATCGAGCGAGAGGTTCTTGACTAC…	611		CATTGGAGCAGTCATAAACAACCTCCTCACCAAACACGGGCGTGGTAAGTTTCCCATAAACGTCCTCGGCGTTGAGATCGGCGTGTTTGCCGTTGAGGATAAAGTCATTGCCCTTGGGACCAAGAAAGACAGTCGTTGATTTGCCAAGGAGAATAAAGGTAAAGCAGTCGCCGTATTTATCTCTGCAGTCGAAGAAAAAAGCGTACGGGTCGATGCCATATTGTACGGTGCTTCCAATACTAGTGATTGCAGCAAACTCGGCAGTGAGTTTTCTCCGAACTTCCTCACCCTGCAAAGAACGTGAGGCAGTAAAGATTGTTATCTCAGCCATTGCCTTGGGGACATCGATGGTGCTAGTTCTGCCAGAAAAGGATGGATCAGTTTCGACGTAGTCAAGAA…	#VALUE!
TTCGGTCCATTGACAATCCCC	21	28	4.67622		CAGCAAGTTTGACGAGTCCCTGGCCGCTCTCTACCACGACCTCGATATGGGCTTCACCCCCATCAACTTCATGCTTCACTGGGCCCCTCTCCCCTGGAACCGTAAGCGCGACCACGCCCAGCGCACTGTTGCCAAGATCTACATGGACACTATCAAGGAGCGCCGCGCCAAGGGCAACAACGAATCCGAGCATGACATGATGAAGCACCTTATGAACTCTCCATGGCGGCCGCGGGAATTCGATTCGGTCCATTGACAATCCCCGTCTTTGGTAGCGATGTCGTATACGATTGTCCCAACTCGAAGCTCATGGAACAAAAGAAGTTTGTCAAGTTTGGCCTTACGCAAAAAGCACTCGAGTCACACGTCCAGTTAATCGAGCGAGAGGTTCTTGACTAC…	244		CATTGGAGCAGTCATAAACAACCTCCTCACCAAACACGGGCGTGGTAAGTTTCCCATAAACGTCCTCGGCGTTGAGATCGGCGTGTTTGCCGTTGAGGATAAAGTCATTGCCCTTGGGACCAAGAAAGACAGTCGTTGATTTGCCAAGGAGAATAAAGGTAAAGCAGTCGCCGTATTTATCTCTGCAGTCGAAGAAAAAAGCGTACGGGTCGATGCCATATTGTACGGTGCTTCCAATACTAGTGATTGCAGCAAACTCGGCAGTGAGTTTTCTCCGAACTTCCTCACCCTGCAAAGAACGTGAGGCAGTAAAGATTGTTATCTCAGCCATTGCCTTGGGGACATCGATGGTGCTAGTTCTGCCAGAAAAGGATGGATCAGTTTCGACGTAGTCAAGAA…	#VALUE!
TTGGCAAATCAACGACTGTCT	21	28	4.67622		CAGCAAGTTTGACGAGTCCCTGGCCGCTCTCTACCACGACCTCGATATGGGCTTCACCCCCATCAACTTCATGCTTCACTGGGCCCCTCTCCCCTGGAACCGTAAGCGCGACCACGCCCAGCGCACTGTTGCCAAGATCTACATGGACACTATCAAGGAGCGCCGCGCCAAGGGCAACAACGAATCCGAGCATGACATGATGAAGCACCTTATGAACTCTCCATGGCGGCCGCGGGAATTCGATTCGGTCCATTGACAATCCCCGTCTTTGGTAGCGATGTCGTATACGATTGTCCCAACTCGAAGCTCATGGAACAAAAGAAGTTTGTCAAGTTTGGCCTTACGCAAAAAGCACTCGAGTCACACGTCCAGTTAATCGAGCGAGAGGTTCTTGACTAC…	641		CATTGGAGCAGTCATAAACAACCTCCTCACCAAACACGGGCGTGGTAAGTTTCCCATAAACGTCCTCGGCGTTGAGATCGGCGTGTTTGCCGTTGAGGATAAAGTCATTGCCCTTGGGACCAAGAAAGACAGTCGTTGATTTGCCAAGGAGAATAAAGGTAAAGCAGTCGCCGTATTTATCTCTGCAGTCGAAGAAAAAAGCGTACGGGTCGATGCCATATTGTACGGTGCTTCCAATACTAGTGATTGCAGCAAACTCGGCAGTGAGTTTTCTCCGAACTTCCTCACCCTGCAAAGAACGTGAGGCAGTAAAGATTGTTATCTCAGCCATTGCCTTGGGGACATCGATGGTGCTAGTTCTGCCAGAAAAGGATGGATCAGTTTCGACGTAGTCAAGAA…	#VALUE!
TCCCCGTCTTTGGTAGCGATG	21	28	4.67622		CAGCAAGTTTGACGAGTCCCTGGCCGCTCTCTACCACGACCTCGATATGGGCTTCACCCCCATCAACTTCATGCTTCACTGGGCCCCTCTCCCCTGGAACCGTAAGCGCGACCACGCCCAGCGCACTGTTGCCAAGATCTACATGGACACTATCAAGGAGCGCCGCGCCAAGGGCAACAACGAATCCGAGCATGACATGATGAAGCACCTTATGAACTCTCCATGGCGGCCGCGGGAATTCGATTCGGTCCATTGACAATCCCCGTCTTTGGTAGCGATGTCGTATACGATTGTCCCAACTCGAAGCTCATGGAACAAAAGAAGTTTGTCAAGTTTGGCCTTACGCAAAAAGCACTCGAGTCACACGTCCAGTTAATCGAGCGAGAGGTTCTTGACTAC…	260		CATTGGAGCAGTCATAAACAACCTCCTCACCAAACACGGGCGTGGTAAGTTTCCCATAAACGTCCTCGGCGTTGAGATCGGCGTGTTTGCCGTTGAGGATAAAGTCATTGCCCTTGGGACCAAGAAAGACAGTCGTTGATTTGCCAAGGAGAATAAAGGTAAAGCAGTCGCCGTATTTATCTCTGCAGTCGAAGAAAAAAGCGTACGGGTCGATGCCATATTGTACGGTGCTTCCAATACTAGTGATTGCAGCAAACTCGGCAGTGAGTTTTCTCCGAACTTCCTCACCCTGCAAAGAACGTGAGGCAGTAAAGATTGTTATCTCAGCCATTGCCTTGGGGACATCGATGGTGCTAGTTCTGCCAGAAAAGGATGGATCAGTTTCGACGTAGTCAAGAA…	#VALUE!
CGGGGATTGTCAATGGACCGA	21	28	4.67622		CAGCAAGTTTGACGAGTCCCTGGCCGCTCTCTACCACGACCTCGATATGGGCTTCACCCCCATCAACTTCATGCTTCACTGGGCCCCTCTCCCCTGGAACCGTAAGCGCGACCACGCCCAGCGCACTGTTGCCAAGATCTACATGGACACTATCAAGGAGCGCCGCGCCAAGGGCAACAACGAATCCGAGCATGACATGATGAAGCACCTTATGAACTCTCCATGGCGGCCGCGGGAATTCGATTCGGTCCATTGACAATCCCCGTCTTTGGTAGCGATGTCGTATACGATTGTCCCAACTCGAAGCTCATGGAACAAAAGAAGTTTGTCAAGTTTGGCCTTACGCAAAAAGCACTCGAGTCACACGTCCAGTTAATCGAGCGAGAGGTTCTTGACTAC…	#VALUE!		CATTGGAGCAGTCATAAACAACCTCCTCACCAAACACGGGCGTGGTAAGTTTCCCATAAACGTCCTCGGCGTTGAGATCGGCGTGTTTGCCGTTGAGGATAAAGTCATTGCCCTTGGGACCAAGAAAGACAGTCGTTGATTTGCCAAGGAGAATAAAGGTAAAGCAGTCGCCGTATTTATCTCTGCAGTCGAAGAAAAAAGCGTACGGGTCGATGCCATATTGTACGGTGCTTCCAATACTAGTGATTGCAGCAAACTCGGCAGTGAGTTTTCTCCGAACTTCCTCACCCTGCAAAGAACGTGAGGCAGTAAAGATTGTTATCTCAGCCATTGCCTTGGGGACATCGATGGTGCTAGTTCTGCCAGAAAAGGATGGATCAGTTTCGACGTAGTCAAGAA…	523
ATTGCAGCAAACTCGGCAGTG	21	28	4.67622		CAGCAAGTTTGACGAGTCCCTGGCCGCTCTCTACCACGACCTCGATATGGGCTTCACCCCCATCAACTTCATGCTTCACTGGGCCCCTCTCCCCTGGAACCGTAAGCGCGACCACGCCCAGCGCACTGTTGCCAAGATCTACATGGACACTATCAAGGAGCGCCGCGCCAAGGGCAACAACGAATCCGAGCATGACATGATGAAGCACCTTATGAACTCTCCATGGCGGCCGCGGGAATTCGATTCGGTCCATTGACAATCCCCGTCTTTGGTAGCGATGTCGTATACGATTGTCCCAACTCGAAGCTCATGGAACAAAAGAAGTTTGTCAAGTTTGGCCTTACGCAAAAAGCACTCGAGTCACACGTCCAGTTAATCGAGCGAGAGGTTCTTGACTAC…	#VALUE!		CATTGGAGCAGTCATAAACAACCTCCTCACCAAACACGGGCGTGGTAAGTTTCCCATAAACGTCCTCGGCGTTGAGATCGGCGTGTTTGCCGTTGAGGATAAAGTCATTGCCCTTGGGACCAAGAAAGACAGTCGTTGATTTGCCAAGGAGAATAAAGGTAAAGCAGTCGCCGTATTTATCTCTGCAGTCGAAGAAAAAAGCGTACGGGTCGATGCCATATTGTACGGTGCTTCCAATACTAGTGATTGCAGCAAACTCGGCAGTGAGTTTTCTCCGAACTTCCTCACCCTGCAAAGAACGTGAGGCAGTAAAGATTGTTATCTCAGCCATTGCCTTGGGGACATCGATGGTGCTAGTTCTGCCAGAAAAGGATGGATCAGTTTCGACGTAGTCAAGAA…	246
CCAGAAAAGGATGGATCAGTT	21	28	4.67622		CAGCAAGTTTGACGAGTCCCTGGCCGCTCTCTACCACGACCTCGATATGGGCTTCACCCCCATCAACTTCATGCTTCACTGGGCCCCTCTCCCCTGGAACCGTAAGCGCGACCACGCCCAGCGCACTGTTGCCAAGATCTACATGGACACTATCAAGGAGCGCCGCGCCAAGGGCAACAACGAATCCGAGCATGACATGATGAAGCACCTTATGAACTCTCCATGGCGGCCGCGGGAATTCGATTCGGTCCATTGACAATCCCCGTCTTTGGTAGCGATGTCGTATACGATTGTCCCAACTCGAAGCTCATGGAACAAAAGAAGTTTGTCAAGTTTGGCCTTACGCAAAAAGCACTCGAGTCACACGTCCAGTTAATCGAGCGAGAGGTTCTTGACTAC…	#VALUE!		CATTGGAGCAGTCATAAACAACCTCCTCACCAAACACGGGCGTGGTAAGTTTCCCATAAACGTCCTCGGCGTTGAGATCGGCGTGTTTGCCGTTGAGGATAAAGTCATTGCCCTTGGGACCAAGAAAGACAGTCGTTGATTTGCCAAGGAGAATAAAGGTAAAGCAGTCGCCGTATTTATCTCTGCAGTCGAAGAAAAAAGCGTACGGGTCGATGCCATATTGTACGGTGCTTCCAATACTAGTGATTGCAGCAAACTCGGCAGTGAGTTTTCTCCGAACTTCCTCACCCTGCAAAGAACGTGAGGCAGTAAAGATTGTTATCTCAGCCATTGCCTTGGGGACATCGATGGTGCTAGTTCTGCCAGAAAAGGATGGATCAGTTTCGACGTAGTCAAGAA…	363
AAAAAAGCGTACGGGTCGATG	21	28	4.67622		CAGCAAGTTTGACGAGTCCCTGGCCGCTCTCTACCACGACCTCGATATGGGCTTCACCCCCATCAACTTCATGCTTCACTGGGCCCCTCTCCCCTGGAACCGTAAGCGCGACCACGCCCAGCGCACTGTTGCCAAGATCTACATGGACACTATCAAGGAGCGCCGCGCCAAGGGCAACAACGAATCCGAGCATGACATGATGAAGCACCTTATGAACTCTCCATGGCGGCCGCGGGAATTCGATTCGGTCCATTGACAATCCCCGTCTTTGGTAGCGATGTCGTATACGATTGTCCCAACTCGAAGCTCATGGAACAAAAGAAGTTTGTCAAGTTTGGCCTTACGCAAAAAGCACTCGAGTCACACGTCCAGTTAATCGAGCGAGAGGTTCTTGACTAC…	#VALUE!		CATTGGAGCAGTCATAAACAACCTCCTCACCAAACACGGGCGTGGTAAGTTTCCCATAAACGTCCTCGGCGTTGAGATCGGCGTGTTTGCCGTTGAGGATAAAGTCATTGCCCTTGGGACCAAGAAAGACAGTCGTTGATTTGCCAAGGAGAATAAAGGTAAAGCAGTCGCCGTATTTATCTCTGCAGTCGAAGAAAAAAGCGTACGGGTCGATGCCATATTGTACGGTGCTTCCAATACTAGTGATTGCAGCAAACTCGGCAGTGAGTTTTCTCCGAACTTCCTCACCCTGCAAAGAACGTGAGGCAGTAAAGATTGTTATCTCAGCCATTGCCTTGGGGACATCGATGGTGCTAGTTCTGCCAGAAAAGGATGGATCAGTTTCGACGTAGTCAAGAA…	195
CTCTCGCTCGATTAACTGGACG	22	28	4.67622		CAGCAAGTTTGACGAGTCCCTGGCCGCTCTCTACCACGACCTCGATATGGGCTTCACCCCCATCAACTTCATGCTTCACTGGGCCCCTCTCCCCTGGAACCGTAAGCGCGACCACGCCCAGCGCACTGTTGCCAAGATCTACATGGACACTATCAAGGAGCGCCGCGCCAAGGGCAACAACGAATCCGAGCATGACATGATGAAGCACCTTATGAACTCTCCATGGCGGCCGCGGGAATTCGATTCGGTCCATTGACAATCCCCGTCTTTGGTAGCGATGTCGTATACGATTGTCCCAACTCGAAGCTCATGGAACAAAAGAAGTTTGTCAAGTTTGGCCTTACGCAAAAAGCACTCGAGTCACACGTCCAGTTAATCGAGCGAGAGGTTCTTGACTAC…	#VALUE!		CATTGGAGCAGTCATAAACAACCTCCTCACCAAACACGGGCGTGGTAAGTTTCCCATAAACGTCCTCGGCGTTGAGATCGGCGTGTTTGCCGTTGAGGATAAAGTCATTGCCCTTGGGACCAAGAAAGACAGTCGTTGATTTGCCAAGGAGAATAAAGGTAAAGCAGTCGCCGTATTTATCTCTGCAGTCGAAGAAAAAAGCGTACGGGTCGATGCCATATTGTACGGTGCTTCCAATACTAGTGATTGCAGCAAACTCGGCAGTGAGTTTTCTCCGAACTTCCTCACCCTGCAAAGAACGTGAGGCAGTAAAGATTGTTATCTCAGCCATTGCCTTGGGGACATCGATGGTGCTAGTTCTGCCAGAAAAGGATGGATCAGTTTCGACGTAGTCAAGAA…	401
CTCATGGAACAAAAGAAGTTTG	22	28	4.67622		CAGCAAGTTTGACGAGTCCCTGGCCGCTCTCTACCACGACCTCGATATGGGCTTCACCCCCATCAACTTCATGCTTCACTGGGCCCCTCTCCCCTGGAACCGTAAGCGCGACCACGCCCAGCGCACTGTTGCCAAGATCTACATGGACACTATCAAGGAGCGCCGCGCCAAGGGCAACAACGAATCCGAGCATGACATGATGAAGCACCTTATGAACTCTCCATGGCGGCCGCGGGAATTCGATTCGGTCCATTGACAATCCCCGTCTTTGGTAGCGATGTCGTATACGATTGTCCCAACTCGAAGCTCATGGAACAAAAGAAGTTTGTCAAGTTTGGCCTTACGCAAAAAGCACTCGAGTCACACGTCCAGTTAATCGAGCGAGAGGTTCTTGACTAC…	307		CATTGGAGCAGTCATAAACAACCTCCTCACCAAACACGGGCGTGGTAAGTTTCCCATAAACGTCCTCGGCGTTGAGATCGGCGTGTTTGCCGTTGAGGATAAAGTCATTGCCCTTGGGACCAAGAAAGACAGTCGTTGATTTGCCAAGGAGAATAAAGGTAAAGCAGTCGCCGTATTTATCTCTGCAGTCGAAGAAAAAAGCGTACGGGTCGATGCCATATTGTACGGTGCTTCCAATACTAGTGATTGCAGCAAACTCGGCAGTGAGTTTTCTCCGAACTTCCTCACCCTGCAAAGAACGTGAGGCAGTAAAGATTGTTATCTCAGCCATTGCCTTGGGGACATCGATGGTGCTAGTTCTGCCAGAAAAGGATGGATCAGTTTCGACGTAGTCAAGAA…	#VALUE!
TCATGGAACAAAAGAAGTTTGT	22	28	4.67622		CAGCAAGTTTGACGAGTCCCTGGCCGCTCTCTACCACGACCTCGATATGGGCTTCACCCCCATCAACTTCATGCTTCACTGGGCCCCTCTCCCCTGGAACCGTAAGCGCGACCACGCCCAGCGCACTGTTGCCAAGATCTACATGGACACTATCAAGGAGCGCCGCGCCAAGGGCAACAACGAATCCGAGCATGACATGATGAAGCACCTTATGAACTCTCCATGGCGGCCGCGGGAATTCGATTCGGTCCATTGACAATCCCCGTCTTTGGTAGCGATGTCGTATACGATTGTCCCAACTCGAAGCTCATGGAACAAAAGAAGTTTGTCAAGTTTGGCCTTACGCAAAAAGCACTCGAGTCACACGTCCAGTTAATCGAGCGAGAGGTTCTTGACTAC…	308		CATTGGAGCAGTCATAAACAACCTCCTCACCAAACACGGGCGTGGTAAGTTTCCCATAAACGTCCTCGGCGTTGAGATCGGCGTGTTTGCCGTTGAGGATAAAGTCATTGCCCTTGGGACCAAGAAAGACAGTCGTTGATTTGCCAAGGAGAATAAAGGTAAAGCAGTCGCCGTATTTATCTCTGCAGTCGAAGAAAAAAGCGTACGGGTCGATGCCATATTGTACGGTGCTTCCAATACTAGTGATTGCAGCAAACTCGGCAGTGAGTTTTCTCCGAACTTCCTCACCCTGCAAAGAACGTGAGGCAGTAAAGATTGTTATCTCAGCCATTGCCTTGGGGACATCGATGGTGCTAGTTCTGCCAGAAAAGGATGGATCAGTTTCGACGTAGTCAAGAA…	#VALUE!
TTCTGGCAGAACTAGCACCATC	22	28	4.67622		CAGCAAGTTTGACGAGTCCCTGGCCGCTCTCTACCACGACCTCGATATGGGCTTCACCCCCATCAACTTCATGCTTCACTGGGCCCCTCTCCCCTGGAACCGTAAGCGCGACCACGCCCAGCGCACTGTTGCCAAGATCTACATGGACACTATCAAGGAGCGCCGCGCCAAGGGCAACAACGAATCCGAGCATGACATGATGAAGCACCTTATGAACTCTCCATGGCGGCCGCGGGAATTCGATTCGGTCCATTGACAATCCCCGTCTTTGGTAGCGATGTCGTATACGATTGTCCCAACTCGAAGCTCATGGAACAAAAGAAGTTTGTCAAGTTTGGCCTTACGCAAAAAGCACTCGAGTCACACGTCCAGTTAATCGAGCGAGAGGTTCTTGACTAC…	420		CATTGGAGCAGTCATAAACAACCTCCTCACCAAACACGGGCGTGGTAAGTTTCCCATAAACGTCCTCGGCGTTGAGATCGGCGTGTTTGCCGTTGAGGATAAAGTCATTGCCCTTGGGACCAAGAAAGACAGTCGTTGATTTGCCAAGGAGAATAAAGGTAAAGCAGTCGCCGTATTTATCTCTGCAGTCGAAGAAAAAAGCGTACGGGTCGATGCCATATTGTACGGTGCTTCCAATACTAGTGATTGCAGCAAACTCGGCAGTGAGTTTTCTCCGAACTTCCTCACCCTGCAAAGAACGTGAGGCAGTAAAGATTGTTATCTCAGCCATTGCCTTGGGGACATCGATGGTGCTAGTTCTGCCAGAAAAGGATGGATCAGTTTCGACGTAGTCAAGAA…	#VALUE!
ATCAGTTTCGACGTAGTCA	19	27	4.50921		CAGCAAGTTTGACGAGTCCCTGGCCGCTCTCTACCACGACCTCGATATGGGCTTCACCCCCATCAACTTCATGCTTCACTGGGCCCCTCTCCCCTGGAACCGTAAGCGCGACCACGCCCAGCGCACTGTTGCCAAGATCTACATGGACACTATCAAGGAGCGCCGCGCCAAGGGCAACAACGAATCCGAGCATGACATGATGAAGCACCTTATGAACTCTCCATGGCGGCCGCGGGAATTCGATTCGGTCCATTGACAATCCCCGTCTTTGGTAGCGATGTCGTATACGATTGTCCCAACTCGAAGCTCATGGAACAAAAGAAGTTTGTCAAGTTTGGCCTTACGCAAAAAGCACTCGAGTCACACGTCCAGTTAATCGAGCGAGAGGTTCTTGACTAC…	#VALUE!		CATTGGAGCAGTCATAAACAACCTCCTCACCAAACACGGGCGTGGTAAGTTTCCCATAAACGTCCTCGGCGTTGAGATCGGCGTGTTTGCCGTTGAGGATAAAGTCATTGCCCTTGGGACCAAGAAAGACAGTCGTTGATTTGCCAAGGAGAATAAAGGTAAAGCAGTCGCCGTATTTATCTCTGCAGTCGAAGAAAAAAGCGTACGGGTCGATGCCATATTGTACGGTGCTTCCAATACTAGTGATTGCAGCAAACTCGGCAGTGAGTTTTCTCCGAACTTCCTCACCCTGCAAAGAACGTGAGGCAGTAAAGATTGTTATCTCAGCCATTGCCTTGGGGACATCGATGGTGCTAGTTCTGCCAGAAAAGGATGGATCAGTTTCGACGTAGTCAAGAA…	377
ATTGCCTTGGGGACATCGATG	21	27	4.50921		CAGCAAGTTTGACGAGTCCCTGGCCGCTCTCTACCACGACCTCGATATGGGCTTCACCCCCATCAACTTCATGCTTCACTGGGCCCCTCTCCCCTGGAACCGTAAGCGCGACCACGCCCAGCGCACTGTTGCCAAGATCTACATGGACACTATCAAGGAGCGCCGCGCCAAGGGCAACAACGAATCCGAGCATGACATGATGAAGCACCTTATGAACTCTCCATGGCGGCCGCGGGAATTCGATTCGGTCCATTGACAATCCCCGTCTTTGGTAGCGATGTCGTATACGATTGTCCCAACTCGAAGCTCATGGAACAAAAGAAGTTTGTCAAGTTTGGCCTTACGCAAAAAGCACTCGAGTCACACGTCCAGTTAATCGAGCGAGAGGTTCTTGACTAC…	#VALUE!		CATTGGAGCAGTCATAAACAACCTCCTCACCAAACACGGGCGTGGTAAGTTTCCCATAAACGTCCTCGGCGTTGAGATCGGCGTGTTTGCCGTTGAGGATAAAGTCATTGCCCTTGGGACCAAGAAAGACAGTCGTTGATTTGCCAAGGAGAATAAAGGTAAAGCAGTCGCCGTATTTATCTCTGCAGTCGAAGAAAAAAGCGTACGGGTCGATGCCATATTGTACGGTGCTTCCAATACTAGTGATTGCAGCAAACTCGGCAGTGAGTTTTCTCCGAACTTCCTCACCCTGCAAAGAACGTGAGGCAGTAAAGATTGTTATCTCAGCCATTGCCTTGGGGACATCGATGGTGCTAGTTCTGCCAGAAAAGGATGGATCAGTTTCGACGTAGTCAAGAA…	330
TCTTTACTGCCTCACGTTCTT	21	27	4.50921		CAGCAAGTTTGACGAGTCCCTGGCCGCTCTCTACCACGACCTCGATATGGGCTTCACCCCCATCAACTTCATGCTTCACTGGGCCCCTCTCCCCTGGAACCGTAAGCGCGACCACGCCCAGCGCACTGTTGCCAAGATCTACATGGACACTATCAAGGAGCGCCGCGCCAAGGGCAACAACGAATCCGAGCATGACATGATGAAGCACCTTATGAACTCTCCATGGCGGCCGCGGGAATTCGATTCGGTCCATTGACAATCCCCGTCTTTGGTAGCGATGTCGTATACGATTGTCCCAACTCGAAGCTCATGGAACAAAAGAAGTTTGTCAAGTTTGGCCTTACGCAAAAAGCACTCGAGTCACACGTCCAGTTAATCGAGCGAGAGGTTCTTGACTAC…	473		CATTGGAGCAGTCATAAACAACCTCCTCACCAAACACGGGCGTGGTAAGTTTCCCATAAACGTCCTCGGCGTTGAGATCGGCGTGTTTGCCGTTGAGGATAAAGTCATTGCCCTTGGGACCAAGAAAGACAGTCGTTGATTTGCCAAGGAGAATAAAGGTAAAGCAGTCGCCGTATTTATCTCTGCAGTCGAAGAAAAAAGCGTACGGGTCGATGCCATATTGTACGGTGCTTCCAATACTAGTGATTGCAGCAAACTCGGCAGTGAGTTTTCTCCGAACTTCCTCACCCTGCAAAGAACGTGAGGCAGTAAAGATTGTTATCTCAGCCATTGCCTTGGGGACATCGATGGTGCTAGTTCTGCCAGAAAAGGATGGATCAGTTTCGACGTAGTCAAGAA…	#VALUE!
[truncated: 2,902 more rows]

## Sheet: sense
Small RNA	Length	location of 5' nt in sense strand	rpm (5.987,748)
[truncated: 1,575 more rows]

[truncated: 1 more sheets: antisense]
